# Supplementary material for: Measuring Site-specific Glycosylation Similarity between Influenza a Virus Variants with Statistical Certainty
Source: Mol Cell Proteomics. 2020 Nov 25;19(9):1533–45. doi: 10.1074/mcp.RA120.002031 (PMC8143645; doi:10.1074/mcp.RA120.002031)
Supplement: Supplementary file 1 [file mmc1.zip]

Archive with 7 entries (7 files):
- mmc1/159250_2_supp_555282_qcjklg.xlsx
- mmc1/159250_2_supp_555283_qcjklg.xlsx
- mmc1/159250_2_supp_555284_qcjklg.xlsx
- mmc1/159250_2_supp_555285_qcjklg.zip
- mmc1/159250_2_supp_555286_qcjklc.zip
- mmc1/159250_2_supp_555287_qcjklk.zip
- mmc1/159250_2_supp_555288_qcjkln.zip
