# Supplementary material for: Measuring Site-specific Glycosylation Similarity between Influenza a Virus Variants with Statistical Certainty
Source: Mol Cell Proteomics. 2020 Nov 25;19(9):1533–45. doi: 10.1074/mcp.RA120.002031 (PMC8143645; doi:10.1074/mcp.RA120.002031)
Supplement: Supplementary file 1 [file mmc1.zip › mmc1/159250_2_supp_555282_qcjklg.xlsx]

## Sheet: AGP_chymo_peptide
Protein Group	Protein ID	Protein Accession	Peptide	Unique	-10lgP	Mass	Length	ppm	m/z	z	RT	Area	Fraction	Scan	Source File	#Spec	Start	End	PTM	AScore
1	1	P02763|A1AG1_HUMAN	F.RN(+.98)EEYN(+.98)KSVQEIQATF.F	N	111	1956.91	16	2.2	979.463	2	43.99	1850000	1	10528	20190301_aAGP_021119_chymo_P_0p1ug_02.mzML	10	51	66	Deamidation N	N2:Deamidation N:1000.00;N6:Deamidation N:1000.00
1	1	P02763|A1AG1_HUMAN	F.RNEEYN(+.98)KSVQEIQATF.F	N	110.45	1955.92	16	0.3	489.988	4	41.86	2360000	1	10232	20190301_aAGP_021119_chymo_P_0p1ug_02.mzML	28	51	66	Deamidation N	N6:Deamidation N:49.79
1	1	P02763|A1AG1_HUMAN	Y.QTRQDQC(+57.02)IYN(+.98)TTYL.N	Y	109.56	1803.81	14	0.9	902.913	2	40.38	1500000	1	10027	20190301_aAGP_021119_chymo_P_0p1ug_02.mzML	3	84	97	Carbamidomethylation; Deamidation N	C7:Carbamidomethylation:1000.00;N10:Deamidation N:1000.00
1	1	P02763|A1AG1_HUMAN	V.YADKPETTKEQLGEFY.E	N	99.09	1917.9	16	0.4	959.957	2	35.2	832000	1	9301	20190301_aAGP_021119_chymo_P_0p1ug_02.mzML	4	145	160
1	1	P02763|A1AG1_HUMAN	Y.LNVQREN(+.98)GTISRY.V	Y	98.06	1549.78	13	-0.3	775.899	2	24.94	474000000	1	7846	20190301_aAGP_021119_chymo_P_0p1ug_02.mzML	75	97	109	Deamidation N	N7:Deamidation N:139.79
1	1	P02763|A1AG1_HUMAN	F.RNEEYN(+.98)KSVQEIQATFF.Y	N	97.76	2102.99	17	0.6	1052.5	2	53.66	303000	1	12037	20190301_aAGP_021119_chymo_P_0p1ug_02.mzML	12	51	67	Deamidation N	N6:Deamidation N:33.81
1	1	P02763|A1AG1_HUMAN	Y.ADKPETTKEQLGEFY.E	N	97.6	1754.84	15	0.1	878.425	2	33.75	281000000	1	9103	20190301_aAGP_021119_chymo_P_0p1ug_02.mzML	31	146	160
1	1	P02763|A1AG1_HUMAN	Y.N(+.98)TTYLN(+.98)VQREN(+.98)GTISRY.V	Y	97.38	2030.95	17	-2.6	677.99	3	37.51	1100000	1	9623	20190301_aAGP_021119_chymo_P_0p1ug_02.mzML	2	93	109	Deamidation N	N1:Deamidation N:1000.00;N6:Deamidation N:1000.00;N11:Deamidation N:1000.00
1	1	P02763|A1AG1_HUMAN	F.DVN(+.98)DEKNWGLSVY.A	Y	96.68	1538.69	13	1.5	770.353	2	48.23	8690000	1	11110	20190301_aAGP_021119_chymo_P_0p1ug_02.mzML	3	133	145	Deamidation N	N3:Deamidation N:31.27
1	1	P02763|A1AG1_HUMAN	Y.QTRQDQC(+57.02)IYN(+.98)TTY.L	Y	96.45	1690.73	13	0.8	846.371	2	28.66	16100000	1	8395	20190301_aAGP_021119_chymo_P_0p1ug_02.mzML	7	84	96	Carbamidomethylation; Deamidation N	C7:Carbamidomethylation:1000.00;N10:Deamidation N:1000.00
1	1	P02763|A1AG1_HUMAN	Y.MLAFDVN(+.98)DEKNW.G	Y	96.36	1481.65	12	1.3	741.833	2	52.65	81000	1	11812	20190301_aAGP_021119_chymo_P_0p1ug_02.mzML	15	129	140	Deamidation N	N7:Deamidation N:42.89
1	1	P02763|A1AG1_HUMAN	Y.M(+15.99)LAFDVNDEKNW.G	Y	95.64	1496.66	12	0.4	749.338	2	48.66	4890000	1	11169	20190301_aAGP_021119_chymo_P_0p1ug_02.mzML	17	129	140	Oxidation (M)	M1:Oxidation (M):1000.00
1	1	P02763|A1AG1_HUMAN	Y.N(+.98)KSVQEIQATFF.Y	N	95	1411.7	12	0.5	706.857	2	53.09	857000	1	11904	20190301_aAGP_021119_chymo_P_0p1ug_02.mzML	3	56	67	Deamidation N	N1:Deamidation N:1000.00
1	1	P02763|A1AG1_HUMAN	M.LAFDVN(+.98)DEKNW.G	Y	93.92	1350.61	11	0.3	676.312	2	46.52	9150000	1	10871	20190301_aAGP_021119_chymo_P_0p1ug_02.mzML	6	130	140	Deamidation N	N6:Deamidation N:59.30
1	1	P02763|A1AG1_HUMAN	L.NVQREN(+.98)GTISRY.V	Y	92.91	1436.7	12	0	719.358	2	18	12100000	1	6705	20190301_aAGP_021119_chymo_P_0p1ug_02.mzML	24	98	109	Deamidation N	N6:Deamidation N:77.53
1	1	P02763|A1AG1_HUMAN	Y.M(+15.99)LAFDVN(+.98)DEKNW.G	Y	92.87	1497.64	12	8.4	749.836	2	47.29	28200000	1	10982	20190301_aAGP_021119_chymo_P_0p1ug_02.mzML	14	129	140	Oxidation (M); Deamidation N	M1:Oxidation (M):1000.00;N7:Deamidation N:46.31
1	1	P02763|A1AG1_HUMAN	N.EEYN(+.98)KSVQEIQATF.F	N	92.14	1685.78	14	0.8	843.897	2	44.97	5840000	1	10662	20190301_aAGP_021119_chymo_P_0p1ug_02.mzML	4	53	66	Deamidation N	N4:Deamidation N:1000.00
1	1	P02763|A1AG1_HUMAN	L.C(+57.02)ANLVPVPITN(+.98)ATL.D	N	91.31	1482.78	14	0.7	742.395	2	60.13	825000	1	13568	20190301_aAGP_021119_chymo_P_0p1ug_02.mzML	5	23	36	Carbamidomethylation; Deamidation N	C1:Carbamidomethylation:1000.00;N11:Deamidation N:131.72
1	1	P02763|A1AG1_HUMAN	F.RN(+.98)EEYN(+.98)KSVQEIQATFF.Y	N	91.04	2103.97	17	0.2	702.332	3	56.13	3840000	1	12554	20190301_aAGP_021119_chymo_P_0p1ug_02.mzML	6	51	67	Deamidation N	N2:Deamidation N:1000.00;N6:Deamidation N:1000.00
1	1	P02763|A1AG1_HUMAN	F.FYFTPN(+.98)KTEDTIF.L	N	90.07	1622.75	13	0.4	812.383	2	55.6	8730000	1	12428	20190301_aAGP_021119_chymo_P_0p1ug_02.mzML	44	67	79	Deamidation N	N6:Deamidation N:1000.00
1	1	P02763|A1AG1_HUMAN	F.DVNDEKN(+.98)WGLSVY.A	Y	89.28	1538.69	13	1.1	770.352	2	48.47	10700000	1	11143	20190301_aAGP_021119_chymo_P_0p1ug_02.mzML	2	133	145	Deamidation N	N7:Deamidation N:26.62
1	1	P02763|A1AG1_HUMAN	Y.MLAFDVNDEKNW.G	Y	88.42	1480.67	12	0.5	741.341	2	50.54	130000000	1	11449	20190301_aAGP_021119_chymo_P_0p1ug_02.mzML	12	129	140
1	1	P02763|A1AG1_HUMAN	L.N(+.98)VQREN(+.98)GTISRY.V	Y	87.32	1437.68	12	0.2	480.236	3	22.53	3190000	1	7508	20190301_aAGP_021119_chymo_P_0p1ug_02.mzML	5	98	109	Deamidation N	N1:Deamidation N:1000.00;N6:Deamidation N:1000.00
1	1	P02763|A1AG1_HUMAN	F.DVNDEKNWGLSVY.A	Y	87.25	1537.7	13	0.4	769.86	2	47.34	29400000	1	10989	20190301_aAGP_021119_chymo_P_0p1ug_02.mzML	4	133	145
1	1	P02763|A1AG1_HUMAN	Y.EALDC(+57.02)LRIPKSDVVY.T	Y	86.2	1776.91	15	0.1	889.461	2	45.97	983000	1	10798	20190301_aAGP_021119_chymo_P_0p1ug_02.mzML	4	161	175	Carbamidomethylation	C5:Carbamidomethylation:1000.00
1	1	P02763|A1AG1_HUMAN	F.YFTPN(+.98)KTEDTIF.L	N	84.74	1475.68	12	0.7	738.849	2	47.03	1020000000	1	10947	20190301_aAGP_021119_chymo_P_0p1ug_02.mzML	69	68	79	Deamidation N	N5:Deamidation N:1000.00
1	1	P02763|A1AG1_HUMAN	Y.LN(+.98)VQREN(+.98)GTISRY.V	Y	84.04	1550.77	13	0.4	776.392	2	27.2	7280000	1	8191	20190301_aAGP_021119_chymo_P_0p1ug_02.mzML	6	97	109	Deamidation N	N2:Deamidation N:1000.00;N7:Deamidation N:1000.00
1	1	P02763|A1AG1_HUMAN	L.C(+57.02)AN(+.98)LVPVPITN(+.98)ATL.D	N	83.85	1483.76	14	0.4	742.887	2	62.29	1450000	1	14033	20190301_aAGP_021119_chymo_P_0p1ug_02.mzML	4	23	36	Carbamidomethylation; Deamidation N	C1:Carbamidomethylation:1000.00;N3:Deamidation N:1000.00;N11:Deamidation N:1000.00
1	1	P02763|A1AG1_HUMAN	Y.ADKPETTKEQLGEF.Y	N	82.32	1591.77	14	1.1	796.895	2	28.56	325000	1	8380	20190301_aAGP_021119_chymo_P_0p1ug_02.mzML	3	146	159
1	1	P02763|A1AG1_HUMAN	F.RN(+.98)EEYNKSVQEIQATF.F	N	82.31	1955.92	16	0.3	652.982	3	46		1	10802	20190301_aAGP_021119_chymo_P_0p1ug_02.mzML	1	51	66	Deamidation N	N2:Deamidation N:0.00
1	1	P02763|A1AG1_HUMAN	Y.N(+.98)KSVQEIQATF.F	N	82.23	1264.63	11	0.5	633.322	2	38.05	7090000	1	9703	20190301_aAGP_021119_chymo_P_0p1ug_02.mzML	3	56	66	Deamidation N	N1:Deamidation N:1000.00
1	1	P02763|A1AG1_HUMAN	L.AFDVN(+.98)DEKNW.G	Y	82.07	1237.53	10	0	619.77	2	38.27	441000	1	9738	20190301_aAGP_021119_chymo_P_0p1ug_02.mzML	3	131	140	Deamidation N	N5:Deamidation N:35.82
1	1	P02763|A1AG1_HUMAN	N.EEYN(+.98)KSVQEIQATFF.Y	N	80.83	1832.85	15	0.1	917.431	2	57.8	332000	1	12907	20190301_aAGP_021119_chymo_P_0p1ug_02.mzML	2	53	67	Deamidation N	N4:Deamidation N:1000.00
1	1	P02763|A1AG1_HUMAN	A.FRNEEYN(+.98)KSVQEIQATF.F	N	79.43	2102.99	17	0.6	702.005	3	45.27	610000	1	10701	20190301_aAGP_021119_chymo_P_0p1ug_02.mzML	1	50	66	Deamidation N	N7:Deamidation N:42.68
1	1	P02763|A1AG1_HUMAN	F.RNEEYNKSVQEIQATF.F	N	78.88	1954.94	16	0.6	652.654	3	39.26	10700000	1	9875	20190301_aAGP_021119_chymo_P_0p1ug_02.mzML	2	51	66
1	1	P02763|A1AG1_HUMAN	Y.MLAFDVN(+.98)DEKN.W	Y	78.19	1295.57	11	1.5	648.793	2	39.77	1430000	1	9943	20190301_aAGP_021119_chymo_P_0p1ug_02.mzML	2	129	139	Deamidation N	N7:Deamidation N:43.39
1	1	P02763|A1AG1_HUMAN	Y.ADKPETTKEQLGEFYEAL.D	N	77.71	2068	18	1	690.341	3	48.04	13500000	1	11086	20190301_aAGP_021119_chymo_P_0p1ug_02.mzML	2	146	163
1	1	P02763|A1AG1_HUMAN	F.RNEEYN(+.98)KSVQEIQAT.F	N	76.94	1808.85	15	0.4	603.959	3	24.56	4320000	1	7794	20190301_aAGP_021119_chymo_P_0p1ug_02.mzML	1	51	65	Deamidation N	N6:Deamidation N:28.70
1	1	P02763|A1AG1_HUMAN	F.RNEEYN(+.98)KSVQEIQA.T	N	76.36	1707.81	14	0.3	570.276	3	24.59	395000	1	7798	20190301_aAGP_021119_chymo_P_0p1ug_02.mzML	1	51	64	Deamidation N	N6:Deamidation N:42.68
1	1	P02763|A1AG1_HUMAN	L.RIPKSDVVYTDW.K	Y	74.45	1477.76	12	0.5	739.886	2	39.03	245000000	1	9844	20190301_aAGP_021119_chymo_P_0p1ug_02.mzML	124	167	178
1	1	P02763|A1AG1_HUMAN	L.AFDVNDEKNW.G	Y	73.79	1236.54	10	0.2	619.278	2	36.32	8790000	1	9458	20190301_aAGP_021119_chymo_P_0p1ug_02.mzML	3	131	140
1	1	P02763|A1AG1_HUMAN	Y.EALDC(+57.02)LRIPKSDVVYTDW.K	Y	71.71	2179.06	18	0.9	727.362	3	54.32	385000	1	12185	20190301_aAGP_021119_chymo_P_0p1ug_02.mzML	1	161	178	Carbamidomethylation	C5:Carbamidomethylation:1000.00
1	1	P02763|A1AG1_HUMAN	M.LAFDVNDEKNW.G	Y	71.34	1349.63	11	1.2	675.821	2	45.53	31500000	1	10737	20190301_aAGP_021119_chymo_P_0p1ug_02.mzML	3	130	140
1	1	P02763|A1AG1_HUMAN	L.DC(+57.02)LRIPKSDVVYTDW.K	Y	71.08	1865.9	15	0.9	622.974	3	48.67	4330000	1	11170	20190301_aAGP_021119_chymo_P_0p1ug_02.mzML	3	164	178	Carbamidomethylation	C2:Carbamidomethylation:1000.00
1	1	P02763|A1AG1_HUMAN	L.C(+57.02)AN(+.98)LVPVPITN(+.98)A.T	N	70.63	1269.63	12	1.4	635.822	2	52.74	149000	1	11828	20190301_aAGP_021119_chymo_P_0p1ug_02.mzML	1	23	34	Carbamidomethylation; Deamidation N	C1:Carbamidomethylation:1000.00;N3:Deamidation N:1000.00;N11:Deamidation N:1000.00
1	1	P02763|A1AG1_HUMAN	F.DVN(+.98)DEKNWGL.S	Y	70.49	1189.53	10	0	595.77	2	41.27	1020000	1	10150	20190301_aAGP_021119_chymo_P_0p1ug_02.mzML	1	133	142	Deamidation N	N3:Deamidation N:31.27
1	1	P02763|A1AG1_HUMAN	Y.M(+15.99)LAFDVNDEKN.W	Y	70.35	1310.58	11	0.3	656.298	2	32.01	849000	1	8857	20190301_aAGP_021119_chymo_P_0p1ug_02.mzML	1	129	139	Oxidation (M)	M1:Oxidation (M):1000.00
1	1	P02763|A1AG1_HUMAN	V.QREN(+.98)GTISRY.V	Y	70.31	1223.59	10	3.1	612.804	2	17.96	134000	1	6697	20190301_aAGP_021119_chymo_P_0p1ug_02.mzML	1	100	109	Deamidation N	N4:Deamidation N:1000.00
1	1	P02763|A1AG1_HUMAN	Y.VGGQEHFAHLL.I	Y	68.27	1206.61	11	0.5	604.315	2	36.45	190000000	1	9477	20190301_aAGP_021119_chymo_P_0p1ug_02.mzML	28	110	120
1	1	P02763|A1AG1_HUMAN	F.FYFTPN(+.98)KTEDTI.F	N	68.02	1475.68	12	0.6	738.849	2	45.39	73800000	1	10718	20190301_aAGP_021119_chymo_P_0p1ug_02.mzML	1	67	78	Deamidation N	N6:Deamidation N:1000.00
1	1	P02763|A1AG1_HUMAN	N.VQREN(+.98)GTISRY.V	Y	67.84	1322.66	11	-0.1	441.893	3	16.95	22400000	1	6510	20190301_aAGP_021119_chymo_P_0p1ug_02.mzML	8	99	109	Deamidation N	N5:Deamidation N:1000.00
1	1	P02763|A1AG1_HUMAN	L.DC(+57.02)LRIPKSDVVY.T	Y	67.63	1463.74	12	-0.6	732.879	2	37.66	2950000	1	9645	20190301_aAGP_021119_chymo_P_0p1ug_02.mzML	5	164	175	Carbamidomethylation	C2:Carbamidomethylation:1000.00
1	1	P02763|A1AG1_HUMAN	C.ANLVPVPITN(+.98)ATL.D	N	67.61	1322.74	13	0.3	662.38	2	59.91	196000	1	13522	20190301_aAGP_021119_chymo_P_0p1ug_02.mzML	1	24	36	Deamidation N	N10:Deamidation N:58.70
1	1	P02763|A1AG1_HUMAN	Y.VGGQEHFAHL.L	Y	66.35	1093.53	10	1.7	547.773	2	25.16	80300000	1	7883	20190301_aAGP_021119_chymo_P_0p1ug_02.mzML	23	110	119
1	1	P02763|A1AG1_HUMAN	D.KPETTKEQLGEFY.E	N	66.03	1568.77	13	0.1	785.393	2	32.26	679000	1	8890	20190301_aAGP_021119_chymo_P_0p1ug_02.mzML	3	148	160
1	1	P02763|A1AG1_HUMAN	L.SVYADKPETTKEQLGEFY.E	Y	65.93	2104	18	-1.1	702.34	3	37.51	177000	1	9624	20190301_aAGP_021119_chymo_P_0p1ug_02.mzML	1	143	160
1	1	P02763|A1AG1_HUMAN	Q.TRQDQC(+57.02)IYN(+.98)TTY.L	Y	65.71	1562.67	12	1	782.342	2	28.75	588000	1	8406	20190301_aAGP_021119_chymo_P_0p1ug_02.mzML	1	85	96	Carbamidomethylation; Deamidation N	C6:Carbamidomethylation:1000.00;N9:Deamidation N:1000.00
1	1	P02763|A1AG1_HUMAN	F.YFTPN(+.98)KTEDTIFL.R	N	64.17	1588.77	13	0.4	795.391	2	54.72	6160000	1	12263	20190301_aAGP_021119_chymo_P_0p1ug_02.mzML	5	68	80	Deamidation N	N5:Deamidation N:1000.00
1	1	P02763|A1AG1_HUMAN	F.TPN(+.98)KTEDTIF.L	N	63.92	1165.55	10	0.7	583.783	2	31.97	872000	1	8852	20190301_aAGP_021119_chymo_P_0p1ug_02.mzML	3	70	79	Deamidation N	N3:Deamidation N:1000.00
1	1	P02763|A1AG1_HUMAN	F.DVNDEKNWGL.S	Y	62.95	1188.54	10	0.6	595.278	2	39.4	2570000	1	9894	20190301_aAGP_021119_chymo_P_0p1ug_02.mzML	2	133	142
1	1	P02763|A1AG1_HUMAN	Y.NKSVQEIQATFF.Y	N	62.76	1410.71	12	0.4	706.365	2	49.48	237000	1	11280	20190301_aAGP_021119_chymo_P_0p1ug_02.mzML	1	56	67
1	1	P02763|A1AG1_HUMAN	L.AFDVNDEKNWGLSVY.A	Y	62.06	1755.81	15	0.5	878.913	2	53.06	125000	1	11897	20190301_aAGP_021119_chymo_P_0p1ug_02.mzML	1	131	145
1	1	P02763|A1AG1_HUMAN	Y.FTPN(+.98)KTEDTIF.L	N	59.88	1312.62	11	0.9	657.317	2	39.38	3340000	1	9891	20190301_aAGP_021119_chymo_P_0p1ug_02.mzML	8	69	79	Deamidation N	N4:Deamidation N:1000.00
1	1	P02763|A1AG1_HUMAN	F.TPN(+.98)KTEDTIFL.R	N	59.63	1278.63	11	0.2	640.324	2	45.44	361000	1	10724	20190301_aAGP_021119_chymo_P_0p1ug_02.mzML	1	70	80	Deamidation N	N3:Deamidation N:1000.00
1	1	P02763|A1AG1_HUMAN	Y.FTPN(+.98)KTEDTIFL.R	N	59.27	1425.7	12	0.8	713.859	2	50.14	1060000	1	11382	20190301_aAGP_021119_chymo_P_0p1ug_02.mzML	2	69	80	Deamidation N	N4:Deamidation N:1000.00
1	1	P02763|A1AG1_HUMAN	Y.MLAFDVNDEKN.W	Y	58.64	1294.59	11	0.5	648.301	2	37.59	5010000	1	9636	20190301_aAGP_021119_chymo_P_0p1ug_02.mzML	3	129	139
1	1	P02763|A1AG1_HUMAN	Y.TDWKKDKC(+57.02)EPL.E	N	56.4	1418.69	11	0.4	710.351	2	21.11	319000	1	7263	20190301_aAGP_021119_chymo_P_0p1ug_02.mzML	9	176	186	Carbamidomethylation	C8:Carbamidomethylation:1000.00
1	1	P02763|A1AG1_HUMAN	F.DVN(+.98)DEKNW.G	Y	56.37	1019.42	8	-0.5	510.717	2	24.29	2940000	1	7757	20190301_aAGP_021119_chymo_P_0p1ug_02.mzML	3	133	140	Deamidation N	N3:Deamidation N:48.83
1	1	P02763|A1AG1_HUMAN	N.DEKN(+.98)WGLSVY.A	Y	54.3	1210.55	10	2.2	606.284	2	47.45	204000	1	11005	20190301_aAGP_021119_chymo_P_0p1ug_02.mzML	1	136	145	Deamidation N	N4:Deamidation N:1000.00
1	1	P02763|A1AG1_HUMAN	Y.LNVQREN(+.98)GTIS.R	Y	54.09	1230.62	11	0.5	616.318	2	22.01	7380000	1	7416	20190301_aAGP_021119_chymo_P_0p1ug_02.mzML	3	97	107	Deamidation N	N7:Deamidation N:65.44
1	1	P02763|A1AG1_HUMAN	F.FYFTPN(+.98)KT.E	N	53.92	1017.48	8	0.8	509.748	2	35.33	3760000	1	9320	20190301_aAGP_021119_chymo_P_0p1ug_02.mzML	2	67	74	Deamidation N	N6:Deamidation N:1000.00
1	1	P02763|A1AG1_HUMAN	A.DKPETTKEQLGEFY.E	N	53.75	1683.8	14	0.1	842.907	2	34.78	123000	1	9244	20190301_aAGP_021119_chymo_P_0p1ug_02.mzML	2	147	160
1	1	P02763|A1AG1_HUMAN	N.ATLDQITGKW.F	Y	53.52	1131.59	10	0.9	566.804	2	44.43	336000	1	10588	20190301_aAGP_021119_chymo_P_0p1ug_02.mzML	1	34	43
1	1	P02763|A1AG1_HUMAN	F.DVNDEKNW.G	Y	53.33	1018.44	8	0.2	510.225	2	21.83	12500000	1	7386	20190301_aAGP_021119_chymo_P_0p1ug_02.mzML	4	133	140
1	1	P02763|A1AG1_HUMAN	F.FYFTPN(+.98)KTED.T	N	53.32	1261.55	10	0.8	631.783	2	35.48	1180000	1	9340	20190301_aAGP_021119_chymo_P_0p1ug_02.mzML	1	67	76	Deamidation N	N6:Deamidation N:1000.00
1	1	P02763|A1AG1_HUMAN	F.RNEEYN(+.98)KSVQEIQ.A	N	53.25	1636.77	13	0.3	546.597	3	21.02	813000	1	7247	20190301_aAGP_021119_chymo_P_0p1ug_02.mzML	2	51	63	Deamidation N	N6:Deamidation N:33.81
1	1	P02763|A1AG1_HUMAN	L.DQITGKWFY.I	Y	53.1	1156.56	9	0.4	579.285	2	48.65	200000	1	11167	20190301_aAGP_021119_chymo_P_0p1ug_02.mzML	1	37	45
1	1	P02763|A1AG1_HUMAN	W.KKDKC(+57.02)EPLEKQHEKERKQEEGES	N	52.97	2868.4	23	1.7	718.109	4	10.28	359000	1	4470	20190301_aAGP_021119_chymo_P_0p1ug_02.mzML	3	179	201	Carbamidomethylation	C5:Carbamidomethylation:1000.00
1	1	P02763|A1AG1_HUMAN	V.GGQEHFAHL.L	Y	52.31	994.462	9	-1.3	498.238	2	25.13	5790000	1	7876	20190301_aAGP_021119_chymo_P_0p1ug_02.mzML	1	111	119
1	1	P02763|A1AG1_HUMAN	Y.NKSVQEIQATF.F	N	52.24	1263.65	11	0.4	632.83	2	35.17	10300000	1	9298	20190301_aAGP_021119_chymo_P_0p1ug_02.mzML	1	56	66
1	1	P02763|A1AG1_HUMAN	T.RQDQC(+57.02)IYN(+.98)TTY.L	Y	51.96	1461.62	11	0.6	731.817	2	28.77		1	8409	20190301_aAGP_021119_chymo_P_0p1ug_02.mzML	1	86	96	Carbamidomethylation; Deamidation N	C5:Carbamidomethylation:1000.00;N8:Deamidation N:1000.00
1	1	P02763|A1AG1_HUMAN	Y.EALDC(+57.02)LRIPK.S	Y	51.88	1213.65	10	0.9	607.832	2	36.52	180000	1	9487	20190301_aAGP_021119_chymo_P_0p1ug_02.mzML	2	161	170	Carbamidomethylation	C5:Carbamidomethylation:1000.00
1	1	P02763|A1AG1_HUMAN	F.FYFTPN(+.98)KTE.D	N	51.12	1146.52	9	-0.2	574.269	2	35.58	99700	1	9353	20190301_aAGP_021119_chymo_P_0p1ug_02.mzML	1	67	75	Deamidation N	N6:Deamidation N:1000.00
1	1	P02763|A1AG1_HUMAN	L.LILRDTKTY.M	Y	50.96	1121.64	9	0.1	561.83	2	27.53	7640000	1	8236	20190301_aAGP_021119_chymo_P_0p1ug_02.mzML	18	120	128
1	1	P02763|A1AG1_HUMAN	Y.QTRQDQC(+57.02)IY.N	Y	50.68	1210.54	9	0.5	606.278	2	18.9	748000	1	6881	20190301_aAGP_021119_chymo_P_0p1ug_02.mzML	14	84	92	Carbamidomethylation	C7:Carbamidomethylation:1000.00
1	1	P02763|A1AG1_HUMAN	R.IPKSDVVYTDW.K	Y	50.33	1321.66	11	0.5	661.835	2	42.53	1450000	1	10329	20190301_aAGP_021119_chymo_P_0p1ug_02.mzML	1	168	178
1	1	P02763|A1AG1_HUMAN	F.AHLLILRDTKTY.M	Y	49.98	1442.82	12	0.4	481.949	3	32.96	208000	1	8985	20190301_aAGP_021119_chymo_P_0p1ug_02.mzML	1	117	128
1	1	P02763|A1AG1_HUMAN	R.EN(+.98)GTISRY.V	Y	49.75	939.43	8	0.6	470.722	2	17.88	340000	1	6684	20190301_aAGP_021119_chymo_P_0p1ug_02.mzML	2	102	109	Deamidation N	N2:Deamidation N:1000.00
1	1	P02763|A1AG1_HUMAN	F.YFTPN(+.98)KTED.T	N	48.63	1114.48	9	-0.1	558.248	2	20.97	1430000	1	7235	20190301_aAGP_021119_chymo_P_0p1ug_02.mzML	2	68	76	Deamidation N	N5:Deamidation N:1000.00
1	1	P02763|A1AG1_HUMAN	L.RIPKSDVVYTD.W	Y	48.51	1291.68	11	0.6	646.846	2	21.71	512000	1	7368	20190301_aAGP_021119_chymo_P_0p1ug_02.mzML	5	167	177
1	1	P02763|A1AG1_HUMAN	E.YN(+.98)KSVQEIQATF.F	N	47.86	1427.69	12	0.1	714.854	2	40.27	60400	1	10011	20190301_aAGP_021119_chymo_P_0p1ug_02.mzML	1	55	66	Deamidation N	N2:Deamidation N:1000.00
1	1	P02763|A1AG1_HUMAN	Y.VGGQEHF.A	N	47.86	772.35	7	-0.4	387.182	2	16.69	337000000	1	6457	20190301_aAGP_021119_chymo_P_0p1ug_02.mzML	20	110	116
1	1	P02763|A1AG1_HUMAN	V.GGQEHFAHLL.I	Y	47.68	1107.55	10	0.6	554.781	2	36.21	9130000	1	9441	20190301_aAGP_021119_chymo_P_0p1ug_02.mzML	4	111	120
1	1	P02763|A1AG1_HUMAN	Q.REN(+.98)GTISRY.V	Y	47.68	1095.53	9	0.6	548.773	2	15.13	180000	1	6134	20190301_aAGP_021119_chymo_P_0p1ug_02.mzML	1	101	109	Deamidation N	N3:Deamidation N:1000.00
1	1	P02763|A1AG1_HUMAN	M.LAFDVNDEKNWG.L	Y	47.19	1406.65	12	-0.5	704.33	2	45.1	2470000	1	10679	20190301_aAGP_021119_chymo_P_0p1ug_02.mzML	2	130	141
1	1	P02763|A1AG1_HUMAN	Y.LNVQREN(+.98)GTISR.Y	Y	46.85	1386.72	12	0.5	463.248	3	18.81	2060000	1	6867	20190301_aAGP_021119_chymo_P_0p1ug_02.mzML	1	97	108	Deamidation N	N7:Deamidation N:65.44
1	1	P02763|A1AG1_HUMAN	Y.MLAFDVNDEKN(+.98).W	Y	46.79	1295.57	11	0.6	648.793	2	38.99	1430000	1	9836	20190301_aAGP_021119_chymo_P_0p1ug_02.mzML	1	129	139	Deamidation N	N11:Deamidation N:6.65
1	1	P02763|A1AG1_HUMAN	M.LAFDVNDEKN.W	Y	44.24	1163.55	10	0.2	582.78	2	30.37	94800	1	8628	20190301_aAGP_021119_chymo_P_0p1ug_02.mzML	1	130	139
1	1	P02763|A1AG1_HUMAN	L.RIPKSDVVY.T	Y	44.21	1075.6	9	-0.3	359.541	3	29.32	13800000	1	8484	20190301_aAGP_021119_chymo_P_0p1ug_02.mzML	62	167	175
1	1	P02763|A1AG1_HUMAN	F.YFTPN(+.98)KTE.D	N	44.18	999.455	8	-0.5	500.735	2	20.84	107000	1	7211	20190301_aAGP_021119_chymo_P_0p1ug_02.mzML	1	68	75	Deamidation N	N5:Deamidation N:1000.00
1	1	P02763|A1AG1_HUMAN	S.RYVGGQEHF.A	Y	44.03	1091.51	9	0.1	364.846	3	18.63	211000	1	6837	20190301_aAGP_021119_chymo_P_0p1ug_02.mzML	2	108	116
1	1	P02763|A1AG1_HUMAN	Y.TDWKKDKC(+57.02)EPLEKQH.E	N	43.84	1940.94	15	-0.1	486.243	4	14.37	207000	1	5919	20190301_aAGP_021119_chymo_P_0p1ug_02.mzML	1	176	190	Carbamidomethylation	C8:Carbamidomethylation:1000.00
1	1	P02763|A1AG1_HUMAN	G.EFYEALDC(+57.02)L.R	N	43.7	1158.49	9	0.7	580.253	2	55.88	133000	1	12495	20190301_aAGP_021119_chymo_P_0p1ug_02.mzML	1	158	166	Carbamidomethylation	C8:Carbamidomethylation:1000.00
1	1	P02763|A1AG1_HUMAN	F.YFTPN(+.98)KT.E	N	43.63	870.412	7	0.3	436.214	2	20.55	1840000	1	7160	20190301_aAGP_021119_chymo_P_0p1ug_02.mzML	2	68	74	Deamidation N	N5:Deamidation N:1000.00
1	1	P02763|A1AG1_HUMAN	G.GQEHFAHLL.I	Y	42.63	1050.52	9	3.8	526.272	2	36.25	1130000	1	9447	20190301_aAGP_021119_chymo_P_0p1ug_02.mzML	3	112	120
1	1	P02763|A1AG1_HUMAN	L.C(+57.02)ANLVPVPITN(+.98)A.T	N	41.97	1268.64	12	-0.1	635.329	2	63.92	191000	1	14590	20190301_aAGP_021119_chymo_P_0p1ug_02.mzML	1	23	34	Carbamidomethylation; Deamidation N	C1:Carbamidomethylation:1000.00;N11:Deamidation N:49.35
1	1	P02763|A1AG1_HUMAN	Y.MLAFDVNDEK.N	Y	41.64	1180.54	10	3.4	591.281	2	38.37	125000	1	9752	20190301_aAGP_021119_chymo_P_0p1ug_02.mzML	1	129	138
1	1	P02763|A1AG1_HUMAN	K.SVQEIQATF.F	N	41.4	1021.51	9	0.6	511.762	2	40.73	1280000	1	10074	20190301_aAGP_021119_chymo_P_0p1ug_02.mzML	1	58	66
1	1	P02763|A1AG1_HUMAN	M.LAFDVN(+.98)DEKNWG.L	Y	40.97	1407.63	12	1.9	704.824	2	46.37		1	10851	20190301_aAGP_021119_chymo_P_0p1ug_02.mzML	1	130	141	Deamidation N	N6:Deamidation N:25.70
1	1	P02763|A1AG1_HUMAN	N.DEKNWGLSVY.A	Y	40.63	1209.57	10	0.5	605.791	2	45.65	2810000	1	10753	20190301_aAGP_021119_chymo_P_0p1ug_02.mzML	1	136	145
1	1	P02763|A1AG1_HUMAN	Y.ADKPETTKEQL.G	N	40.47	1258.64	11	0.2	420.554	3	14.85	111000	1	6075	20190301_aAGP_021119_chymo_P_0p1ug_02.mzML	1	146	156
1	1	P02763|A1AG1_HUMAN	K.SDVVYTDW.K	Y	40.08	983.424	8	0.6	492.719	2	44.98	6310000	1	10663	20190301_aAGP_021119_chymo_P_0p1ug_02.mzML	1	171	178
1	1	P02763|A1AG1_HUMAN	L.ILRDTKTY.M	Y	40.03	1008.56	8	-0.1	505.287	2	17.15	13500000	1	6542	20190301_aAGP_021119_chymo_P_0p1ug_02.mzML	35	121	128
1	1	P02763|A1AG1_HUMAN	C.LRIPKSDVVY.T	Y	39.86	1188.69	10	0.3	397.236	3	33.17	848000	1	9014	20190301_aAGP_021119_chymo_P_0p1ug_02.mzML	1	166	175
1	1	P02763|A1AG1_HUMAN	Y.ADKPETTKEQLG.E	N	39.32	1315.66	12	0.5	439.561	3	13.71	969000	1	5713	20190301_aAGP_021119_chymo_P_0p1ug_02.mzML	1	146	157
1	1	P02763|A1AG1_HUMAN	N.KSVQEIQATF.F	N	37.7	1149.6	10	-0.6	575.808	2	33.76	1180000	1	9105	20190301_aAGP_021119_chymo_P_0p1ug_02.mzML	1	57	66
1	1	P02763|A1AG1_HUMAN	Y.LNVQREN(+.98)GT.I	N	37.19	1030.5	9	1.6	516.26	2	15.2	51100	1	6149	20190301_aAGP_021119_chymo_P_0p1ug_02.mzML	1	97	105	Deamidation N	N7:Deamidation N:76.17
1	1	P02763|A1AG1_HUMAN	Y.M(+15.99)LAFDVN.D	Y	36.96	824.374	7	-0.3	413.194	2	39.52	425000	1	9911	20190301_aAGP_021119_chymo_P_0p1ug_02.mzML	1	129	135	Oxidation (M)	M1:Oxidation (M):1000.00
1	1	P02763|A1AG1_HUMAN	M.LAFDVNDEKNWGL.S	Y	36.79	1519.73	13	1.2	760.874	2	55.52	120000	1	12414	20190301_aAGP_021119_chymo_P_0p1ug_02.mzML	1	130	142
1	1	P02763|A1AG1_HUMAN	F.YFTPNKTEDTIF.L	N	36.79	1474.7	12	-0.5	738.356	2	45.04	406000	1	10670	20190301_aAGP_021119_chymo_P_0p1ug_02.mzML	1	68	79
1	1	P02763|A1AG1_HUMAN	D.VNDEKNW.G	Y	36.54	903.409	7	0.2	452.712	2	17.03	133000	1	6523	20190301_aAGP_021119_chymo_P_0p1ug_02.mzML	1	134	140
1	1	P02763|A1AG1_HUMAN	S.VYADKPETTKEQLGEFY.E	Y	36.24	2016.97	17	0.1	673.33	3	36.38	743000	1	9467	20190301_aAGP_021119_chymo_P_0p1ug_02.mzML	1	144	160
1	1	P02763|A1AG1_HUMAN	P.N(+.98)KTEDTIF.L	N	35.89	967.45	8	0.4	484.732	2	34.79	577000	1	9245	20190301_aAGP_021119_chymo_P_0p1ug_02.mzML	1	72	79	Deamidation N	N1:Deamidation N:1000.00
1	1	P02763|A1AG1_HUMAN	F.YEALDC(+57.02)L.R	N	35.23	882.379	7	-0.1	442.197	2	42.5	2060000	1	10326	20190301_aAGP_021119_chymo_P_0p1ug_02.mzML	1	160	166	Carbamidomethylation	C6:Carbamidomethylation:1000.00
1	1	P02763|A1AG1_HUMAN	L.DQITGKW.F	Y	35.12	846.424	7	0	424.219	2	29.41	5490000	1	8496	20190301_aAGP_021119_chymo_P_0p1ug_02.mzML	1	37	43
1	1	P02763|A1AG1_HUMAN	E.TTKEQLGEFY.E	N	34.51	1214.58	10	-0.1	608.298	2	35.35	403000	1	9323	20190301_aAGP_021119_chymo_P_0p1ug_02.mzML	1	151	160
1	1	P02763|A1AG1_HUMAN	L.DC(+57.02)LRIPK.S	Y	33.85	900.485	7	0.5	451.25	2	23.73	186000	1	7679	20190301_aAGP_021119_chymo_P_0p1ug_02.mzML	1	164	170	Carbamidomethylation	C2:Carbamidomethylation:1000.00
1	1	P02763|A1AG1_HUMAN	E.N(+.98)GTISRY.V	Y	33.68	810.387	7	-0.6	406.201	2	17.07	56400	1	6528	20190301_aAGP_021119_chymo_P_0p1ug_02.mzML	1	103	109	Deamidation N	N1:Deamidation N:1000.00
1	1	P02763|A1AG1_HUMAN	T.KEQLGEF.Y	N	33.39	849.423	7	0	425.719	2	28.98	1010000	1	8437	20190301_aAGP_021119_chymo_P_0p1ug_02.mzML	1	153	159
1	1	P02763|A1AG1_HUMAN	K.DKC(+57.02)EPLEKQHEKERKQEEGES	N	32.65	2612.21	21	1.6	654.062	4	11.11	108000	1	4750	20190301_aAGP_021119_chymo_P_0p1ug_02.mzML	1	181	201	Carbamidomethylation	C3:Carbamidomethylation:1000.00
1	1	P02763|A1AG1_HUMAN	Y.M(+15.99)LAFDVND.E	Y	31.33	939.401	8	0.9	470.708	2	39.46	53000	1	9902	20190301_aAGP_021119_chymo_P_0p1ug_02.mzML	1	129	136	Oxidation (M)	M1:Oxidation (M):1000.00
1	1	P02763|A1AG1_HUMAN	L.RDTKTY.M	Y	30.91	782.392	6	-0.7	392.203	2	15.46	3860000	1	6205	20190301_aAGP_021119_chymo_P_0p1ug_02.mzML	2	123	128
1	1	P02763|A1AG1_HUMAN	L.REYQTRQDQC(+57.02)IY.N	Y	30.12	1658.75	12	0.6	553.923	3	20.25	1910000	1	7112	20190301_aAGP_021119_chymo_P_0p1ug_02.mzML	2	81	92	Carbamidomethylation	C10:Carbamidomethylation:1000.00
1	1	P02763|A1AG1_HUMAN	K.SVQEIQATFF.Y	N	28.09	1168.58	10	-0.8	585.295	2	56.26	709000	1	12576	20190301_aAGP_021119_chymo_P_0p1ug_02.mzML	1	58	67
1	1	P02763|A1AG1_HUMAN	F.FYFTPNKT.E	N	27.64	1016.5	8	0.1	509.256	2	33.22	120000	1	9021	20190301_aAGP_021119_chymo_P_0p1ug_02.mzML	1	67	74
1	1	P02763|A1AG1_HUMAN	L.AFDVNDEKNWGL.S	Y	27.62	1406.65	12	-0.5	704.33	2	48.73		1	11177	20190301_aAGP_021119_chymo_P_0p1ug_02.mzML	1	131	142
1	1	P02763|A1AG1_HUMAN	N.LVPVPITN(+.98)ATL.D	N	27.52	1137.66	11	0.1	569.84	2	56.06	1340000	1	12544	20190301_aAGP_021119_chymo_P_0p1ug_02.mzML	2	26	36	Deamidation N	N8:Deamidation N:1000.00
1	1	P02763|A1AG1_HUMAN	W.FYIASAF.R	N	26.42	817.401	7	-0.8	409.707	2	52.85	385000	1	11850	20190301_aAGP_021119_chymo_P_0p1ug_02.mzML	12	44	50
1	1	P02763|A1AG1_HUMAN	T.TKEQLGEFY.E	N	26.04	1113.53	9	0.9	557.775	2	35.08	111000	1	9284	20190301_aAGP_021119_chymo_P_0p1ug_02.mzML	1	152	160
1	1	P02763|A1AG1_HUMAN	Y.QTRQDQCIYN.T	Y	25.75	1267.56	10	0	634.788	2	20.57	994000	1	7163	20190301_aAGP_021119_chymo_P_0p1ug_02.mzML	1	84	93
1	1	P02763|A1AG1_HUMAN	I.LRDTKTY.M	Y	25.53	895.476	7	-0.2	448.745	2	17.28	1500000	1	6563	20190301_aAGP_021119_chymo_P_0p1ug_02.mzML	9	122	128
1	1	P02763|A1AG1_HUMAN	Y.MLAFDVND.E	Y	25.47	923.406	8	0.7	462.711	2	45.71	261000	1	10761	20190301_aAGP_021119_chymo_P_0p1ug_02.mzML	1	129	136
1	1	P02763|A1AG1_HUMAN	Y.VGGQEHFAHLLI.L	Y	24.56	1319.7	12	-0.4	440.907	3	45.3	256000	1	10705	20190301_aAGP_021119_chymo_P_0p1ug_02.mzML	1	110	121
1	1	P02763|A1AG1_HUMAN	D.VNDEKNWGLSVY.A	Y	24.08	1422.68	12	-0.4	712.346	2	43.93	61500	1	10518	20190301_aAGP_021119_chymo_P_0p1ug_02.mzML	1	134	145
1	1	P02763|A1AG1_HUMAN	Y.MLAFDVN.D	Y	23.12	808.379	7	2.1	405.198	2	46.05	2500000	1	10808	20190301_aAGP_021119_chymo_P_0p1ug_02.mzML	1	129	135
1	1	P02763|A1AG1_HUMAN	Y.TDWKKDKC(+57.02)EPLEKQHEKERKQEEGES	N	22.8	3270.56	26	-0.4	655.119	5	12.47	262000	1	5298	20190301_aAGP_021119_chymo_P_0p1ug_02.mzML	1	176	201	Carbamidomethylation	C8:Carbamidomethylation:1000.00
1	1	P02763|A1AG1_HUMAN	Y.EALDC(+57.02)L.R	N	22.46	719.316	6	-0.5	360.665	2	32.53	899000	1	8926	20190301_aAGP_021119_chymo_P_0p1ug_02.mzML	8	161	166	Carbamidomethylation	C5:Carbamidomethylation:1000.00
1	1	P02763|A1AG1_HUMAN	T.KEQLGEFY.E	N	22.16	1012.49	8	0.7	507.251	2	34.73	478000	1	9237	20190301_aAGP_021119_chymo_P_0p1ug_02.mzML	1	153	160
1	1	P02763|A1AG1_HUMAN	N.KTEDTIF.L	N	22.08	852.423	7	0.5	427.219	2	31.53	3550000	1	8792	20190301_aAGP_021119_chymo_P_0p1ug_02.mzML	1	73	79
1	1	P02763|A1AG1_HUMAN	Q.TRQDQC(+57.02)IY.N	Y	21.73	1082.48	8	0	542.248	2	19.77	3230000	1	7027	20190301_aAGP_021119_chymo_P_0p1ug_02.mzML	1	85	92	Carbamidomethylation	C6:Carbamidomethylation:1000.00
1	1	P02763|A1AG1_HUMAN	R.YVGGQEHF.A	Y	21.55	935.414	8	1.8	468.715	2	22.3	352000	1	7470	20190301_aAGP_021119_chymo_P_0p1ug_02.mzML	1	109	116
1	1	P02763|A1AG1_HUMAN	V.YADKPETTKEQLGEF.Y	N	21.37	1754.84	15	1.3	585.953	3	30.69	6260000	1	8674	20190301_aAGP_021119_chymo_P_0p1ug_02.mzML	1	145	159
1	1	P02763|A1AG1_HUMAN	I.FLREY.Q	N	20.75	726.37	5	-0.1	364.192	2	24.05	2120000	1	7724	20190301_aAGP_021119_chymo_P_0p1ug_02.mzML	1	79	83
1	1	P02763|A1AG1_HUMAN	L.ILRDTKT.Y	Y	20.36	845.497	7	0	423.756	2	15.53	798000	1	6218	20190301_aAGP_021119_chymo_P_0p1ug_02.mzML	2	121	127
1	1	P02763|A1AG1_HUMAN	Q.ITGKWF.Y	N	19.52	750.406	6	0.1	376.211	2	39.64	999000	1	9927	20190301_aAGP_021119_chymo_P_0p1ug_02.mzML	1	39	44
2	3	P19652|A1AG2_HUMAN	F.RN(+.98)EEYN(+.98)KSVQEIQATF.F	N	111	1956.91	16	2.2	979.463	2	43.99	1850000	1	10528	20190301_aAGP_021119_chymo_P_0p1ug_02.mzML	10	51	66	Deamidation N	N2:Deamidation N:1000.00;N6:Deamidation N:1000.00
2	3	P19652|A1AG2_HUMAN	F.RNEEYN(+.98)KSVQEIQATF.F	N	110.45	1955.92	16	0.3	489.988	4	41.86	2360000	1	10232	20190301_aAGP_021119_chymo_P_0p1ug_02.mzML	28	51	66	Deamidation N	N6:Deamidation N:49.79
2	3	P19652|A1AG2_HUMAN	Y.LNVQREN(+.98)GTVSRY.E	Y	102.76	1535.77	13	-0.7	768.891	2	22.23	15400000	1	7457	20190301_aAGP_021119_chymo_P_0p1ug_02.mzML	13	97	109	Deamidation N	N7:Deamidation N:130.10
2	3	P19652|A1AG2_HUMAN	F.YADKPETTKEQLGEFY.E	N	99.09	1917.9	16	0.4	959.957	2	35.2	832000	1	9301	20190301_aAGP_021119_chymo_P_0p1ug_02.mzML	4	145	160
2	3	P19652|A1AG2_HUMAN	F.RNEEYN(+.98)KSVQEIQATFF.Y	N	97.76	2102.99	17	0.6	1052.5	2	53.66	303000	1	12037	20190301_aAGP_021119_chymo_P_0p1ug_02.mzML	12	51	67	Deamidation N	N6:Deamidation N:33.81
2	3	P19652|A1AG2_HUMAN	Y.N(+.98)SSYLNVQREN(+.98)GTVSRY.E	Y	97.75	1987.92	17	0.7	663.649	3	32.28	469000	1	8893	20190301_aAGP_021119_chymo_P_0p1ug_02.mzML	2	93	109	Deamidation N	N1:Deamidation N:77.53;N11:Deamidation N:61.26
2	3	P19652|A1AG2_HUMAN	Y.ADKPETTKEQLGEFY.E	N	97.6	1754.84	15	0.1	878.425	2	33.75	281000000	1	9103	20190301_aAGP_021119_chymo_P_0p1ug_02.mzML	31	146	160
2	3	P19652|A1AG2_HUMAN	Y.N(+.98)KSVQEIQATFF.Y	N	95	1411.7	12	0.5	706.857	2	53.09	857000	1	11904	20190301_aAGP_021119_chymo_P_0p1ug_02.mzML	3	56	67	Deamidation N	N1:Deamidation N:1000.00
2	3	P19652|A1AG2_HUMAN	L.NVQREN(+.98)GTVSRY.E	Y	92.21	1422.69	12	1.2	712.351	2	15.06	23200000	1	6120	20190301_aAGP_021119_chymo_P_0p1ug_02.mzML	33	98	109	Deamidation N	N6:Deamidation N:100.21
2	3	P19652|A1AG2_HUMAN	N.EEYN(+.98)KSVQEIQATF.F	N	92.14	1685.78	14	0.8	843.897	2	44.97	5840000	1	10662	20190301_aAGP_021119_chymo_P_0p1ug_02.mzML	4	53	66	Deamidation N	N4:Deamidation N:1000.00
2	3	P19652|A1AG2_HUMAN	L.C(+57.02)ANLVPVPITN(+.98)ATL.D	N	91.31	1482.78	14	0.7	742.395	2	60.13	825000	1	13568	20190301_aAGP_021119_chymo_P_0p1ug_02.mzML	5	23	36	Carbamidomethylation; Deamidation N	C1:Carbamidomethylation:1000.00;N11:Deamidation N:131.72
2	3	P19652|A1AG2_HUMAN	F.RN(+.98)EEYN(+.98)KSVQEIQATFF.Y	N	91.04	2103.97	17	0.2	702.332	3	56.13	3840000	1	12554	20190301_aAGP_021119_chymo_P_0p1ug_02.mzML	6	51	67	Deamidation N	N2:Deamidation N:1000.00;N6:Deamidation N:1000.00
2	3	P19652|A1AG2_HUMAN	F.FYFTPN(+.98)KTEDTIF.L	N	90.07	1622.75	13	0.4	812.383	2	55.6	8730000	1	12428	20190301_aAGP_021119_chymo_P_0p1ug_02.mzML	44	67	79	Deamidation N	N6:Deamidation N:1000.00
2	3	P19652|A1AG2_HUMAN	F.GSYLDDEKNWGL.S	Y	85.23	1395.63	12	0.7	698.823	2	48.16	4080000	1	11102	20190301_aAGP_021119_chymo_P_0p1ug_02.mzML	3	131	142
2	3	P19652|A1AG2_HUMAN	F.YFTPN(+.98)KTEDTIF.L	N	84.74	1475.68	12	0.7	738.849	2	47.03	1020000000	1	10947	20190301_aAGP_021119_chymo_P_0p1ug_02.mzML	69	68	79	Deamidation N	N5:Deamidation N:1000.00
2	3	P19652|A1AG2_HUMAN	L.N(+.98)VQREN(+.98)GTVSRY.E	Y	83.97	1423.67	12	0.2	475.564	3	19.08	7760000	1	6912	20190301_aAGP_021119_chymo_P_0p1ug_02.mzML	4	98	109	Deamidation N	N1:Deamidation N:1000.00;N6:Deamidation N:1000.00
2	3	P19652|A1AG2_HUMAN	L.C(+57.02)AN(+.98)LVPVPITN(+.98)ATL.D	N	83.85	1483.76	14	0.4	742.887	2	62.29	1450000	1	14033	20190301_aAGP_021119_chymo_P_0p1ug_02.mzML	4	23	36	Carbamidomethylation; Deamidation N	C1:Carbamidomethylation:1000.00;N3:Deamidation N:1000.00;N11:Deamidation N:1000.00
2	3	P19652|A1AG2_HUMAN	I.TN(+.98)ATLDRITGKW.F	Y	83.11	1375.71	12	0.5	688.862	2	40.09	174000	1	9986	20190301_aAGP_021119_chymo_P_0p1ug_02.mzML	2	32	43	Deamidation N	N2:Deamidation N:1000.00
2	3	P19652|A1AG2_HUMAN	Y.ADKPETTKEQLGEF.Y	N	82.32	1591.77	14	1.1	796.895	2	28.56	325000	1	8380	20190301_aAGP_021119_chymo_P_0p1ug_02.mzML	3	146	159
2	3	P19652|A1AG2_HUMAN	F.RN(+.98)EEYNKSVQEIQATF.F	N	82.31	1955.92	16	0.3	652.982	3	46		1	10802	20190301_aAGP_021119_chymo_P_0p1ug_02.mzML	1	51	66	Deamidation N	N2:Deamidation N:0.00
2	3	P19652|A1AG2_HUMAN	Y.N(+.98)KSVQEIQATF.F	N	82.23	1264.63	11	0.5	633.322	2	38.05	7090000	1	9703	20190301_aAGP_021119_chymo_P_0p1ug_02.mzML	3	56	66	Deamidation N	N1:Deamidation N:1000.00
2	3	P19652|A1AG2_HUMAN	N.EEYN(+.98)KSVQEIQATFF.Y	N	80.83	1832.85	15	0.1	917.431	2	57.8	332000	1	12907	20190301_aAGP_021119_chymo_P_0p1ug_02.mzML	2	53	67	Deamidation N	N4:Deamidation N:1000.00
2	3	P19652|A1AG2_HUMAN	A.FRNEEYN(+.98)KSVQEIQATF.F	N	79.43	2102.99	17	0.6	702.005	3	45.27	610000	1	10701	20190301_aAGP_021119_chymo_P_0p1ug_02.mzML	1	50	66	Deamidation N	N7:Deamidation N:42.68
2	3	P19652|A1AG2_HUMAN	F.RNEEYNKSVQEIQATF.F	N	78.88	1954.94	16	0.6	652.654	3	39.26	10700000	1	9875	20190301_aAGP_021119_chymo_P_0p1ug_02.mzML	2	51	66
2	3	P19652|A1AG2_HUMAN	Y.ADKPETTKEQLGEFYEAL.D	N	77.71	2068	18	1	690.341	3	48.04	13500000	1	11086	20190301_aAGP_021119_chymo_P_0p1ug_02.mzML	2	146	163
2	3	P19652|A1AG2_HUMAN	F.RNEEYN(+.98)KSVQEIQAT.F	N	76.94	1808.85	15	0.4	603.959	3	24.56	4320000	1	7794	20190301_aAGP_021119_chymo_P_0p1ug_02.mzML	1	51	65	Deamidation N	N6:Deamidation N:28.70
2	3	P19652|A1AG2_HUMAN	Y.QTRQN(+.98)QC(+57.02)FY.N	Y	76.8	1244.52	9	0.5	623.27	2	23.76	9720000	1	7684	20190301_aAGP_021119_chymo_P_0p1ug_02.mzML	7	84	92	Deamidation N; Carbamidomethylation	N5:Deamidation N:1000.00;C7:Carbamidomethylation:1000.00
2	3	P19652|A1AG2_HUMAN	F.RNEEYN(+.98)KSVQEIQA.T	N	76.36	1707.81	14	0.3	570.276	3	24.59	395000	1	7798	20190301_aAGP_021119_chymo_P_0p1ug_02.mzML	1	51	64	Deamidation N	N6:Deamidation N:42.68
2	3	P19652|A1AG2_HUMAN	M.FGSYLDDEKNW.G	Y	75.87	1372.59	11	0.8	687.305	2	42.76	27500000	1	10360	20190301_aAGP_021119_chymo_P_0p1ug_02.mzML	6	130	140
2	3	P19652|A1AG2_HUMAN	N.VQREN(+.98)GTVSRY.E	Y	75.32	1308.64	11	0.2	437.221	3	14.16	6910000	1	5854	20190301_aAGP_021119_chymo_P_0p1ug_02.mzML	6	99	109	Deamidation N	N5:Deamidation N:1000.00
2	3	P19652|A1AG2_HUMAN	V.QREN(+.98)GTVSRY.E	Y	74.53	1209.57	10	-0.2	605.794	2	15.02	139000	1	6111	20190301_aAGP_021119_chymo_P_0p1ug_02.mzML	1	100	109	Deamidation N	N4:Deamidation N:1000.00
2	3	P19652|A1AG2_HUMAN	F.GSYLDDEKNW.G	Y	73.42	1225.53	10	0.2	613.77	2	35.6	58300000	1	9357	20190301_aAGP_021119_chymo_P_0p1ug_02.mzML	6	131	140
2	3	P19652|A1AG2_HUMAN	L.C(+57.02)IPRSDVM(+15.99)YTDW.K	Y	71.26	1557.66	12	0.5	779.837	2	39.83	1060000	1	9952	20190301_aAGP_021119_chymo_P_0p1ug_02.mzML	4	167	178	Carbamidomethylation; Oxidation (M)	C1:Carbamidomethylation:1000.00;M8:Oxidation (M):1000.00
2	3	P19652|A1AG2_HUMAN	L.C(+57.02)AN(+.98)LVPVPITN(+.98)A.T	N	70.63	1269.63	12	1.4	635.822	2	52.74	149000	1	11828	20190301_aAGP_021119_chymo_P_0p1ug_02.mzML	1	23	34	Carbamidomethylation; Deamidation N	C1:Carbamidomethylation:1000.00;N3:Deamidation N:1000.00;N11:Deamidation N:1000.00
2	3	P19652|A1AG2_HUMAN	L.C(+57.02)IPRSDVMYTDW.K	Y	68.73	1541.66	12	0.1	771.84	2	45.94	4700000	1	10794	20190301_aAGP_021119_chymo_P_0p1ug_02.mzML	2	167	178	Carbamidomethylation	C1:Carbamidomethylation:1000.00
2	3	P19652|A1AG2_HUMAN	F.FYFTPN(+.98)KTEDTI.F	N	68.02	1475.68	12	0.6	738.849	2	45.39	73800000	1	10718	20190301_aAGP_021119_chymo_P_0p1ug_02.mzML	1	67	78	Deamidation N	N6:Deamidation N:1000.00
2	3	P19652|A1AG2_HUMAN	Y.LN(+.98)VQREN(+.98)GTVSRY.E	Y	67.71	1536.75	13	1.1	513.259	3	24.32	4640000	1	7761	20190301_aAGP_021119_chymo_P_0p1ug_02.mzML	4	97	109	Deamidation N	N2:Deamidation N:1000.00;N7:Deamidation N:1000.00
2	3	P19652|A1AG2_HUMAN	C.ANLVPVPITN(+.98)ATL.D	N	67.61	1322.74	13	0.3	662.38	2	59.91	196000	1	13522	20190301_aAGP_021119_chymo_P_0p1ug_02.mzML	1	24	36	Deamidation N	N10:Deamidation N:58.70
2	3	P19652|A1AG2_HUMAN	D.KPETTKEQLGEFY.E	N	66.03	1568.77	13	0.1	785.393	2	32.26	679000	1	8890	20190301_aAGP_021119_chymo_P_0p1ug_02.mzML	3	148	160
2	3	P19652|A1AG2_HUMAN	F.YFTPN(+.98)KTEDTIFL.R	N	64.17	1588.77	13	0.4	795.391	2	54.72	6160000	1	12263	20190301_aAGP_021119_chymo_P_0p1ug_02.mzML	5	68	80	Deamidation N	N5:Deamidation N:1000.00
2	3	P19652|A1AG2_HUMAN	F.TPN(+.98)KTEDTIF.L	N	63.92	1165.55	10	0.7	583.783	2	31.97	872000	1	8852	20190301_aAGP_021119_chymo_P_0p1ug_02.mzML	3	70	79	Deamidation N	N3:Deamidation N:1000.00
2	3	P19652|A1AG2_HUMAN	Y.N(+.98)SSYLN(+.98)VQREN(+.98)GTVSRY.E	Y	62.93	1988.91	17	1.1	663.977	3	33.23		1	9022	20190301_aAGP_021119_chymo_P_0p1ug_02.mzML	1	93	109	Deamidation N	N1:Deamidation N:1000.00;N6:Deamidation N:1000.00;N11:Deamidation N:1000.00
2	3	P19652|A1AG2_HUMAN	Y.NKSVQEIQATFF.Y	N	62.76	1410.71	12	0.4	706.365	2	49.48	237000	1	11280	20190301_aAGP_021119_chymo_P_0p1ug_02.mzML	1	56	67
2	3	P19652|A1AG2_HUMAN	Y.FTPN(+.98)KTEDTIF.L	N	59.88	1312.62	11	0.9	657.317	2	39.38	3340000	1	9891	20190301_aAGP_021119_chymo_P_0p1ug_02.mzML	8	69	79	Deamidation N	N4:Deamidation N:1000.00
2	3	P19652|A1AG2_HUMAN	F.TPN(+.98)KTEDTIFL.R	N	59.63	1278.63	11	0.2	640.324	2	45.44	361000	1	10724	20190301_aAGP_021119_chymo_P_0p1ug_02.mzML	1	70	80	Deamidation N	N3:Deamidation N:1000.00
2	3	P19652|A1AG2_HUMAN	Y.LDDEKNWGLSF.Y	Y	59.44	1322.61	11	0.8	662.315	2	52.07	880000	1	11699	20190301_aAGP_021119_chymo_P_0p1ug_02.mzML	2	134	144
2	3	P19652|A1AG2_HUMAN	Y.FTPN(+.98)KTEDTIFL.R	N	59.27	1425.7	12	0.8	713.859	2	50.14	1060000	1	11382	20190301_aAGP_021119_chymo_P_0p1ug_02.mzML	2	69	80	Deamidation N	N4:Deamidation N:1000.00
2	3	P19652|A1AG2_HUMAN	Y.TDWKKDKC(+57.02)EPL.E	N	56.4	1418.69	11	0.4	710.351	2	21.11	319000	1	7263	20190301_aAGP_021119_chymo_P_0p1ug_02.mzML	9	176	186	Carbamidomethylation	C8:Carbamidomethylation:1000.00
2	3	P19652|A1AG2_HUMAN	L.FLRDTKTLM(+15.99).F	Y	55.96	1139.6	9	2.1	570.809	2	22.47		1	7499	20190301_aAGP_021119_chymo_P_0p1ug_02.mzML	2	121	129	Oxidation (M)	M9:Oxidation (M):1000.00
2	3	P19652|A1AG2_HUMAN	Y.LNVQREN(+.98)GTVS.R	Y	54.5	1216.6	11	0.3	609.31	2	18.85	524000	1	6873	20190301_aAGP_021119_chymo_P_0p1ug_02.mzML	2	97	107	Deamidation N	N7:Deamidation N:77.53
2	3	P19652|A1AG2_HUMAN	Y.EGGREHVAHLL.F	Y	54.42	1216.63	11	-0.2	406.551	3	23.03	515000000	1	7583	20190301_aAGP_021119_chymo_P_0p1ug_02.mzML	38	110	120
2	3	P19652|A1AG2_HUMAN	F.FYFTPN(+.98)KT.E	N	53.92	1017.48	8	0.8	509.748	2	35.33	3760000	1	9320	20190301_aAGP_021119_chymo_P_0p1ug_02.mzML	2	67	74	Deamidation N	N6:Deamidation N:1000.00
2	3	P19652|A1AG2_HUMAN	A.DKPETTKEQLGEFY.E	N	53.75	1683.8	14	0.1	842.907	2	34.78	123000	1	9244	20190301_aAGP_021119_chymo_P_0p1ug_02.mzML	2	147	160
2	3	P19652|A1AG2_HUMAN	F.FYFTPN(+.98)KTED.T	N	53.32	1261.55	10	0.8	631.783	2	35.48	1180000	1	9340	20190301_aAGP_021119_chymo_P_0p1ug_02.mzML	1	67	76	Deamidation N	N6:Deamidation N:1000.00
2	3	P19652|A1AG2_HUMAN	F.RNEEYN(+.98)KSVQEIQ.A	N	53.25	1636.77	13	0.3	546.597	3	21.02	813000	1	7247	20190301_aAGP_021119_chymo_P_0p1ug_02.mzML	2	51	63	Deamidation N	N6:Deamidation N:33.81
2	3	P19652|A1AG2_HUMAN	W.KKDKC(+57.02)EPLEKQHEKERKQEEGES	N	52.97	2868.4	23	1.7	718.109	4	10.28	359000	1	4470	20190301_aAGP_021119_chymo_P_0p1ug_02.mzML	3	179	201	Carbamidomethylation	C5:Carbamidomethylation:1000.00
2	3	P19652|A1AG2_HUMAN	Y.EGGREHVAHLLF.L	Y	52.8	1363.7	12	0.6	682.857	2	36.22	4660000	1	9443	20190301_aAGP_021119_chymo_P_0p1ug_02.mzML	11	110	121
2	3	P19652|A1AG2_HUMAN	Y.NKSVQEIQATF.F	N	52.24	1263.65	11	0.4	632.83	2	35.17	10300000	1	9298	20190301_aAGP_021119_chymo_P_0p1ug_02.mzML	1	56	66
2	3	P19652|A1AG2_HUMAN	F.FYFTPN(+.98)KTE.D	N	51.12	1146.52	9	-0.2	574.269	2	35.58	99700	1	9353	20190301_aAGP_021119_chymo_P_0p1ug_02.mzML	1	67	75	Deamidation N	N6:Deamidation N:1000.00
2	3	P19652|A1AG2_HUMAN	Y.QTRQNQC(+57.02)FY.N	Y	51.05	1243.54	9	0.6	622.778	2	22.62	48900000	1	7523	20190301_aAGP_021119_chymo_P_0p1ug_02.mzML	8	84	92	Carbamidomethylation	C7:Carbamidomethylation:1000.00
2	3	P19652|A1AG2_HUMAN	Y.LDDEKNWGL.S	Y	50.77	1088.51	9	0.1	545.264	2	39.42	1810000	1	9897	20190301_aAGP_021119_chymo_P_0p1ug_02.mzML	2	134	142
2	3	P19652|A1AG2_HUMAN	F.YFTPN(+.98)KTED.T	N	48.63	1114.48	9	-0.1	558.248	2	20.97	1430000	1	7235	20190301_aAGP_021119_chymo_P_0p1ug_02.mzML	2	68	76	Deamidation N	N5:Deamidation N:1000.00
2	3	P19652|A1AG2_HUMAN	F.LRDTKTLM(+15.99)F.G	Y	48.47	1139.6	9	0	380.874	3	29.91	1930000	1	8564	20190301_aAGP_021119_chymo_P_0p1ug_02.mzML	3	122	130	Oxidation (M)	M8:Oxidation (M):1000.00
2	3	P19652|A1AG2_HUMAN	E.YN(+.98)KSVQEIQATF.F	N	47.86	1427.69	12	0.1	714.854	2	40.27	60400	1	10011	20190301_aAGP_021119_chymo_P_0p1ug_02.mzML	1	55	66	Deamidation N	N2:Deamidation N:1000.00
2	3	P19652|A1AG2_HUMAN	L.LFLRDTKTL.M	Y	46.56	1105.65	9	1.5	553.833	2	34.88	4610000	1	9258	20190301_aAGP_021119_chymo_P_0p1ug_02.mzML	2	120	128
2	3	P19652|A1AG2_HUMAN	F.YFTPN(+.98)KTE.D	N	44.18	999.455	8	-0.5	500.735	2	20.84	107000	1	7211	20190301_aAGP_021119_chymo_P_0p1ug_02.mzML	1	68	75	Deamidation N	N5:Deamidation N:1000.00
2	3	P19652|A1AG2_HUMAN	Y.TDWKKDKC(+57.02)EPLEKQH.E	N	43.84	1940.94	15	-0.1	486.243	4	14.37	207000	1	5919	20190301_aAGP_021119_chymo_P_0p1ug_02.mzML	1	176	190	Carbamidomethylation	C8:Carbamidomethylation:1000.00
2	3	P19652|A1AG2_HUMAN	G.EFYEALDC(+57.02)L.C	N	43.7	1158.49	9	0.7	580.253	2	55.88	133000	1	12495	20190301_aAGP_021119_chymo_P_0p1ug_02.mzML	1	158	166	Carbamidomethylation	C8:Carbamidomethylation:1000.00
2	3	P19652|A1AG2_HUMAN	F.YFTPN(+.98)KT.E	N	43.63	870.412	7	0.3	436.214	2	20.55	1840000	1	7160	20190301_aAGP_021119_chymo_P_0p1ug_02.mzML	2	68	74	Deamidation N	N5:Deamidation N:1000.00
2	3	P19652|A1AG2_HUMAN	Y.EGGREHVAHL.L	Y	42.94	1103.55	10	0.4	368.856	3	13.36	1110000	1	5609	20190301_aAGP_021119_chymo_P_0p1ug_02.mzML	3	110	119
2	3	P19652|A1AG2_HUMAN	Y.LDDEKNW.G	Y	42.88	918.408	7	0	460.211	2	22.51	6920000	1	7505	20190301_aAGP_021119_chymo_P_0p1ug_02.mzML	2	134	140
2	3	P19652|A1AG2_HUMAN	L.C(+57.02)ANLVPVPITN(+.98)A.T	N	41.97	1268.64	12	-0.1	635.329	2	63.92	191000	1	14590	20190301_aAGP_021119_chymo_P_0p1ug_02.mzML	1	23	34	Carbamidomethylation; Deamidation N	C1:Carbamidomethylation:1000.00;N11:Deamidation N:49.35
2	3	P19652|A1AG2_HUMAN	Q.TRQN(+.98)QC(+57.02)FY.N	Y	41.57	1116.47	8	-0.2	559.24	2	23.02	326000	1	7581	20190301_aAGP_021119_chymo_P_0p1ug_02.mzML	2	85	92	Deamidation N; Carbamidomethylation	N4:Deamidation N:1000.00;C6:Carbamidomethylation:1000.00
2	3	P19652|A1AG2_HUMAN	K.SVQEIQATF.F	N	41.4	1021.51	9	0.6	511.762	2	40.73	1280000	1	10074	20190301_aAGP_021119_chymo_P_0p1ug_02.mzML	1	58	66
2	3	P19652|A1AG2_HUMAN	L.FLRDTKTLM.F	Y	40.57	1123.61	9	0.1	375.543	3	31.37	10500000	1	8768	20190301_aAGP_021119_chymo_P_0p1ug_02.mzML	2	121	129
2	3	P19652|A1AG2_HUMAN	Y.ADKPETTKEQL.G	N	40.47	1258.64	11	0.2	420.554	3	14.85	111000	1	6075	20190301_aAGP_021119_chymo_P_0p1ug_02.mzML	1	146	156
2	3	P19652|A1AG2_HUMAN	L.DRITGKWFY.I	Y	40.01	1184.6	9	0.4	395.873	3	41.59	3320000	1	10194	20190301_aAGP_021119_chymo_P_0p1ug_02.mzML	3	37	45
2	3	P19652|A1AG2_HUMAN	L.C(+57.02)IPRSDVMY.T	Y	39.47	1139.51	9	0.6	570.763	2	29.96	1830000	1	8573	20190301_aAGP_021119_chymo_P_0p1ug_02.mzML	2	167	175	Carbamidomethylation	C1:Carbamidomethylation:1000.00
2	3	P19652|A1AG2_HUMAN	Y.ADKPETTKEQLG.E	N	39.32	1315.66	12	0.5	439.561	3	13.71	969000	1	5713	20190301_aAGP_021119_chymo_P_0p1ug_02.mzML	1	146	157
2	3	P19652|A1AG2_HUMAN	F.GSYLDDEKNWG.L	Y	38.9	1282.55	11	0.4	642.281	2	35.31	15000000	1	9318	20190301_aAGP_021119_chymo_P_0p1ug_02.mzML	1	131	141
2	3	P19652|A1AG2_HUMAN	A.TLDRITGKW.F	Y	38.74	1088.6	9	0.4	545.306	2	32.65	682000	1	8942	20190301_aAGP_021119_chymo_P_0p1ug_02.mzML	4	35	43
2	3	P19652|A1AG2_HUMAN	L.DRITGKW.F	Y	38.63	874.466	7	0.5	438.24	2	22.62	16000000	1	7522	20190301_aAGP_021119_chymo_P_0p1ug_02.mzML	2	37	43
2	3	P19652|A1AG2_HUMAN	M.FGSYLDDEKN.W	Y	38.48	1186.51	10	-0.5	594.264	2	27.14	52900	1	8181	20190301_aAGP_021119_chymo_P_0p1ug_02.mzML	1	130	139
2	3	P19652|A1AG2_HUMAN	N.KSVQEIQATF.F	N	37.7	1149.6	10	-0.6	575.808	2	33.76	1180000	1	9105	20190301_aAGP_021119_chymo_P_0p1ug_02.mzML	1	57	66
2	3	P19652|A1AG2_HUMAN	L.FLRDTKTL.M	Y	37.57	992.565	8	0.3	497.29	2	27.19	7660000	1	8189	20190301_aAGP_021119_chymo_P_0p1ug_02.mzML	12	121	128
2	3	P19652|A1AG2_HUMAN	R.SDVMYTDW.K	Y	37.42	1015.4	8	0.6	508.705	2	47.38	1190000	1	10995	20190301_aAGP_021119_chymo_P_0p1ug_02.mzML	1	171	178
2	3	P19652|A1AG2_HUMAN	Y.LNVQREN(+.98)GT.V	N	37.19	1030.5	9	1.6	516.26	2	15.2	51100	1	6149	20190301_aAGP_021119_chymo_P_0p1ug_02.mzML	1	97	105	Deamidation N	N7:Deamidation N:76.17
2	3	P19652|A1AG2_HUMAN	F.YFTPNKTEDTIF.L	N	36.79	1474.7	12	-0.5	738.356	2	45.04	406000	1	10670	20190301_aAGP_021119_chymo_P_0p1ug_02.mzML	1	68	79
2	3	P19652|A1AG2_HUMAN	P.N(+.98)KTEDTIF.L	N	35.89	967.45	8	0.4	484.732	2	34.79	577000	1	9245	20190301_aAGP_021119_chymo_P_0p1ug_02.mzML	1	72	79	Deamidation N	N1:Deamidation N:1000.00
2	3	P19652|A1AG2_HUMAN	C.IPRSDVMYTDW.K	Y	35.26	1381.63	11	0.2	691.824	2	44.83	186000	1	10642	20190301_aAGP_021119_chymo_P_0p1ug_02.mzML	1	168	178
2	3	P19652|A1AG2_HUMAN	F.YEALDC(+57.02)L.C	N	35.23	882.379	7	-0.1	442.197	2	42.5	2060000	1	10326	20190301_aAGP_021119_chymo_P_0p1ug_02.mzML	1	160	166	Carbamidomethylation	C6:Carbamidomethylation:1000.00
2	3	P19652|A1AG2_HUMAN	E.TTKEQLGEFY.E	N	34.51	1214.58	10	-0.1	608.298	2	35.35	403000	1	9323	20190301_aAGP_021119_chymo_P_0p1ug_02.mzML	1	151	160
2	3	P19652|A1AG2_HUMAN	E.GGREHVAHLL.F	Y	34.18	1087.59	10	0	363.537	3	22.99	6300000	1	7577	20190301_aAGP_021119_chymo_P_0p1ug_02.mzML	5	111	120
2	3	P19652|A1AG2_HUMAN	F.LRDTKTL.M	N	34.16	845.497	7	-0.1	423.756	2	31.56	340000	1	8796	20190301_aAGP_021119_chymo_P_0p1ug_02.mzML	7	122	128
2	3	P19652|A1AG2_HUMAN	S.YLDDEKNW.G	Y	33.95	1081.47	8	-0.4	541.743	2	31.35	148000	1	8764	20190301_aAGP_021119_chymo_P_0p1ug_02.mzML	1	133	140
2	3	P19652|A1AG2_HUMAN	Q.TRQNQC(+57.02)FY.N	Y	33.44	1115.48	8	0.2	558.748	2	22.52	2330000	1	7506	20190301_aAGP_021119_chymo_P_0p1ug_02.mzML	2	85	92	Carbamidomethylation	C6:Carbamidomethylation:1000.00
2	3	P19652|A1AG2_HUMAN	T.KEQLGEF.Y	N	33.39	849.423	7	0	425.719	2	28.98	1010000	1	8437	20190301_aAGP_021119_chymo_P_0p1ug_02.mzML	1	153	159
2	3	P19652|A1AG2_HUMAN	K.DKC(+57.02)EPLEKQHEKERKQEEGES	N	32.65	2612.21	21	1.6	654.062	4	11.11	108000	1	4750	20190301_aAGP_021119_chymo_P_0p1ug_02.mzML	1	181	201	Carbamidomethylation	C3:Carbamidomethylation:1000.00
2	3	P19652|A1AG2_HUMAN	Y.LNVQREN(+.98)GTVSR.Y	Y	31.08	1372.71	12	0.2	458.576	3	16.26	61800	1	6371	20190301_aAGP_021119_chymo_P_0p1ug_02.mzML	1	97	108	Deamidation N	N7:Deamidation N:33.54
2	3	P19652|A1AG2_HUMAN	F.LRDTKTLMF.G	Y	31.05	1123.61	9	-1	375.542	3	36.2	9350000	1	9439	20190301_aAGP_021119_chymo_P_0p1ug_02.mzML	2	122	130
2	3	P19652|A1AG2_HUMAN	L.RDTKTL.M	N	28.79	732.413	6	0.1	367.214	2	24.03	1330000	1	7721	20190301_aAGP_021119_chymo_P_0p1ug_02.mzML	2	123	128
2	3	P19652|A1AG2_HUMAN	K.SVQEIQATFF.Y	N	28.09	1168.58	10	-0.8	585.295	2	56.26	709000	1	12576	20190301_aAGP_021119_chymo_P_0p1ug_02.mzML	1	58	67
2	3	P19652|A1AG2_HUMAN	F.FYFTPNKT.E	N	27.64	1016.5	8	0.1	509.256	2	33.22	120000	1	9021	20190301_aAGP_021119_chymo_P_0p1ug_02.mzML	1	67	74
2	3	P19652|A1AG2_HUMAN	N.LVPVPITN(+.98)ATL.D	N	27.52	1137.66	11	0.1	569.84	2	56.06	1340000	1	12544	20190301_aAGP_021119_chymo_P_0p1ug_02.mzML	2	26	36	Deamidation N	N8:Deamidation N:1000.00
2	3	P19652|A1AG2_HUMAN	W.FYIASAF.R	N	26.42	817.401	7	-0.8	409.707	2	52.85	385000	1	11850	20190301_aAGP_021119_chymo_P_0p1ug_02.mzML	12	44	50
2	3	P19652|A1AG2_HUMAN	T.TKEQLGEFY.E	N	26.04	1113.53	9	0.9	557.775	2	35.08	111000	1	9284	20190301_aAGP_021119_chymo_P_0p1ug_02.mzML	1	152	160
2	3	P19652|A1AG2_HUMAN	F.LRDTKTLM.F	Y	24.28	976.538	8	-0.3	489.276	2	20.37	745000	1	7131	20190301_aAGP_021119_chymo_P_0p1ug_02.mzML	2	122	129
2	3	P19652|A1AG2_HUMAN	G.GREHVAHLLF.L	Y	23.89	1177.64	10	-0.4	393.552	3	34.67	384000	1	9229	20190301_aAGP_021119_chymo_P_0p1ug_02.mzML	1	112	121
2	3	P19652|A1AG2_HUMAN	Y.TDWKKDKC(+57.02)EPLEKQHEKERKQEEGES	N	22.8	3270.56	26	-0.4	655.119	5	12.47	262000	1	5298	20190301_aAGP_021119_chymo_P_0p1ug_02.mzML	1	176	201	Carbamidomethylation	C8:Carbamidomethylation:1000.00
2	3	P19652|A1AG2_HUMAN	Y.EALDC(+57.02)L.C	N	22.46	719.316	6	-0.5	360.665	2	32.53	899000	1	8926	20190301_aAGP_021119_chymo_P_0p1ug_02.mzML	8	161	166	Carbamidomethylation	C5:Carbamidomethylation:1000.00
2	3	P19652|A1AG2_HUMAN	T.KEQLGEFY.E	N	22.16	1012.49	8	0.7	507.251	2	34.73	478000	1	9237	20190301_aAGP_021119_chymo_P_0p1ug_02.mzML	1	153	160
2	3	P19652|A1AG2_HUMAN	N.KTEDTIF.L	N	22.08	852.423	7	0.5	427.219	2	31.53	3550000	1	8792	20190301_aAGP_021119_chymo_P_0p1ug_02.mzML	1	73	79
2	3	P19652|A1AG2_HUMAN	Q.NQC(+57.02)FY.N	Y	22.05	730.274	5	-0.5	366.144	2	28.03	531000	1	8306	20190301_aAGP_021119_chymo_P_0p1ug_02.mzML	1	88	92	Carbamidomethylation	C3:Carbamidomethylation:1000.00
2	3	P19652|A1AG2_HUMAN	L.LFLRDTK.T	Y	21.48	891.518	7	-0.1	446.766	2	23.22	343000	1	7609	20190301_aAGP_021119_chymo_P_0p1ug_02.mzML	1	120	126
2	3	P19652|A1AG2_HUMAN	L.FLRDTKT.L	Y	21.44	879.481	7	-0.1	440.748	2	24.03	634000	1	7722	20190301_aAGP_021119_chymo_P_0p1ug_02.mzML	1	121	127
2	3	P19652|A1AG2_HUMAN	F.YADKPETTKEQLGEF.Y	N	21.37	1754.84	15	1.3	585.953	3	30.69	6260000	1	8674	20190301_aAGP_021119_chymo_P_0p1ug_02.mzML	1	145	159
2	3	P19652|A1AG2_HUMAN	T.RQNQC(+57.02)FY.N	Y	21.34	1014.43	7	0.3	508.224	2	22.34	300000	1	7477	20190301_aAGP_021119_chymo_P_0p1ug_02.mzML	1	86	92	Carbamidomethylation	C5:Carbamidomethylation:1000.00
2	3	P19652|A1AG2_HUMAN	I.FLREY.Q	N	20.75	726.37	5	-0.1	364.192	2	24.05	2120000	1	7724	20190301_aAGP_021119_chymo_P_0p1ug_02.mzML	1	79	83
2	3	P19652|A1AG2_HUMAN	D.RITGKWF.Y	Y	20.46	906.508	7	1.2	454.262	2	34.9	306000	1	9260	20190301_aAGP_021119_chymo_P_0p1ug_02.mzML	1	38	44
2	3	P19652|A1AG2_HUMAN	R.ITGKWF.Y	N	19.52	750.406	6	0.1	376.211	2	39.64	999000	1	9927	20190301_aAGP_021119_chymo_P_0p1ug_02.mzML	1	39	44
3	2	P00766|CTRA_BOVIN	T.AAHC(+57.02)GVTTSDVVVAGEFDQGSSSEKIQKL.K	Y	120.29	3019.46	29	0.4	755.871	4	39.95	10300000	1	9967	20190301_aAGP_021119_chymo_P_0p1ug_02.mzML	3	55	83	Carbamidomethylation	C4:Carbamidomethylation:1000.00
3	2	P00766|CTRA_BOVIN	F.SQTVSAVC(+57.02)LPSASDDF.A	Y	99.76	1682.75	16	0.8	842.381	2	48.87	33300000	1	11197	20190301_aAGP_021119_chymo_P_0p1ug_02.mzML	4	115	130	Carbamidomethylation	C8:Carbamidomethylation:1000.00
3	2	P00766|CTRA_BOVIN	T.TSDVVVAGEFDQGSSSEKIQKL.K	Y	92.3	2323.15	22	0.4	775.392	3	39.58	268000	1	9918	20190301_aAGP_021119_chymo_P_0p1ug_02.mzML	1	62	83
3	2	P00766|CTRA_BOVIN	L.LSNTN(+.98)C(+57.02)KKYW.G	Y	89.87	1313.61	10	0.4	657.811	2	25.8	6250000	1	7989	20190301_aAGP_021119_chymo_P_0p1ug_02.mzML	13	163	172	Deamidation N; Carbamidomethylation	N5:Deamidation N:60.92;C6:Carbamidomethylation:1000.00
3	2	P00766|CTRA_BOVIN	Y.TN(+.98)ANTPDRLQQASLPL.L	Y	85.28	1738.88	16	0.6	580.636	3	44.55	707000	1	10603	20190301_aAGP_021119_chymo_P_0p1ug_02.mzML	2	147	162	Deamidation N	N2:Deamidation N:22.85
3	2	P00766|CTRA_BOVIN	Y.TNAN(+.98)TPDRLQQASLPL.L	Y	85.28	1738.88	16	0.1	870.45	2	44.54	707000	1	10602	20190301_aAGP_021119_chymo_P_0p1ug_02.mzML	2	147	162	Deamidation N	N4:Deamidation N:0.00
3	2	P00766|CTRA_BOVIN	W.VVTAAHC(+57.02)GVTTSDVVVAGEF.D	N	83.1	2017.98	20	-1.3	1009.99	2	44.22	114000	1	10559	20190301_aAGP_021119_chymo_P_0p1ug_02.mzML	1	52	71	Carbamidomethylation	C7:Carbamidomethylation:1000.00
3	2	P00766|CTRA_BOVIN	Y.ARVTALVN(+.98)WVQQTL.A	Y	82.75	1598.88	14	0.9	800.447	2	54.71	192000	1	12261	20190301_aAGP_021119_chymo_P_0p1ug_02.mzML	2	229	242	Deamidation N	N8:Deamidation N:1000.00
3	2	P00766|CTRA_BOVIN	L.VNWVQQTLAAN(+.98)	Y	80.75	1243.62	11	0.7	622.818	2	49.86	1210000	1	11338	20190301_aAGP_021119_chymo_P_0p1ug_02.mzML	2	235	245	Deamidation N	N11:Deamidation N:109.88
3	2	P00766|CTRA_BOVIN	N.ANTPDRLQQASLPLLSNTN(+.98)C(+57.02)KKY.W	Y	79.54	2632.33	23	2.5	659.091	4	43.03	1030000	1	10397	20190301_aAGP_021119_chymo_P_0p1ug_02.mzML	1	149	171	Deamidation N; Carbamidomethylation	N19:Deamidation N:18.53;C20:Carbamidomethylation:1000.00
3	2	P00766|CTRA_BOVIN	N.AN(+.98)TPDRLQQASLPL.L	Y	78.17	1523.79	14	0.9	508.939	3	43.97	4480000	1	10525	20190301_aAGP_021119_chymo_P_0p1ug_02.mzML	7	149	162	Deamidation N	N2:Deamidation N:1000.00
3	2	P00766|CTRA_BOVIN	T.AAHC(+57.02)GVTTSDVVVAGEF.D	N	77.07	1718.79	17	0.6	860.404	2	41.89	3960000	1	10238	20190301_aAGP_021119_chymo_P_0p1ug_02.mzML	3	55	71	Carbamidomethylation	C4:Carbamidomethylation:1000.00
3	2	P00766|CTRA_BOVIN	T.SDVVVAGEFDQGSSSEKIQKL.K	Y	76.97	2222.11	21	-0.3	741.709	3	39.17	409000	1	9863	20190301_aAGP_021119_chymo_P_0p1ug_02.mzML	1	63	83
3	2	P00766|CTRA_BOVIN	C(+57.02)GVPAIQPVLSGL.S	N	76.46	1309.71	13	1.2	655.861	2	60.42	2100000	1	13653	20190301_aAGP_021119_chymo_P_0p1ug_02.mzML	9	1	13	Carbamidomethylation	C1:Carbamidomethylation:1000.00
3	2	P00766|CTRA_BOVIN	L.LSN(+.98)TNC(+57.02)KKYW.G	Y	74.51	1313.61	10	0.1	657.811	2	26.06	6250000	1	8027	20190301_aAGP_021119_chymo_P_0p1ug_02.mzML	3	163	172	Deamidation N; Carbamidomethylation	N3:Deamidation N:30.83;C6:Carbamidomethylation:1000.00
3	2	P00766|CTRA_BOVIN	L.LSN(+.98)TN(+.98)C(+57.02)KKYW.G	Y	74.34	1314.59	10	0.9	658.304	2	27.73	779000	1	8264	20190301_aAGP_021119_chymo_P_0p1ug_02.mzML	8	163	172	Deamidation N; Carbamidomethylation	N3:Deamidation N:1000.00;N5:Deamidation N:1000.00;C6:Carbamidomethylation:1000.00
3	2	P00766|CTRA_BOVIN	L.SNTN(+.98)C(+57.02)KKYW.G	Y	72.33	1200.52	9	0.2	401.182	3	20.41	500000	1	7137	20190301_aAGP_021119_chymo_P_0p1ug_02.mzML	3	164	172	Deamidation N; Carbamidomethylation	N4:Deamidation N:36.05;C5:Carbamidomethylation:1000.00
3	2	P00766|CTRA_BOVIN	T.N(+.98)ANTPDRLQQASLPL.L	Y	71.33	1637.84	15	0.7	819.927	2	46.42	435000	1	10859	20190301_aAGP_021119_chymo_P_0p1ug_02.mzML	4	148	162	Deamidation N	N1:Deamidation N:6.59
3	2	P00766|CTRA_BOVIN	Y.NSLTIN(+.98)N(+.98)DITLL.K	Y	69.08	1331.68	12	0.5	666.849	2	64.59	1110000	1	14833	20190301_aAGP_021119_chymo_P_0p1ug_02.mzML	3	95	106	Deamidation N	N6:Deamidation N:43.82;N7:Deamidation N:36.01
3	2	P00766|CTRA_BOVIN	T.NAN(+.98)TPDRLQQASLPL.L	Y	68.87	1637.84	15	0.3	819.926	2	43.63	245000	1	10477	20190301_aAGP_021119_chymo_P_0p1ug_02.mzML	1	148	162	Deamidation N	N3:Deamidation N:8.22
3	2	P00766|CTRA_BOVIN	F.DQGSSSEKIQKL.K	Y	66.31	1318.67	12	0.3	660.344	2	19.12	996000	1	6920	20190301_aAGP_021119_chymo_P_0p1ug_02.mzML	8	72	83
3	2	P00766|CTRA_BOVIN	Y.TNANTPDRLQQASLPL.L	Y	66.17	1737.9	16	0.7	869.958	2	42.41	985000	1	10313	20190301_aAGP_021119_chymo_P_0p1ug_02.mzML	2	147	162
3	2	P00766|CTRA_BOVIN	L.SN(+.98)TNC(+57.02)KKYW.G	Y	65.52	1200.52	9	0.5	401.182	3	20.14	104000	1	7094	20190301_aAGP_021119_chymo_P_0p1ug_02.mzML	2	164	172	Deamidation N; Carbamidomethylation	N2:Deamidation N:45.01;C5:Carbamidomethylation:1000.00
3	2	P00766|CTRA_BOVIN	Y.NSLTINN(+.98)DITLL.K	Y	65.38	1330.7	12	-0.1	666.356	2	60.05	1550000	1	13552	20190301_aAGP_021119_chymo_P_0p1ug_02.mzML	2	95	106	Deamidation N	N7:Deamidation N:0.00
3	2	P00766|CTRA_BOVIN	R.IVN(+.98)GEEAVPGSWPW.Q	Y	64.99	1540.72	14	0.4	771.367	2	62.1	980000	1	13982	20190301_aAGP_021119_chymo_P_0p1ug_02.mzML	15	16	29	Deamidation N	N3:Deamidation N:1000.00
3	2	P00766|CTRA_BOVIN	Y.NSLTIN(+.98)NDITLL.K	Y	64.14	1330.7	12	0.3	666.356	2	60.22	1550000	1	13590	20190301_aAGP_021119_chymo_P_0p1ug_02.mzML	4	95	106	Deamidation N	N6:Deamidation N:8.69
3	2	P00766|CTRA_BOVIN	Q.TVSAVC(+57.02)LPSASDDF.A	Y	63.15	1467.66	14	0.6	734.835	2	48.41	225000	1	11135	20190301_aAGP_021119_chymo_P_0p1ug_02.mzML	1	117	130	Carbamidomethylation	C6:Carbamidomethylation:1000.00
3	2	P00766|CTRA_BOVIN	L.VN(+.98)WVQQTL.A	Y	62.96	987.503	8	-1.1	494.758	2	47.89	1400000	1	11066	20190301_aAGP_021119_chymo_P_0p1ug_02.mzML	2	235	242	Deamidation N	N2:Deamidation N:1000.00
3	2	P00766|CTRA_BOVIN	F.HFC(+57.02)GGSLINENW.V	N	61.96	1432.62	12	-0.7	717.317	2	46.43	1910000	1	10860	20190301_aAGP_021119_chymo_P_0p1ug_02.mzML	2	40	51	Carbamidomethylation	C3:Carbamidomethylation:1000.00
3	2	P00766|CTRA_BOVIN	T.ALVN(+.98)WVQQTL.A	Y	60.76	1171.62	10	0.2	586.819	2	56.34	3040000	1	12587	20190301_aAGP_021119_chymo_P_0p1ug_02.mzML	3	233	242	Deamidation N	N4:Deamidation N:1000.00
3	2	P00766|CTRA_BOVIN	W.TLVGIVSWGSSTC(+57.02)STSTPGVY.A	Y	60.52	2158.03	21	1.8	720.35	3	59.48	170000	1	13417	20190301_aAGP_021119_chymo_P_0p1ug_02.mzML	1	208	228	Carbamidomethylation	C13:Carbamidomethylation:1000.00
3	2	P00766|CTRA_BOVIN	Y.ARVTALVN(+.98)W.V	Y	60.25	1029.56	9	0.2	515.788	2	45.02	364000	1	10668	20190301_aAGP_021119_chymo_P_0p1ug_02.mzML	1	229	237	Deamidation N	N8:Deamidation N:1000.00
3	2	P00766|CTRA_BOVIN	L.LSN(+.98)TN(+.98)C(+57.02)KKY.W	Y	58.9	1128.51	9	-0.5	377.178	3	13.14	274000	1	5543	20190301_aAGP_021119_chymo_P_0p1ug_02.mzML	3	163	171	Deamidation N; Carbamidomethylation	N3:Deamidation N:1000.00;N5:Deamidation N:1000.00;C6:Carbamidomethylation:1000.00
3	2	P00766|CTRA_BOVIN	L.VC(+57.02)KKN(+.98)GAW.T	Y	58.85	962.464	8	0.1	482.24	2	13.88	278000	1	5762	20190301_aAGP_021119_chymo_P_0p1ug_02.mzML	2	200	207	Carbamidomethylation; Deamidation N	C2:Carbamidomethylation:1000.00;N5:Deamidation N:1000.00
3	2	P00766|CTRA_BOVIN	L.LSN(+.98)TNC(+57.02)KKY.W	Y	58.27	1127.53	9	-0.6	376.85	3	12.76	457000	1	5397	20190301_aAGP_021119_chymo_P_0p1ug_02.mzML	2	163	171	Deamidation N; Carbamidomethylation	N3:Deamidation N:32.28;C6:Carbamidomethylation:1000.00
3	2	P00766|CTRA_BOVIN	L.LSNTNC(+57.02)KKYW.G	Y	57.1	1312.62	10	0.7	657.319	2	21.93	5240000	1	7402	20190301_aAGP_021119_chymo_P_0p1ug_02.mzML	10	163	172	Carbamidomethylation	C6:Carbamidomethylation:1000.00
3	2	P00766|CTRA_BOVIN	L.VNWVQQTLAAN	Y	56.52	1242.64	11	0.8	622.326	2	47.78	482000	1	11051	20190301_aAGP_021119_chymo_P_0p1ug_02.mzML	1	235	245
3	2	P00766|CTRA_BOVIN	W.VVTAAHC(+57.02)GVTT.S	N	56.39	1114.54	11	-1	558.279	2	16.85	122000	1	6493	20190301_aAGP_021119_chymo_P_0p1ug_02.mzML	1	52	62	Carbamidomethylation	C7:Carbamidomethylation:1000.00
3	2	P00766|CTRA_BOVIN	Y.N(+.98)SLTINN(+.98)DITLL.K	Y	55.33	1331.68	12	1.1	666.849	2	64.93	1110000	1	14964	20190301_aAGP_021119_chymo_P_0p1ug_02.mzML	1	95	106	Deamidation N	N1:Deamidation N:26.93;N7:Deamidation N:17.01
3	2	P00766|CTRA_BOVIN	F.AAGTTC(+57.02)VTTGW.G	Y	54.47	1123.5	11	0.4	562.756	2	35.75	58400000	1	9378	20190301_aAGP_021119_chymo_P_0p1ug_02.mzML	4	131	141	Carbamidomethylation	C6:Carbamidomethylation:1000.00
3	2	P00766|CTRA_BOVIN	S.WGSSTC(+57.02)STSTPGVY.A	Y	53.2	1488.62	14	-0.7	745.316	2	33.79	780000	1	9109	20190301_aAGP_021119_chymo_P_0p1ug_02.mzML	1	215	228	Carbamidomethylation	C6:Carbamidomethylation:1000.00
3	2	P00766|CTRA_BOVIN	W.QVSLQDKTGF.H	Y	52.63	1121.57	10	0.3	561.793	2	31.37	98200000	1	8769	20190301_aAGP_021119_chymo_P_0p1ug_02.mzML	8	30	39
3	2	P00766|CTRA_BOVIN	W.GTKIKDAMIC(+57.02)AGASGVSS.C	Y	52.6	1751.85	18	-1.1	584.958	3	28.14	3350000	1	8324	20190301_aAGP_021119_chymo_P_0p1ug_02.mzML	1	173	190	Carbamidomethylation	C10:Carbamidomethylation:1000.00
3	2	P00766|CTRA_BOVIN	N.ANTPDRLQQASLPL.L	Y	51.78	1522.81	14	0.6	508.611	3	42.14	88600000	1	10273	20190301_aAGP_021119_chymo_P_0p1ug_02.mzML	11	149	162
3	2	P00766|CTRA_BOVIN	C(+57.02)GVPAIQPVL.S	N	51.27	1052.57	10	1.1	527.292	2	50.47	275000	1	11437	20190301_aAGP_021119_chymo_P_0p1ug_02.mzML	1	1	10	Carbamidomethylation	C1:Carbamidomethylation:1000.00
3	2	P00766|CTRA_BOVIN	T.NANTPDRLQQASLPL.L	Y	51.01	1636.85	15	-1.3	819.433	2	42.28	2640000	1	10294	20190301_aAGP_021119_chymo_P_0p1ug_02.mzML	2	148	162
3	2	P00766|CTRA_BOVIN	R.IVNGEEAVPGSWPW.Q	Y	50.41	1539.74	14	0.5	770.875	2	59.91	2050000	1	13521	20190301_aAGP_021119_chymo_P_0p1ug_02.mzML	3	16	29
3	2	P00766|CTRA_BOVIN	C.GVPAIQPVLSGL.S	N	50.39	1149.68	12	0.5	575.846	2	59.79	1580000	1	13501	20190301_aAGP_021119_chymo_P_0p1ug_02.mzML	3	2	13
3	2	P00766|CTRA_BOVIN	W.GSSTC(+57.02)STSTPGVY.A	Y	50.25	1302.54	13	-0.1	652.277	2	22.92	51300000	1	7568	20190301_aAGP_021119_chymo_P_0p1ug_02.mzML	5	216	228	Carbamidomethylation	C5:Carbamidomethylation:1000.00
3	2	P00766|CTRA_BOVIN	L.VN(+.98)WVQQTLAAN(+.98)	Y	47.51	1244.6	11	1.9	623.31	2	48.29	355000	1	11118	20190301_aAGP_021119_chymo_P_0p1ug_02.mzML	1	235	245	Deamidation N	N2:Deamidation N:1000.00;N11:Deamidation N:1000.00
3	2	P00766|CTRA_BOVIN	L.TIN(+.98)NDITLL.K	N	47.44	1016.54	9	0.3	509.277	2	53.74	913000	1	12050	20190301_aAGP_021119_chymo_P_0p1ug_02.mzML	3	98	106	Deamidation N	N3:Deamidation N:14.02
3	2	P00766|CTRA_BOVIN	L.SNTNC(+57.02)KKYW.G	Y	46.86	1199.54	9	0.4	400.854	3	18.52	1730000	1	6810	20190301_aAGP_021119_chymo_P_0p1ug_02.mzML	4	164	172	Carbamidomethylation	C5:Carbamidomethylation:1000.00
3	2	P00766|CTRA_BOVIN	G.VPAIQPVLSGL.S	N	46.19	1092.65	11	0.4	547.335	2	57.67	294000	1	12883	20190301_aAGP_021119_chymo_P_0p1ug_02.mzML	2	3	13
3	2	P00766|CTRA_BOVIN	N.ANTPDRLQQASLPLL.S	Y	46	1635.89	15	0.6	546.306	3	52.39	662000	1	11749	20190301_aAGP_021119_chymo_P_0p1ug_02.mzML	4	149	163
3	2	P00766|CTRA_BOVIN	L.VNWVQQTL.A	Y	44.9	986.519	8	0.3	494.267	2	47.35	54800000	1	10992	20190301_aAGP_021119_chymo_P_0p1ug_02.mzML	2	235	242
3	2	P00766|CTRA_BOVIN	L.TINN(+.98)DITLL.K	N	44.81	1016.54	9	0.5	509.277	2	54.68	678000	1	12256	20190301_aAGP_021119_chymo_P_0p1ug_02.mzML	5	98	106	Deamidation N	N4:Deamidation N:14.02
3	2	P00766|CTRA_BOVIN	Y.ARVTALVNW.V	Y	44.39	1028.58	9	0.9	515.296	2	45.78	41100000	1	10772	20190301_aAGP_021119_chymo_P_0p1ug_02.mzML	3	229	237
3	2	P00766|CTRA_BOVIN	N.GEEAVPGSWPW.Q	Y	43.9	1213.54	11	-0.3	607.777	2	58.08	1250000	1	12957	20190301_aAGP_021119_chymo_P_0p1ug_02.mzML	3	19	29
3	2	P00766|CTRA_BOVIN	C(+57.02)GVPAIQPVLS.G	N	43.89	1139.6	11	0.6	570.808	2	45.57	225000	1	10742	20190301_aAGP_021119_chymo_P_0p1ug_02.mzML	1	1	11	Carbamidomethylation	C1:Carbamidomethylation:1000.00
3	2	P00766|CTRA_BOVIN	N.TPDRLQQASLPL.L	Y	43.7	1337.73	12	0.7	446.918	3	41.91	897000	1	10240	20190301_aAGP_021119_chymo_P_0p1ug_02.mzML	1	151	162
3	2	P00766|CTRA_BOVIN	W.VQQTLAAN(+.98)	Y	43.49	844.429	8	-0.2	423.222	2	17.84	1560000	1	6676	20190301_aAGP_021119_chymo_P_0p1ug_02.mzML	3	238	245	Deamidation N	N8:Deamidation N:1000.00
3	2	P00766|CTRA_BOVIN	W.VVTAAHC(+57.02)GVT.T	N	43.46	1013.5	10	0.1	507.755	2	15.42	37400	1	6197	20190301_aAGP_021119_chymo_P_0p1ug_02.mzML	1	52	61	Carbamidomethylation	C7:Carbamidomethylation:1000.00
3	2	P00766|CTRA_BOVIN	Y.NSLTINNDITLL.K	Y	41.59	1329.71	12	0.6	665.865	2	59.53	229000	1	13435	20190301_aAGP_021119_chymo_P_0p1ug_02.mzML	2	95	106
3	2	P00766|CTRA_BOVIN	F.SQTVSAVC(+57.02)LPSASDDFAAGTT.C	Y	41.33	2083.94	21	0.6	1042.98	2	46.63	498000	1	10888	20190301_aAGP_021119_chymo_P_0p1ug_02.mzML	2	115	135	Carbamidomethylation	C8:Carbamidomethylation:1000.00
3	2	P00766|CTRA_BOVIN	Y.NSLTIN(+.98)NDITL.L	Y	41.06	1217.61	11	3	609.816	2	52.13	48100	1	11709	20190301_aAGP_021119_chymo_P_0p1ug_02.mzML	1	95	105	Deamidation N	N6:Deamidation N:0.00
3	2	P00766|CTRA_BOVIN	W.TLVGIVSW.G	N	39.95	873.496	8	0.6	437.755	2	62.01		1	13959	20190301_aAGP_021119_chymo_P_0p1ug_02.mzML	13	208	215
3	2	P00766|CTRA_BOVIN	S.STC(+57.02)STSTPGVY.A	Y	39.31	1158.49	11	0.3	580.251	2	22.87	3080000	1	7560	20190301_aAGP_021119_chymo_P_0p1ug_02.mzML	1	218	228	Carbamidomethylation	C3:Carbamidomethylation:1000.00
3	2	P00766|CTRA_BOVIN	T.ALVNWVQQTL.A	Y	38.9	1170.64	10	0.1	586.327	2	61.04	4690000	1	13776	20190301_aAGP_021119_chymo_P_0p1ug_02.mzML	2	233	242
3	2	P00766|CTRA_BOVIN	Y.ARVTALVN(+.98)WVQQ.T	Y	38.34	1384.75	12	1.4	693.381	2	45.09	78000	1	10677	20190301_aAGP_021119_chymo_P_0p1ug_02.mzML	1	229	240	Deamidation N	N8:Deamidation N:1000.00
3	2	P00766|CTRA_BOVIN	N.ANTPDRLQQASLPLLSNTNC(+57.02)KKY.W	Y	38.13	2631.34	23	1.1	658.844	4	40.83	909000	1	10086	20190301_aAGP_021119_chymo_P_0p1ug_02.mzML	1	149	171	Carbamidomethylation	C20:Carbamidomethylation:1000.00
3	2	P00766|CTRA_BOVIN	L.LSNTN(+.98)C(+57.02)KKYWG.T	Y	36.65	1370.63	11	1.2	686.323	2	25.69	1150000	1	7972	20190301_aAGP_021119_chymo_P_0p1ug_02.mzML	5	163	173	Deamidation N; Carbamidomethylation	N5:Deamidation N:51.51;C6:Carbamidomethylation:1000.00
3	2	P00766|CTRA_BOVIN	Y.ARVTALVNWVQQ.T	Y	36.02	1383.76	12	0.5	692.889	2	47	123000	1	10942	20190301_aAGP_021119_chymo_P_0p1ug_02.mzML	1	229	240
3	2	P00766|CTRA_BOVIN	G.TTC(+57.02)VTTGW.G	Y	34.87	924.401	8	-0.3	463.208	2	34.61	155000	1	9222	20190301_aAGP_021119_chymo_P_0p1ug_02.mzML	1	134	141	Carbamidomethylation	C3:Carbamidomethylation:1000.00
3	2	P00766|CTRA_BOVIN	L.LKLSTAASF.S	Y	34.33	936.528	9	0.4	469.272	2	37.5	593000	1	9622	20190301_aAGP_021119_chymo_P_0p1ug_02.mzML	1	106	114
3	2	P00766|CTRA_BOVIN	Q.VSLQDKTGF.H	Y	33.79	993.513	9	0.3	497.764	2	30.57	2510000	1	8656	20190301_aAGP_021119_chymo_P_0p1ug_02.mzML	2	31	39
3	2	P00766|CTRA_BOVIN	F.SQTVSAVC(+57.02)LPSA.S	Y	33.23	1218.59	12	0.3	610.303	2	38.51	196000	1	9771	20190301_aAGP_021119_chymo_P_0p1ug_02.mzML	1	115	126	Carbamidomethylation	C8:Carbamidomethylation:1000.00
3	2	P00766|CTRA_BOVIN	A.IQPVLSGL.S	N	32.98	825.496	8	0	413.755	2	49.42	937000	1	11272	20190301_aAGP_021119_chymo_P_0p1ug_02.mzML	1	6	13
3	2	P00766|CTRA_BOVIN	L.TIN(+.98)N(+.98)DITLL.K	N	32.78	1017.52	9	-1.2	509.768	2	54.98	439000	1	12325	20190301_aAGP_021119_chymo_P_0p1ug_02.mzML	3	98	106	Deamidation N	N3:Deamidation N:1000.00;N4:Deamidation N:1000.00
3	2	P00766|CTRA_BOVIN	W.GTKIKDAMIC(+57.02)AGASGV.S	Y	32.39	1577.79	16	0.8	526.938	3	31.15		1	8738	20190301_aAGP_021119_chymo_P_0p1ug_02.mzML	1	173	188	Carbamidomethylation	C10:Carbamidomethylation:1000.00
3	2	P00766|CTRA_BOVIN	L.TINNDITLL.K	N	32.11	1015.55	9	0.4	508.785	2	52.27	6850000	1	11729	20190301_aAGP_021119_chymo_P_0p1ug_02.mzML	4	98	106
3	2	P00766|CTRA_BOVIN	A.GTTC(+57.02)VTTGW.G	Y	32.02	981.423	9	0.6	491.719	2	34.83	457000	1	9250	20190301_aAGP_021119_chymo_P_0p1ug_02.mzML	1	133	141	Carbamidomethylation	C4:Carbamidomethylation:1000.00
3	2	P00766|CTRA_BOVIN	L.LSN(+.98)TNC(+57.02)KKYWG.T	Y	31.78	1370.63	11	-0.3	457.883	3	23.79	239000	1	7688	20190301_aAGP_021119_chymo_P_0p1ug_02.mzML	1	163	173	Deamidation N; Carbamidomethylation	N3:Deamidation N:32.28;C6:Carbamidomethylation:1000.00
3	2	P00766|CTRA_BOVIN	L.KLSTAASF.S	Y	31.14	823.444	8	-0.2	412.729	2	24.68	26600000	1	7810	20190301_aAGP_021119_chymo_P_0p1ug_02.mzML	9	107	114
3	2	P00766|CTRA_BOVIN	F.AAGTTC(+57.02)VTT.G	Y	30.62	880.396	9	-0.7	441.205	2	14.94	165000	1	6094	20190301_aAGP_021119_chymo_P_0p1ug_02.mzML	1	131	139	Carbamidomethylation	C6:Carbamidomethylation:1000.00
3	2	P00766|CTRA_BOVIN	S.LQDKTGF.H	Y	29.67	807.413	7	0.1	404.714	2	19.91	739000	1	7054	20190301_aAGP_021119_chymo_P_0p1ug_02.mzML	1	33	39
3	2	P00766|CTRA_BOVIN	N.SLTINN(+.98)DITLL.K	Y	27.09	1216.65	11	0.1	609.335	2	61.54	248000	1	13853	20190301_aAGP_021119_chymo_P_0p1ug_02.mzML	1	96	106	Deamidation N	N6:Deamidation N:10.11
3	2	P00766|CTRA_BOVIN	L.LSN(+.98)TN(+.98)C(+57.02)KKYWG.T	Y	25.15	1371.61	11	0.4	458.212	3	27.4	2230000	1	8219	20190301_aAGP_021119_chymo_P_0p1ug_02.mzML	1	163	173	Deamidation N; Carbamidomethylation	N3:Deamidation N:1000.00;N5:Deamidation N:1000.00;C6:Carbamidomethylation:1000.00
3	2	P00766|CTRA_BOVIN	V.VAGEFDQGSSSEKIQKL.K	Y	24.81	1821.91	17	-0.5	608.311	3	30.14	54900	1	8597	20190301_aAGP_021119_chymo_P_0p1ug_02.mzML	1	67	83
3	2	P00766|CTRA_BOVIN	R.VTALVNW.V	Y	24.12	801.438	7	0.5	401.727	2	50.56	158000	1	11451	20190301_aAGP_021119_chymo_P_0p1ug_02.mzML	1	231	237
3	2	P00766|CTRA_BOVIN	W.GTKIKDAMIC(+57.02)AGAS.G	Y	23.82	1421.7	14	0.1	474.908	3	24.44	458000	1	7778	20190301_aAGP_021119_chymo_P_0p1ug_02.mzML	1	173	186	Carbamidomethylation	C10:Carbamidomethylation:1000.00
3	2	P00766|CTRA_BOVIN	N.ANTPDRL.Q	Y	23.53	785.403	7	0.8	393.709	2	17.22	114000	1	6554	20190301_aAGP_021119_chymo_P_0p1ug_02.mzML	1	149	155
3	2	P00766|CTRA_BOVIN	W.TLVGIVSWGSST.C	Y	23.12	1205.63	12	0.1	603.822	2	55.85	218000	1	12488	20190301_aAGP_021119_chymo_P_0p1ug_02.mzML	2	208	219
3	2	P00766|CTRA_BOVIN	W.VQQTLAAN	Y	22.65	843.445	8	-0.4	422.73	2	16.18	3600000	1	6356	20190301_aAGP_021119_chymo_P_0p1ug_02.mzML	2	238	245
3	2	P00766|CTRA_BOVIN	P.LVC(+57.02)KKN(+.98)GAW.T	Y	22.5	1075.55	9	0.1	359.524	3	19.64	108000	1	7009	20190301_aAGP_021119_chymo_P_0p1ug_02.mzML	1	199	207	Carbamidomethylation; Deamidation N	C3:Carbamidomethylation:1000.00;N6:Deamidation N:1000.00
3	2	P00766|CTRA_BOVIN	F.HFC(+57.02)GGSLIN.E	N	22.35	1003.45	9	-0.1	502.735	2	29.44	664000	1	8501	20190301_aAGP_021119_chymo_P_0p1ug_02.mzML	1	40	48	Carbamidomethylation	C3:Carbamidomethylation:1000.00
3	2	P00766|CTRA_BOVIN	F.HFC(+57.02)GGSL.I	N	21.97	776.328	7	0	389.171	2	22.19	1740000	1	7451	20190301_aAGP_021119_chymo_P_0p1ug_02.mzML	1	40	46	Carbamidomethylation	C3:Carbamidomethylation:1000.00
5	4	P00738|HPT_HUMAN	A.VDSGNDVTDIADDGC(+57.02)PKPPEIAHGY.V	Y	101.98	2641.16	25	0.8	881.395	3	38.28	2160000	1	9740	20190301_aAGP_021119_chymo_P_0p1ug_02.mzML	3	19	43	Carbamidomethylation	C15:Carbamidomethylation:1000.00
5	4	P00738|HPT_HUMAN	A.VDSGN(+.98)DVTDIADDGC(+57.02)PKPPEIAHGY.V	Y	99.92	2642.14	25	1	881.723	3	39.94	2840000	1	9966	20190301_aAGP_021119_chymo_P_0p1ug_02.mzML	3	19	43	Deamidation N; Carbamidomethylation	N5:Deamidation N:1000.00;C15:Carbamidomethylation:1000.00
5	4	P00738|HPT_HUMAN	L.FLN(+.98)HSEN(+.98)ATAKDIAPTLTL.Y	Y	98.71	2057.03	19	1.1	686.685	3	50.09	826000	1	11374	20190301_aAGP_021119_chymo_P_0p1ug_02.mzML	2	205	223	Deamidation N	N3:Deamidation N:1000.00;N7:Deamidation N:1000.00
5	4	P00738|HPT_HUMAN	Y.VMLPVADQDQC(+57.02)IRHY.E	Y	94.01	1843.87	15	0.3	615.631	3	36.46	3370000	1	9479	20190301_aAGP_021119_chymo_P_0p1ug_02.mzML	2	299	313	Carbamidomethylation	C11:Carbamidomethylation:1000.00
5	4	P00738|HPT_HUMAN	L.PVADQDQC(+57.02)IRHY.E	Y	88.25	1500.68	12	0.4	501.233	3	18.71	285000	1	6851	20190301_aAGP_021119_chymo_P_0p1ug_02.mzML	1	302	313	Carbamidomethylation	C8:Carbamidomethylation:1000.00
5	4	P00738|HPT_HUMAN	M.LPVADQDQC(+57.02)IRHY.E	Y	82.85	1613.76	13	-1.2	538.927	3	26.3		1	8068	20190301_aAGP_021119_chymo_P_0p1ug_02.mzML	1	301	313	Carbamidomethylation	C9:Carbamidomethylation:1000.00
5	4	P00738|HPT_HUMAN	M.SKYQEDTC(+57.02)YGDAGSAF.A	N	76.89	1797.72	16	0	899.865	2	31.01	319000	1	8720	20190301_aAGP_021119_chymo_P_0p1ug_02.mzML	1	344	359	Carbamidomethylation	C8:Carbamidomethylation:1000.00
5	4	P00738|HPT_HUMAN	Y.EGSTVPEKKTPKSPVGVQPILNEHTF.C	Y	74.89	2818.49	26	-1.1	705.628	4	37.42	498000	1	9611	20190301_aAGP_021119_chymo_P_0p1ug_02.mzML	2	314	339
5	4	P00738|HPT_HUMAN	L.FLN(+.98)HSEN(+.98)ATAKDIAPTLT.L	Y	66.37	1943.95	18	1.5	648.991	3	39.23	184000	1	9870	20190301_aAGP_021119_chymo_P_0p1ug_02.mzML	1	205	222	Deamidation N	N3:Deamidation N:1000.00;N7:Deamidation N:1000.00
5	4	P00738|HPT_HUMAN	M.VSHHN(+.98)LTTGATL.I	Y	63.26	1250.63	12	0.9	626.321	2	24.58	746000	1	7796	20190301_aAGP_021119_chymo_P_0p1ug_02.mzML	2	180	191	Deamidation N	N5:Deamidation N:1000.00
5	4	P00738|HPT_HUMAN	Y.VKVTSIQDW.V	Y	56.95	1074.57	9	0	538.293	2	39.5	1930000	1	9908	20190301_aAGP_021119_chymo_P_0p1ug_02.mzML	2	390	398
5	4	P00738|HPT_HUMAN	W.INKAVGDKLPEC(+57.02)EAVC(+57.02)GKPKNPANPVQ.R	Y	55.87	2932.49	27	3.1	734.132	4	26.35	725000	1	8074	20190301_aAGP_021119_chymo_P_0p1ug_02.mzML	1	134	160	Carbamidomethylation	C12:Carbamidomethylation:1000.00;C16:Carbamidomethylation:1000.00
5	4	P00738|HPT_HUMAN	W.INKAVGDKLPEC(+57.02)EAVC(+57.02).G	Y	55.74	1801.87	16	-0.2	601.631	3	26.44	1550000	1	8088	20190301_aAGP_021119_chymo_P_0p1ug_02.mzML	1	134	149	Carbamidomethylation	C12:Carbamidomethylation:1000.00;C16:Carbamidomethylation:1000.00
5	4	P00738|HPT_HUMAN	F.AVHDLEEDTWY.A	Y	53.19	1376.59	11	0.2	689.302	2	41.2	2420000	1	10141	20190301_aAGP_021119_chymo_P_0p1ug_02.mzML	1	360	370
5	4	P00738|HPT_HUMAN	L.SFDKSC(+57.02)AVAEY.G	N	53.07	1275.54	11	0.7	638.78	2	26.93	4200000	1	8153	20190301_aAGP_021119_chymo_P_0p1ug_02.mzML	1	376	386	Carbamidomethylation	C6:Carbamidomethylation:1000.00
5	4	P00738|HPT_HUMAN	F.KFTDHLKY.V	Y	49.08	1050.55	8	-0.2	351.19	3	20.81	84300	1	7207	20190301_aAGP_021119_chymo_P_0p1ug_02.mzML	2	291	298
5	4	P00738|HPT_HUMAN	F.AVHDLEEDTW.Y	Y	48.24	1213.53	10	2.9	607.772	2	35.48		1	9341	20190301_aAGP_021119_chymo_P_0p1ug_02.mzML	1	360	369
5	4	P00738|HPT_HUMAN	Y.AEVGRVGY.V	Y	47.55	849.434	8	0.2	425.725	2	20.49	2700000	1	7150	20190301_aAGP_021119_chymo_P_0p1ug_02.mzML	3	273	280
5	4	P00738|HPT_HUMAN	Y.TLNNEKQW.I	Y	46.51	1031.5	8	0.6	516.759	2	22.16	768000	1	7443	20190301_aAGP_021119_chymo_P_0p1ug_02.mzML	1	126	133
5	4	P00738|HPT_HUMAN	Y.KLRTEGDGVY.T	Y	40.85	1136.58	10	-0.2	569.298	2	16.99	671000	1	6517	20190301_aAGP_021119_chymo_P_0p1ug_02.mzML	6	57	66
5	4	P00738|HPT_HUMAN	L.DAKGSFPW.Q	N	36.86	906.423	8	-0.1	454.219	2	44.28	199000	1	10568	20190301_aAGP_021119_chymo_P_0p1ug_02.mzML	1	168	175
5	4	P00738|HPT_HUMAN	W.LLTTAKNL.F	N	32.27	872.533	8	0.6	437.274	2	28.01	1960000	1	8304	20190301_aAGP_021119_chymo_P_0p1ug_02.mzML	1	197	204
5	4	P00738|HPT_HUMAN	F.TDHLKY.V	Y	29.13	775.386	6	3.7	388.702	2	24.25	860000	1	7752	20190301_aAGP_021119_chymo_P_0p1ug_02.mzML	1	293	298
5	4	P00738|HPT_HUMAN	L.IN(+.98)EQWLL.T	Y	28.32	915.47	7	0	458.742	2	59.17	77900	1	13303	20190301_aAGP_021119_chymo_P_0p1ug_02.mzML	1	192	198	Deamidation N	N2:Deamidation N:1000.00
5	4	P00738|HPT_HUMAN	L.INEQWLL.T	Y	25.94	914.486	7	0.6	458.251	2	57.44	1600000	1	12838	20190301_aAGP_021119_chymo_P_0p1ug_02.mzML	1	192	198
5	4	P00738|HPT_HUMAN	L.INEQWL.L	Y	23.94	801.402	6	0	401.708	2	45.49	1050000	1	10731	20190301_aAGP_021119_chymo_P_0p1ug_02.mzML	1	192	197
5	4	P00738|HPT_HUMAN	Y.YKLRTEGDGVY.T	Y	21.59	1299.65	11	0.5	434.223	3	24.18	1080000	1	7743	20190301_aAGP_021119_chymo_P_0p1ug_02.mzML	1	56	66
7	32	P13473|LAMP2_HUMAN	F.TVRYETTN(+.98)KTY.K	Y	82.96	1375.66	11	-0.3	459.561	3	17.01	1250000	1	6519	20190301_aAGP_021119_chymo_P_0p1ug_02.mzML	2	51	61	Deamidation N	N8:Deamidation N:1000.00
7	32	P13473|LAMP2_HUMAN	Y.KTVTISDHGTVTY.N	Y	75.42	1420.72	13	1.3	711.368	2	27.08		1	8174	20190301_aAGP_021119_chymo_P_0p1ug_02.mzML	2	62	74
7	32	P13473|LAMP2_HUMAN	L.RLN(+.98)SSTIKY.L	Y	71.88	1081.58	9	-0.3	361.533	3	23.92	675000	1	7706	20190301_aAGP_021119_chymo_P_0p1ug_02.mzML	2	273	281	Deamidation N	N3:Deamidation N:1000.00
7	32	P13473|LAMP2_HUMAN	F.AVKNEN(+.98)RFY.L	Y	68.67	1140.56	9	1.2	381.193	3	19.23	99000	1	6939	20190301_aAGP_021119_chymo_P_0p1ug_02.mzML	1	287	295	Deamidation N	N6:Deamidation N:32.28
7	32	P13473|LAMP2_HUMAN	F.YLKEVN(+.98)ISMY.L	Y	60.1	1259.61	10	1	630.813	2	43.93	83600	1	10519	20190301_aAGP_021119_chymo_P_0p1ug_02.mzML	1	295	304	Deamidation N	N6:Deamidation N:1000.00
7	32	P13473|LAMP2_HUMAN	F.N(+.98)VTQGKY.S	Y	56.13	809.392	7	0.9	405.704	2	15.15		1	6139	20190301_aAGP_021119_chymo_P_0p1ug_02.mzML	1	356	362	Deamidation N	N1:Deamidation N:1000.00
7	32	P13473|LAMP2_HUMAN	F.VQN(+.98)GTVSTNEF.L	Y	54.63	1195.54	11	0.5	598.775	2	31.07	380000	1	8727	20190301_aAGP_021119_chymo_P_0p1ug_02.mzML	1	177	187	Deamidation N	N3:Deamidation N:21.23
7	32	P13473|LAMP2_HUMAN	F.AVKNENRFY.L	Y	49.56	1139.57	9	-0.4	380.865	3	18.8	681000	1	6866	20190301_aAGP_021119_chymo_P_0p1ug_02.mzML	2	287	295
7	32	P13473|LAMP2_HUMAN	F.AVKN(+.98)ENRFY.L	Y	47.6	1140.56	9	1.1	381.193	3	20.6	88500	1	7168	20190301_aAGP_021119_chymo_P_0p1ug_02.mzML	1	287	295	Deamidation N	N4:Deamidation N:18.23
7	32	P13473|LAMP2_HUMAN	Y.AKWQMN(+.98)F.T	Y	46.66	924.416	7	0	463.216	2	44.14	305000	1	10549	20190301_aAGP_021119_chymo_P_0p1ug_02.mzML	1	44	50	Deamidation N	N6:Deamidation N:1000.00
7	32	P13473|LAMP2_HUMAN	F.SIAN(+.98)NN(+.98)LSYW.D	Y	44.15	1182.52	10	0.7	592.267	2	50.32	127000	1	11413	20190301_aAGP_021119_chymo_P_0p1ug_02.mzML	1	312	321	Deamidation N	N4:Deamidation N:0.00;N6:Deamidation N:11.06
7	32	P13473|LAMP2_HUMAN	Y.LVN(+.98)GSVF.S	Y	34.24	735.38	7	0	368.697	2	41.65	227000	1	10203	20190301_aAGP_021119_chymo_P_0p1ug_02.mzML	1	305	311	Deamidation N	N3:Deamidation N:1000.00
7	32	P13473|LAMP2_HUMAN	F.DLRVQPF.N	Y	32.85	873.471	7	0.4	437.743	2	41.03	3630000	1	10115	20190301_aAGP_021119_chymo_P_0p1ug_02.mzML	1	349	355
7	32	P13473|LAMP2_HUMAN	F.SIAN(+.98)NNLSYW.D	Y	31.7	1181.54	10	0.9	591.775	2	49.62	382000	1	11302	20190301_aAGP_021119_chymo_P_0p1ug_02.mzML	2	312	321	Deamidation N	N4:Deamidation N:0.00
7	32	P13473|LAMP2_HUMAN	Y.SIDSVSF.S	Y	28.82	753.355	7	-0.4	377.684	2	40.24	387000	1	10007	20190301_aAGP_021119_chymo_P_0p1ug_02.mzML	1	110	116
7	32	P13473|LAMP2_HUMAN	W.DVLVQAF.V	Y	27.65	790.423	7	0.3	396.219	2	49.35	318000	1	11262	20190301_aAGP_021119_chymo_P_0p1ug_02.mzML	1	170	176
4	73	P04813|CTR2_CANFA	F.GC(+57.02)GVPAIQPVLSGL.S	Y	79.8	1366.73	14	0.2	684.371	2	61.51	1360000	1	13847	20190301_aAGP_021119_chymo_P_0p1ug_02.mzML	3	18	31	Carbamidomethylation	C2:Carbamidomethylation:1000.00
4	73	P04813|CTR2_CANFA	G.C(+57.02)GVPAIQPVLSGL.S	N	76.46	1309.71	13	1.2	655.861	2	60.42	2100000	1	13653	20190301_aAGP_021119_chymo_P_0p1ug_02.mzML	9	19	31	Carbamidomethylation	C1:Carbamidomethylation:1000.00
4	73	P04813|CTR2_CANFA	G.C(+57.02)GVPAIQPVL.S	N	51.27	1052.57	10	1.1	527.292	2	50.47	275000	1	11437	20190301_aAGP_021119_chymo_P_0p1ug_02.mzML	1	19	28	Carbamidomethylation	C1:Carbamidomethylation:1000.00
4	73	P04813|CTR2_CANFA	F.GC(+57.02)GVPAIQPVL.S	Y	50.95	1109.59	11	2.1	555.804	2	51.41	281000	1	11587	20190301_aAGP_021119_chymo_P_0p1ug_02.mzML	1	18	28	Carbamidomethylation	C2:Carbamidomethylation:1000.00
4	73	P04813|CTR2_CANFA	C.GVPAIQPVLSGL.S	N	50.39	1149.68	12	0.5	575.846	2	59.79	1580000	1	13501	20190301_aAGP_021119_chymo_P_0p1ug_02.mzML	3	20	31
4	73	P04813|CTR2_CANFA	F.TIN(+.98)NDITLL.K	N	47.44	1016.54	9	0.3	509.277	2	53.74	913000	1	12050	20190301_aAGP_021119_chymo_P_0p1ug_02.mzML	3	116	124	Deamidation N	N3:Deamidation N:14.02
4	73	P04813|CTR2_CANFA	G.VPAIQPVLSGL.S	N	46.19	1092.65	11	0.4	547.335	2	57.67	294000	1	12883	20190301_aAGP_021119_chymo_P_0p1ug_02.mzML	2	21	31
4	73	P04813|CTR2_CANFA	F.TINN(+.98)DITLL.K	N	44.81	1016.54	9	0.5	509.277	2	54.68	678000	1	12256	20190301_aAGP_021119_chymo_P_0p1ug_02.mzML	5	116	124	Deamidation N	N4:Deamidation N:14.02
4	73	P04813|CTR2_CANFA	W.TLVGIVSW.G	N	39.95	873.496	8	0.6	437.755	2	62.01		1	13959	20190301_aAGP_021119_chymo_P_0p1ug_02.mzML	13	226	233
4	73	P04813|CTR2_CANFA	A.IQPVLSGL.S	N	32.98	825.496	8	0	413.755	2	49.42	937000	1	11272	20190301_aAGP_021119_chymo_P_0p1ug_02.mzML	1	24	31
4	73	P04813|CTR2_CANFA	F.TIN(+.98)N(+.98)DITLL.K	N	32.78	1017.52	9	-1.2	509.768	2	54.98	439000	1	12325	20190301_aAGP_021119_chymo_P_0p1ug_02.mzML	3	116	124	Deamidation N	N3:Deamidation N:1000.00;N4:Deamidation N:1000.00
4	73	P04813|CTR2_CANFA	F.TINNDITLL.K	N	32.11	1015.55	9	0.4	508.785	2	52.27	6850000	1	11729	20190301_aAGP_021119_chymo_P_0p1ug_02.mzML	4	116	124
4	73	P04813|CTR2_CANFA	F.HFC(+57.02)GGSL.I	N	21.97	776.328	7	0	389.171	2	22.19	1740000	1	7451	20190301_aAGP_021119_chymo_P_0p1ug_02.mzML	1	58	64	Carbamidomethylation	C3:Carbamidomethylation:1000.00
28	81	P14745|CD44_PAPHA	Y.ILTSN(+.98)TSQYDTY.C	Y	80.66	1405.62	12	1.5	703.821	2	34.59	620000	1	9219	20190301_aAGP_021119_chymo_P_0p1ug_02.mzML	1	106	117	Deamidation N	N5:Deamidation N:1000.00
28	81	P14745|CD44_PAPHA	R.IHPN(+.98)SIC(+57.02)AAN(+.98)NTGVY.I	Y	80.52	1631.72	15	-0.2	816.87	2	31.33	195000	1	8762	20190301_aAGP_021119_chymo_P_0p1ug_02.mzML	1	91	105	Deamidation N; Carbamidomethylation	N4:Deamidation N:63.15;C7:Carbamidomethylation:1000.00;N10:Deamidation N:11.06
28	81	P14745|CD44_PAPHA	Y.SISRTEAADLC(+57.02)KAF.N	Y	78.26	1567.77	14	0.7	523.596	3	35.81	1770000	1	9385	20190301_aAGP_021119_chymo_P_0p1ug_02.mzML	1	43	56	Carbamidomethylation	C11:Carbamidomethylation:1000.00
28	81	P14745|CD44_PAPHA	N.SIC(+57.02)AAN(+.98)NTGVY.I	Y	56.79	1169.5	11	0.3	585.759	2	28.76	122000	1	8407	20190301_aAGP_021119_chymo_P_0p1ug_02.mzML	1	95	105	Carbamidomethylation; Deamidation N	C3:Carbamidomethylation:1000.00;N6:Deamidation N:8.14
28	81	P14745|CD44_PAPHA	Y.ILTSN(+.98)TSQY.D	Y	54.41	1026.49	9	0.3	514.251	2	27.51	578000	1	8234	20190301_aAGP_021119_chymo_P_0p1ug_02.mzML	1	106	114	Deamidation N	N5:Deamidation N:1000.00
28	81	P14745|CD44_PAPHA	L.SIGFETC(+57.02)RY.G	Y	53.97	1131.5	9	-0.1	566.758	2	33.04	1440000	1	8997	20190301_aAGP_021119_chymo_P_0p1ug_02.mzML	2	71	79	Carbamidomethylation	C7:Carbamidomethylation:1000.00
28	81	P14745|CD44_PAPHA	Y.GFIEGHVVIPR.I	Y	36.56	1222.68	11	-1.1	408.568	3	37.65		1	9644	20190301_aAGP_021119_chymo_P_0p1ug_02.mzML	1	80	90
28	82	P16070|CD44_HUMAN	Y.ILTSN(+.98)TSQYDTY.C	Y	80.66	1405.62	12	1.5	703.821	2	34.59	620000	1	9219	20190301_aAGP_021119_chymo_P_0p1ug_02.mzML	1	106	117	Deamidation N	N5:Deamidation N:1000.00
28	82	P16070|CD44_HUMAN	R.IHPN(+.98)SIC(+57.02)AAN(+.98)NTGVY.I	Y	80.52	1631.72	15	-0.2	816.87	2	31.33	195000	1	8762	20190301_aAGP_021119_chymo_P_0p1ug_02.mzML	1	91	105	Deamidation N; Carbamidomethylation	N4:Deamidation N:63.15;C7:Carbamidomethylation:1000.00;N10:Deamidation N:11.06
28	82	P16070|CD44_HUMAN	Y.SISRTEAADLC(+57.02)KAF.N	Y	78.26	1567.77	14	0.7	523.596	3	35.81	1770000	1	9385	20190301_aAGP_021119_chymo_P_0p1ug_02.mzML	1	43	56	Carbamidomethylation	C11:Carbamidomethylation:1000.00
28	82	P16070|CD44_HUMAN	N.SIC(+57.02)AAN(+.98)NTGVY.I	Y	56.79	1169.5	11	0.3	585.759	2	28.76	122000	1	8407	20190301_aAGP_021119_chymo_P_0p1ug_02.mzML	1	95	105	Carbamidomethylation; Deamidation N	C3:Carbamidomethylation:1000.00;N6:Deamidation N:8.14
28	82	P16070|CD44_HUMAN	Y.ILTSN(+.98)TSQY.D	Y	54.41	1026.49	9	0.3	514.251	2	27.51	578000	1	8234	20190301_aAGP_021119_chymo_P_0p1ug_02.mzML	1	106	114	Deamidation N	N5:Deamidation N:1000.00
28	82	P16070|CD44_HUMAN	L.SIGFETC(+57.02)RY.G	Y	53.97	1131.5	9	-0.1	566.758	2	33.04	1440000	1	8997	20190301_aAGP_021119_chymo_P_0p1ug_02.mzML	2	71	79	Carbamidomethylation	C7:Carbamidomethylation:1000.00
28	82	P16070|CD44_HUMAN	Y.GFIEGHVVIPR.I	Y	36.56	1222.68	11	-1.1	408.568	3	37.65		1	9644	20190301_aAGP_021119_chymo_P_0p1ug_02.mzML	1	80	90
17	78	P02652|APOA2_HUMAN	Y.GKDLM(+15.99)EKVKSPELQAEAKSY.F	Y	76.53	2266.15	20	1.5	567.546	4	24.91	148000	1	7840	20190301_aAGP_021119_chymo_P_0p1ug_02.mzML	1	45	64	Oxidation (M)	M5:Oxidation (M):1000.00
17	78	P02652|APOA2_HUMAN	L.SYFVELGTQPATQ	Y	68.03	1439.69	13	2.6	720.856	2	45.61	67400	1	10747	20190301_aAGP_021119_chymo_P_0p1ug_02.mzML	1	88	100
17	78	P02652|APOA2_HUMAN	Y.FVELGTQPATQ	Y	54.92	1189.6	11	0.2	595.806	2	34.04	3030000	1	9143	20190301_aAGP_021119_chymo_P_0p1ug_02.mzML	1	90	100
17	78	P02652|APOA2_HUMAN	Y.FEKSKEQLTPL.I	Y	48.8	1318.71	11	0.2	660.364	2	28.88	201000	1	8423	20190301_aAGP_021119_chymo_P_0p1ug_02.mzML	2	65	75
17	78	P02652|APOA2_HUMAN	Y.FQTVTDY.G	Y	35.02	872.392	7	-1.1	437.203	2	31.65	463000	1	8808	20190301_aAGP_021119_chymo_P_0p1ug_02.mzML	1	38	44
17	78	P02652|APOA2_HUMAN	Y.FVELGTQPAT.Q	Y	28.81	1061.54	10	0	531.777	2	35.22	1670000	1	9304	20190301_aAGP_021119_chymo_P_0p1ug_02.mzML	2	90	99
17	78	P02652|APOA2_HUMAN	F.EKSKEQLTPL.I	Y	27.28	1171.64	10	0.3	391.556	3	24.62	574000	1	7801	20190301_aAGP_021119_chymo_P_0p1ug_02.mzML	1	66	75
17	78	P02652|APOA2_HUMAN	L.IKKAGTELVNF.L	Y	25.52	1218.7	11	0.9	407.24	3	33.77	983000	1	9106	20190301_aAGP_021119_chymo_P_0p1ug_02.mzML	1	76	86
17	78	P02652|APOA2_HUMAN	Y.FVELGTQPA.T	Y	20.98	960.492	9	-0.8	481.253	2	35.68		1	9368	20190301_aAGP_021119_chymo_P_0p1ug_02.mzML	1	90	98
17	77	P0DJG2|APOA2_GORGO	Y.GKDLM(+15.99)EKVKSPELQAEAKSY.F	Y	76.53	2266.15	20	1.5	567.546	4	24.91	148000	1	7840	20190301_aAGP_021119_chymo_P_0p1ug_02.mzML	1	45	64	Oxidation (M)	M5:Oxidation (M):1000.00
17	77	P0DJG2|APOA2_GORGO	L.SYFVELGTQPATQ	Y	68.03	1439.69	13	2.6	720.856	2	45.61	67400	1	10747	20190301_aAGP_021119_chymo_P_0p1ug_02.mzML	1	88	100
17	77	P0DJG2|APOA2_GORGO	Y.FVELGTQPATQ	Y	54.92	1189.6	11	0.2	595.806	2	34.04	3030000	1	9143	20190301_aAGP_021119_chymo_P_0p1ug_02.mzML	1	90	100
17	77	P0DJG2|APOA2_GORGO	Y.FEKSKEQLTPL.I	Y	48.8	1318.71	11	0.2	660.364	2	28.88	201000	1	8423	20190301_aAGP_021119_chymo_P_0p1ug_02.mzML	2	65	75
17	77	P0DJG2|APOA2_GORGO	Y.FQTVTDY.G	Y	35.02	872.392	7	-1.1	437.203	2	31.65	463000	1	8808	20190301_aAGP_021119_chymo_P_0p1ug_02.mzML	1	38	44
17	77	P0DJG2|APOA2_GORGO	Y.FVELGTQPAT.Q	Y	28.81	1061.54	10	0	531.777	2	35.22	1670000	1	9304	20190301_aAGP_021119_chymo_P_0p1ug_02.mzML	2	90	99
17	77	P0DJG2|APOA2_GORGO	F.EKSKEQLTPL.I	Y	27.28	1171.64	10	0.3	391.556	3	24.62	574000	1	7801	20190301_aAGP_021119_chymo_P_0p1ug_02.mzML	1	66	75
17	77	P0DJG2|APOA2_GORGO	L.IKKAGTELVNF.L	Y	25.52	1218.7	11	0.9	407.24	3	33.77	983000	1	9106	20190301_aAGP_021119_chymo_P_0p1ug_02.mzML	1	76	86
17	77	P0DJG2|APOA2_GORGO	Y.FVELGTQPA.T	Y	20.98	960.492	9	-0.8	481.253	2	35.68		1	9368	20190301_aAGP_021119_chymo_P_0p1ug_02.mzML	1	90	98
12	14	O95497|VNN1_HUMAN	L.LSQLDSHPSHSAVVN(+.98)W.T	Y	66.49	1776.84	16	-0.6	593.288	3	37.36	348000	1	9604	20190301_aAGP_021119_chymo_P_0p1ug_02.mzML	1	301	316	Deamidation N	N15:Deamidation N:1000.00
12	14	O95497|VNN1_HUMAN	F.HYDMKTEEGKLL.L	Y	60.16	1462.71	12	-0.6	488.578	3	30.13	215000	1	8596	20190301_aAGP_021119_chymo_P_0p1ug_02.mzML	1	289	300
12	14	O95497|VNN1_HUMAN	F.NVPKEPEIVTF.N	Y	52.15	1271.68	11	1.2	636.846	2	44.65	779000	1	10617	20190301_aAGP_021119_chymo_P_0p1ug_02.mzML	2	189	199
12	14	O95497|VNN1_HUMAN	Y.KMSENIPNEVY.A	Y	48.53	1322.62	11	0.5	662.317	2	31.99	69000	1	8854	20190301_aAGP_021119_chymo_P_0p1ug_02.mzML	1	368	378
12	14	O95497|VNN1_HUMAN	F.KGTVFFDEF.T	Y	42.45	1088.52	9	0.3	545.266	2	53.8	295000	1	12059	20190301_aAGP_021119_chymo_P_0p1ug_02.mzML	1	334	342
12	14	O95497|VNN1_HUMAN	Y.APN(+.98)SSRAF.H	Y	41.84	849.398	8	-0.2	425.706	2	17.48	202000	1	6600	20190301_aAGP_021119_chymo_P_0p1ug_02.mzML	2	281	288	Deamidation N	N3:Deamidation N:1000.00
12	14	O95497|VNN1_HUMAN	F.DSQGKLVARY.H	Y	39.52	1135.6	10	-0.3	379.54	3	20.65	54400	1	7178	20190301_aAGP_021119_chymo_P_0p1ug_02.mzML	1	167	176
12	14	O95497|VNN1_HUMAN	F.VKLTGVAGN(+.98)Y.T	Y	36.9	1021.54	10	0.5	511.78	2	31.74		1	8820	20190301_aAGP_021119_chymo_P_0p1ug_02.mzML	1	345	354	Deamidation N	N9:Deamidation N:1000.00
12	14	O95497|VNN1_HUMAN	Y.ALGAFDGLH.T	N	26.81	899.45	9	1.2	450.733	2	37.72	71900	1	9655	20190301_aAGP_021119_chymo_P_0p1ug_02.mzML	1	379	387
12	14	O95497|VNN1_HUMAN	Y.TVC(+57.02)QKDLC(+57.02)C(+57.02)HL.S	Y	25.39	1432.63	11	0.4	478.55	3	24.63		1	7803	20190301_aAGP_021119_chymo_P_0p1ug_02.mzML	1	355	365	Carbamidomethylation	C3:Carbamidomethylation:1000.00;C8:Carbamidomethylation:1000.00;C9:Carbamidomethylation:1000.00
21	29	P21163|PNGF_ELIMR	F.VIAKSNTPISAPVVTN	Y	81.72	1609.9	16	1.1	805.96	2	32.4	1040000	1	8909	20190301_aAGP_021119_chymo_P_0p1ug_02.mzML	1	339	354
21	29	P21163|PNGF_ELIMR	N.APADNTVNIKTF.D	Y	73.96	1289.66	12	0.2	645.838	2	35.85	800000	1	9390	20190301_aAGP_021119_chymo_P_0p1ug_02.mzML	1	41	52
21	29	P21163|PNGF_ELIMR	N.TPISAPVVTN	Y	43.57	997.544	10	0	499.779	2	31.52	2960000	1	8791	20190301_aAGP_021119_chymo_P_0p1ug_02.mzML	1	345	354
21	29	P21163|PNGF_ELIMR	L.GLKKNIQLPTNTEKAY.L	Y	42.19	1817	16	-0.1	606.675	3	27.72	100000	1	8263	20190301_aAGP_021119_chymo_P_0p1ug_02.mzML	1	208	223
21	29	P21163|PNGF_ELIMR	Y.LRTTISGW.G	Y	34.5	932.508	8	0.5	467.262	2	37.15	1260000	1	9574	20190301_aAGP_021119_chymo_P_0p1ug_02.mzML	1	224	231
21	29	P21163|PNGF_ELIMR	F.DKVKNAFGDGLSQSAEGTF.T	Y	21.8	1969.94	19	-0.3	657.653	3	40.28	286000	1	10013	20190301_aAGP_021119_chymo_P_0p1ug_02.mzML	1	53	71
13	13	P02790|HEMO_HUMAN	L.SALTSDNHGATY.A	Y	71.63	1235.54	12	1	618.779	2	20.03	211000	1	7076	20190301_aAGP_021119_chymo_P_0p1ug_02.mzML	2	264	275
13	13	P02790|HEMO_HUMAN	W.KNFPSPVDAAF.R	Y	55.77	1191.59	11	1.3	596.804	2	43.64	1010000	1	10478	20190301_aAGP_021119_chymo_P_0p1ug_02.mzML	2	91	101
13	13	P02790|HEMO_HUMAN	Y.AFSGTHYW.R	Y	42.55	967.419	8	0.2	484.717	2	35.49	263000	1	9342	20190301_aAGP_021119_chymo_P_0p1ug_02.mzML	1	276	283
13	13	P02790|HEMO_HUMAN	L.DAAVEC(+57.02)HRGEC(+57.02)QAEGVLF.F	Y	36.78	2046.89	18	-0.3	683.303	3	38.69	173000	1	9796	20190301_aAGP_021119_chymo_P_0p1ug_02.mzML	1	144	161	Carbamidomethylation	C6:Carbamidomethylation:1000.00;C11:Carbamidomethylation:1000.00
13	13	P02790|HEMO_HUMAN	F.SWEEKLY.L	Y	33.36	953.449	7	-0.3	477.732	2	36.42	178000	1	9472	20190301_aAGP_021119_chymo_P_0p1ug_02.mzML	1	313	319
13	13	P02790|HEMO_HUMAN	Y.VFLTKGGY.T	Y	31.23	883.48	8	0.3	442.748	2	31	1020000	1	8718	20190301_aAGP_021119_chymo_P_0p1ug_02.mzML	1	328	335
13	13	P02790|HEMO_HUMAN	F.LIKGDKVW.V	Y	29.61	957.565	8	0.6	479.79	2	27.54		1	8238	20190301_aAGP_021119_chymo_P_0p1ug_02.mzML	1	110	117
13	13	P02790|HEMO_HUMAN	Y.LIHGPNLY.C	Y	26.37	925.502	8	0.5	463.759	2	34.34	1780000	1	9186	20190301_aAGP_021119_chymo_P_0p1ug_02.mzML	1	427	434
13	13	P02790|HEMO_HUMAN	F.FKGEFVW.K	Y	23.55	911.454	7	0	456.734	2	48.7	335000	1	11173	20190301_aAGP_021119_chymo_P_0p1ug_02.mzML	1	70	76
13	12	Q5R543|HEMO_PONAB	L.SALTSDNHGATY.A	Y	71.63	1235.54	12	1	618.779	2	20.03	211000	1	7076	20190301_aAGP_021119_chymo_P_0p1ug_02.mzML	2	264	275
13	12	Q5R543|HEMO_PONAB	W.KNFPSPVDAAF.R	Y	55.77	1191.59	11	1.3	596.804	2	43.64	1010000	1	10478	20190301_aAGP_021119_chymo_P_0p1ug_02.mzML	2	91	101
13	12	Q5R543|HEMO_PONAB	Y.AFSGTHYW.R	Y	42.55	967.419	8	0.2	484.717	2	35.49	263000	1	9342	20190301_aAGP_021119_chymo_P_0p1ug_02.mzML	1	276	283
13	12	Q5R543|HEMO_PONAB	L.DAAVEC(+57.02)HRGEC(+57.02)QAEGVLF.F	Y	36.78	2046.89	18	-0.3	683.303	3	38.69	173000	1	9796	20190301_aAGP_021119_chymo_P_0p1ug_02.mzML	1	144	161	Carbamidomethylation	C6:Carbamidomethylation:1000.00;C11:Carbamidomethylation:1000.00
13	12	Q5R543|HEMO_PONAB	F.SWEEKLY.L	Y	33.36	953.449	7	-0.3	477.732	2	36.42	178000	1	9472	20190301_aAGP_021119_chymo_P_0p1ug_02.mzML	1	313	319
13	12	Q5R543|HEMO_PONAB	Y.VFLTKGGY.T	Y	31.23	883.48	8	0.3	442.748	2	31	1020000	1	8718	20190301_aAGP_021119_chymo_P_0p1ug_02.mzML	1	328	335
13	12	Q5R543|HEMO_PONAB	F.LIKGDKVW.V	Y	29.61	957.565	8	0.6	479.79	2	27.54		1	8238	20190301_aAGP_021119_chymo_P_0p1ug_02.mzML	1	110	117
13	12	Q5R543|HEMO_PONAB	Y.LIHGPNLY.C	Y	26.37	925.502	8	0.5	463.759	2	34.34	1780000	1	9186	20190301_aAGP_021119_chymo_P_0p1ug_02.mzML	1	427	434
13	12	Q5R543|HEMO_PONAB	F.FKGEFVW.K	Y	23.55	911.454	7	0	456.734	2	48.7	335000	1	11173	20190301_aAGP_021119_chymo_P_0p1ug_02.mzML	1	70	76
27	15	Q9Y5Y7|LYVE1_HUMAN	L.GLSLAGKDQVETAL.K	Y	72.01	1400.75	14	0.7	701.383	2	41.62		1	10198	20190301_aAGP_021119_chymo_P_0p1ug_02.mzML	1	65	78
27	15	Q9Y5Y7|LYVE1_HUMAN	L.SLAGKDQVETAL.K	Y	49.36	1230.65	12	0.7	616.33	2	31.41	520000	1	8775	20190301_aAGP_021119_chymo_P_0p1ug_02.mzML	1	67	78
27	15	Q9Y5Y7|LYVE1_HUMAN	L.KASFETC(+57.02)SY.G	Y	48.04	1091.46	9	1.5	546.738	2	22.76	1250000	1	7542	20190301_aAGP_021119_chymo_P_0p1ug_02.mzML	1	79	87	Carbamidomethylation	C7:Carbamidomethylation:1000.00
27	15	Q9Y5Y7|LYVE1_HUMAN	Y.GWVGDGFVVISR.I	Y	44.35	1290.67	12	0.5	646.344	2	52.35	74300	1	11741	20190301_aAGP_021119_chymo_P_0p1ug_02.mzML	1	88	99
27	15	Q9Y5Y7|LYVE1_HUMAN	L.SIQVSC(+57.02)RIM.G	Y	38.86	1092.54	9	0.2	547.278	2	33.78	206000	1	9108	20190301_aAGP_021119_chymo_P_0p1ug_02.mzML	1	31	39	Carbamidomethylation	C6:Carbamidomethylation:1000.00
27	15	Q9Y5Y7|LYVE1_HUMAN	G.SLRAEEL.S	N	31.85	816.434	7	0.2	409.224	2	24.85	454000	1	7833	20190301_aAGP_021119_chymo_P_0p1ug_02.mzML	2	24	30
27	15	Q9Y5Y7|LYVE1_HUMAN	F.TEAKEAC(+57.02)RLL.G	Y	28.99	1189.61	10	-0.5	397.545	3	24.76	104000	1	7820	20190301_aAGP_021119_chymo_P_0p1ug_02.mzML	1	55	64	Carbamidomethylation	C7:Carbamidomethylation:1000.00
27	15	Q9Y5Y7|LYVE1_HUMAN	W.KVPVSRQF.A	Y	26.98	959.555	8	0	480.785	2	18.87	655000	1	6876	20190301_aAGP_021119_chymo_P_0p1ug_02.mzML	1	117	124
20	72	P05090|APOD_HUMAN	M.TVTDQVNC(+57.02)PKLS	Y	69.42	1360.67	12	-0.3	681.34	2	25.83	561000	1	7992	20190301_aAGP_021119_chymo_P_0p1ug_02.mzML	1	178	189	Carbamidomethylation	C8:Carbamidomethylation:1000.00
20	72	P05090|APOD_HUMAN	F.SWFM(+15.99)PSAPY.W	Y	57.41	1100.46	9	-0.1	551.239	2	51.77	94900	1	11645	20190301_aAGP_021119_chymo_P_0p1ug_02.mzML	2	110	118	Oxidation (M)	M4:Oxidation (M):1000.00
20	72	P05090|APOD_HUMAN	Y.EIEKIPTTF.E	Y	51.36	1076.58	9	0	539.295	2	40.63	1230000	1	10060	20190301_aAGP_021119_chymo_P_0p1ug_02.mzML	1	48	56
20	72	P05090|APOD_HUMAN	Y.SLMEN(+.98)GKIKVL.N	Y	41.88	1231.68	11	-0.1	411.569	3	40.68	321000	1	10067	20190301_aAGP_021119_chymo_P_0p1ug_02.mzML	1	67	77	Deamidation N	N5:Deamidation N:1000.00
20	72	P05090|APOD_HUMAN	F.HVDFAW.I	Y	33.42	773.35	6	-0.1	387.682	2	43.62	292000	1	10476	20190301_aAGP_021119_chymo_P_0p1ug_02.mzML	1	142	147
20	72	P05090|APOD_HUMAN	F.HLGKC(+57.02)PNPPVQENFDVNKY.L	Y	30.03	2255.08	19	1	564.778	4	31.78	391000	1	8825	20190301_aAGP_021119_chymo_P_0p1ug_02.mzML	1	24	42	Carbamidomethylation	C5:Carbamidomethylation:1000.00
20	72	P05090|APOD_HUMAN	Y.SC(+57.02)TC(+57.02)IIQLF.H	Y	21.85	1140.53	9	0.3	571.273	2	63.83	101000	1	14556	20190301_aAGP_021119_chymo_P_0p1ug_02.mzML	1	133	141	Carbamidomethylation	C2:Carbamidomethylation:1000.00;C4:Carbamidomethylation:1000.00
11	11	A4GCI8|M1_I36A0	L.KAEIAQRLEDVF.A	Y	54.7	1417.76	12	0.6	473.593	3	46.14	852000	1	10821	20190301_aAGP_021119_chymo_P_0p1ug_02.mzML	2	21	32
11	11	A4GCI8|M1_I36A0	Y.VLSIIPSGPL.K	Y	48.78	994.606	10	0.8	498.311	2	61.02	638000	1	13773	20190301_aAGP_021119_chymo_P_0p1ug_02.mzML	4	11	20
11	11	A4GCI8|M1_I36A0	L.KNDLLENLQAY.Q	Y	44.06	1319.67	11	-0.9	660.843	2	47.13	861000	1	10961	20190301_aAGP_021119_chymo_P_0p1ug_02.mzML	2	230	240
11	11	A4GCI8|M1_I36A0	Y.NRMGAVTTEVAF.G	Y	41.3	1294.63	12	-0.6	648.324	2	40.28	108000	1	10012	20190301_aAGP_021119_chymo_P_0p1ug_02.mzML	1	133	144
11	11	A4GCI8|M1_I36A0	M.RTIGTHPSSSAGL.K	Y	38.08	1282.66	13	0.1	428.562	3	18.08	667000	1	6722	20190301_aAGP_021119_chymo_P_0p1ug_02.mzML	1	217	229
11	11	A4GCI8|M1_I36A0	F.TLTVPSERGL.Q	Y	35.49	1071.59	10	0.2	536.804	2	35.35	1540000	1	9322	20190301_aAGP_021119_chymo_P_0p1ug_02.mzML	1	65	74
11	11	A4GCI8|M1_I36A0	L.TKGILGF.V	Y	27.87	734.433	7	0.2	368.224	2	45.06	851000	1	10673	20190301_aAGP_021119_chymo_P_0p1ug_02.mzML	2	56	62
11	10	P03485|M1_I34A1	L.KAEIAQRLEDVF.A	Y	54.7	1417.76	12	0.6	473.593	3	46.14	852000	1	10821	20190301_aAGP_021119_chymo_P_0p1ug_02.mzML	2	21	32
11	10	P03485|M1_I34A1	Y.VLSIIPSGPL.K	Y	48.78	994.606	10	0.8	498.311	2	61.02	638000	1	13773	20190301_aAGP_021119_chymo_P_0p1ug_02.mzML	4	11	20
11	10	P03485|M1_I34A1	L.KNDLLENLQAY.Q	Y	44.06	1319.67	11	-0.9	660.843	2	47.13	861000	1	10961	20190301_aAGP_021119_chymo_P_0p1ug_02.mzML	2	230	240
11	10	P03485|M1_I34A1	Y.NRMGAVTTEVAF.G	Y	41.3	1294.63	12	-0.6	648.324	2	40.28	108000	1	10012	20190301_aAGP_021119_chymo_P_0p1ug_02.mzML	1	133	144
11	10	P03485|M1_I34A1	M.RTIGTHPSSSAGL.K	Y	38.08	1282.66	13	0.1	428.562	3	18.08	667000	1	6722	20190301_aAGP_021119_chymo_P_0p1ug_02.mzML	1	217	229
11	10	P03485|M1_I34A1	F.TLTVPSERGL.Q	Y	35.49	1071.59	10	0.2	536.804	2	35.35	1540000	1	9322	20190301_aAGP_021119_chymo_P_0p1ug_02.mzML	1	65	74
11	10	P03485|M1_I34A1	L.TKGILGF.V	Y	27.87	734.433	7	0.2	368.224	2	45.06	851000	1	10673	20190301_aAGP_021119_chymo_P_0p1ug_02.mzML	2	56	62
11	9	B4URD8|M1_I06A0	L.KAEIAQRLEDVF.A	Y	54.7	1417.76	12	0.6	473.593	3	46.14	852000	1	10821	20190301_aAGP_021119_chymo_P_0p1ug_02.mzML	2	21	32
11	9	B4URD8|M1_I06A0	Y.VLSIIPSGPL.K	Y	48.78	994.606	10	0.8	498.311	2	61.02	638000	1	13773	20190301_aAGP_021119_chymo_P_0p1ug_02.mzML	4	11	20
11	9	B4URD8|M1_I06A0	L.KNDLLENLQAY.Q	Y	44.06	1319.67	11	-0.9	660.843	2	47.13	861000	1	10961	20190301_aAGP_021119_chymo_P_0p1ug_02.mzML	2	230	240
11	9	B4URD8|M1_I06A0	Y.NRMGAVTTEVAF.G	Y	41.3	1294.63	12	-0.6	648.324	2	40.28	108000	1	10012	20190301_aAGP_021119_chymo_P_0p1ug_02.mzML	1	133	144
11	9	B4URD8|M1_I06A0	M.RTIGTHPSSSAGL.K	Y	38.08	1282.66	13	0.1	428.562	3	18.08	667000	1	6722	20190301_aAGP_021119_chymo_P_0p1ug_02.mzML	1	217	229
11	9	B4URD8|M1_I06A0	F.TLTVPSERGL.Q	Y	35.49	1071.59	10	0.2	536.804	2	35.35	1540000	1	9322	20190301_aAGP_021119_chymo_P_0p1ug_02.mzML	1	65	74
11	9	B4URD8|M1_I06A0	L.TKGILGF.V	Y	27.87	734.433	7	0.2	368.224	2	45.06	851000	1	10673	20190301_aAGP_021119_chymo_P_0p1ug_02.mzML	2	56	62
89	108	P13598|ICAM2_HUMAN	F.GKAAPAPQEATATF.N	Y	63.89	1358.68	14	0.3	680.349	2	27.38	133000	1	8217	20190301_aAGP_021119_chymo_P_0p1ug_02.mzML	1	162	175
89	108	P13598|ICAM2_HUMAN	L.TLQPTLVAVGKSF.T	Y	59.37	1359.78	13	0.2	680.895	2	49.37	168000	1	11264	20190301_aAGP_021119_chymo_P_0p1ug_02.mzML	1	118	130
89	108	P13598|ICAM2_HUMAN	Y.LVSN(+.98)ISHDTVL.Q	Y	58.46	1197.62	11	0.5	599.82	2	39.87	44000	1	9957	20190301_aAGP_021119_chymo_P_0p1ug_02.mzML	1	79	89	Deamidation N	N4:Deamidation N:1000.00
22	80	P05155|IC1_HUMAN	F.TTKGVTSVSQIF.H	Y	51.28	1266.68	12	0.3	634.348	2	43.29	168000	1	10431	20190301_aAGP_021119_chymo_P_0p1ug_02.mzML	1	214	225
22	80	P05155|IC1_HUMAN	F.HSPDLAIRDTF.V	Y	45.97	1270.63	11	-1.3	424.55	3	37.15	66900	1	9573	20190301_aAGP_021119_chymo_P_0p1ug_02.mzML	1	226	236
22	80	P05155|IC1_HUMAN	W.DQQHKFPVF.M	Y	42.95	1144.57	9	-0.2	382.529	3	38.93	283000	1	9828	20190301_aAGP_021119_chymo_P_0p1ug_02.mzML	1	483	491
22	80	P05155|IC1_HUMAN	L.FVEPIL.E	Y	35.9	716.411	6	0.6	359.213	2	51.61	1360000	1	11615	20190301_aAGP_021119_chymo_P_0p1ug_02.mzML	2	55	60
22	80	P05155|IC1_HUMAN	M.LFVEPIL.E	Y	31.6	829.495	7	0.2	415.755	2	62.4	95900	1	14068	20190301_aAGP_021119_chymo_P_0p1ug_02.mzML	1	54	60
22	80	P05155|IC1_HUMAN	M.LFVEPILE.V	Y	27.4	958.538	8	0.4	480.276	2	57.94	345000	1	12932	20190301_aAGP_021119_chymo_P_0p1ug_02.mzML	1	54	61
22	80	P05155|IC1_HUMAN	L.FVEPILE.V	Y	26.62	845.453	7	0.2	423.734	2	46.8	4330000	1	10914	20190301_aAGP_021119_chymo_P_0p1ug_02.mzML	1	55	61
52	93	Q9N2D0|FETUA_PANTR	F.TVSGTDC(+57.02)VAKEATEAAKC(+57.02).N	Y	52.88	1896.86	18	0.4	633.293	3	25.88		1	7999	20190301_aAGP_021119_chymo_P_0p1ug_02.mzML	1	202	219	Carbamidomethylation	C7:Carbamidomethylation:1000.00;C18:Carbamidomethylation:1000.00
52	93	Q9N2D0|FETUA_PANTR	Y.DLRHTF.M	Y	30.5	787.398	6	0.3	394.706	2	23.82	92100	1	7691	20190301_aAGP_021119_chymo_P_0p1ug_02.mzML	1	315	320
52	93	Q9N2D0|FETUA_PANTR	C.NLLAEKQY.G	Y	26.32	977.518	8	0	489.766	2	27.52	1170000	1	8235	20190301_aAGP_021119_chymo_P_0p1ug_02.mzML	1	220	227
52	93	Q9N2D0|FETUA_PANTR	H.AAKAALAAF.N	Y	22.64	832.481	9	0	417.248	2	34.11		1	9152	20190301_aAGP_021119_chymo_P_0p1ug_02.mzML	1	163	171
52	92	P02765|FETUA_HUMAN	F.TVSGTDC(+57.02)VAKEATEAAKC(+57.02).N	Y	52.88	1896.86	18	0.4	633.293	3	25.88		1	7999	20190301_aAGP_021119_chymo_P_0p1ug_02.mzML	1	202	219	Carbamidomethylation	C7:Carbamidomethylation:1000.00;C18:Carbamidomethylation:1000.00
52	92	P02765|FETUA_HUMAN	Y.DLRHTF.M	Y	30.5	787.398	6	0.3	394.706	2	23.82	92100	1	7691	20190301_aAGP_021119_chymo_P_0p1ug_02.mzML	1	315	320
52	92	P02765|FETUA_HUMAN	C.NLLAEKQY.G	Y	26.32	977.518	8	0	489.766	2	27.52	1170000	1	8235	20190301_aAGP_021119_chymo_P_0p1ug_02.mzML	1	220	227
52	92	P02765|FETUA_HUMAN	H.AAKAALAAF.N	Y	22.64	832.481	9	0	417.248	2	34.11		1	9152	20190301_aAGP_021119_chymo_P_0p1ug_02.mzML	1	163	171

## Sheet: AGP_tryp_peptide
Protein Group	Protein ID	Protein Accession	Peptide	Unique	-10lgP	Mass	Length	ppm	m/z	z	RT	Area	Fraction	Scan	Source File	#Spec	Start	End	PTM	AScore
2	3	P02763|A1AG1_HUMAN	R.QDQC(+57.02)IYN(+.98)TTYLNVQR.E	Y	104.25	1915.87	15	-0.7	639.631	3	36.93	298000	1	10420	20190301_aAGP_021119_tryp_P_0p1ug_02.mzML	7	87	101	Carbamidomethylation; Deamidation N	C4:Carbamidomethylation:1000.00;N7:Deamidation N:77.53
2	3	P02763|A1AG1_HUMAN	K.N(+.98)WGLSVYADKPETTK.E	Y	97.78	1708.83	15	1.2	855.424	2	41.34	277000	1	11069	20190301_aAGP_021119_tryp_P_0p1ug_02.mzML	6	139	153	Deamidation N	N1:Deamidation N:1000.00
2	3	P02763|A1AG1_HUMAN	F.FYFTPN(+.98)KTEDTIFLR.E	N	92.6	1891.94	15	0.1	631.653	3	53.14	454000	1	13659	20190301_aAGP_021119_tryp_P_0p1ug_02.mzML	2	67	81	Deamidation N	N6:Deamidation N:1000.00
2	3	P02763|A1AG1_HUMAN	R.QDQC(+57.02)IYN(+.98)TTYLN(+.98)VQR.E	Y	91.88	1916.86	15	0.7	959.437	2	38.46	594000	1	10652	20190301_aAGP_021119_tryp_P_0p1ug_02.mzML	3	87	101	Carbamidomethylation; Deamidation N	C4:Carbamidomethylation:1000.00;N7:Deamidation N:1000.00;N12:Deamidation N:1000.00
2	3	P02763|A1AG1_HUMAN	F.YFTPN(+.98)KTEDTIFLR.E	N	91.5	1744.87	14	0	873.441	2	44.81	1930000	1	11688	20190301_aAGP_021119_tryp_P_0p1ug_02.mzML	13	68	81	Deamidation N	N5:Deamidation N:1000.00
2	3	P02763|A1AG1_HUMAN	K.NWGLSVYADKPETTK.E	Y	91.11	1707.85	15	-2.3	854.929	2	37.27	1800000	1	10481	20190301_aAGP_021119_tryp_P_0p1ug_02.mzML	9	139	153
2	3	P02763|A1AG1_HUMAN	L.C(+57.02)ANLVPVPITN(+.98)ATLDQITGK.W	Y	90.55	2125.11	20	0.2	709.377	3	59.54	49300	1	15783	20190301_aAGP_021119_tryp_P_0p1ug_02.mzML	1	23	42	Carbamidomethylation; Deamidation N	C1:Carbamidomethylation:1000.00;N11:Deamidation N:89.48
2	3	P02763|A1AG1_HUMAN	K.TYMLAFDVN(+.98)DEK.N	Y	90.2	1445.64	12	0.6	723.827	2	49.25	2210000	1	12526	20190301_aAGP_021119_tryp_P_0p1ug_02.mzML	7	127	138	Deamidation N	N9:Deamidation N:1000.00
2	3	P02763|A1AG1_HUMAN	K.TYM(+15.99)LAFDVNDEK.N	Y	88.92	1460.65	12	0.9	731.333	2	39.63	206000	1	10821	20190301_aAGP_021119_tryp_P_0p1ug_02.mzML	7	127	138	Oxidation (M)	M3:Oxidation (M):1000.00
2	3	P02763|A1AG1_HUMAN	V.PVPITN(+.98)ATLDQITGK.W	Y	85.48	1567.85	15	-2	784.929	2	56.56	102000	1	14785	20190301_aAGP_021119_tryp_P_0p1ug_02.mzML	2	28	42	Deamidation N	N6:Deamidation N:1000.00
2	3	P02763|A1AG1_HUMAN	N.LVPVPITN(+.98)ATLDQITGK.W	Y	84.6	1780	17	-0.5	891.006	2	56.38	42500000	1	14753	20190301_aAGP_021119_tryp_P_0p1ug_02.mzML	15	26	42	Deamidation N	N8:Deamidation N:1000.00
2	3	P02763|A1AG1_HUMAN	R.YVGGQEHFAHLLILR.D	Y	83.51	1751.95	15	0.7	438.994	4	44.78	8200000	1	11683	20190301_aAGP_021119_tryp_P_0p1ug_02.mzML	6	109	123
2	3	P02763|A1AG1_HUMAN	F.TPN(+.98)KTEDTIFLR.E	N	83.08	1434.74	12	0.6	479.253	3	34.46	3660000	1	10047	20190301_aAGP_021119_tryp_P_0p1ug_02.mzML	3	70	81	Deamidation N	N3:Deamidation N:1000.00
2	3	P02763|A1AG1_HUMAN	K.TYMLAFDVNDEK.N	Y	81.59	1444.65	12	0.2	723.335	2	47.17	4120000	1	12073	20190301_aAGP_021119_tryp_P_0p1ug_02.mzML	5	127	138
2	3	P02763|A1AG1_HUMAN	K.TYM(+15.99)LAFDVN(+.98)DEK.N	Y	80.28	1461.63	12	0.7	731.824	2	42.83	4910000	1	11329	20190301_aAGP_021119_tryp_P_0p1ug_02.mzML	6	127	138	Oxidation (M); Deamidation N	M3:Oxidation (M):1000.00;N9:Deamidation N:1000.00
2	3	P02763|A1AG1_HUMAN	Y.FTPN(+.98)KTEDTIFLR.E	N	78.78	1581.8	13	0.2	528.275	3	39.93	6080000	1	10862	20190301_aAGP_021119_tryp_P_0p1ug_02.mzML	4	69	81	Deamidation N	N4:Deamidation N:1000.00
2	3	P02763|A1AG1_HUMAN	K.EQLGEFYEALDC(+57.02)LR.I	Y	78.35	1741.8	14	-0.1	871.906	2	59.44	9550000	1	15762	20190301_aAGP_021119_tryp_P_0p1ug_02.mzML	11	154	167	Carbamidomethylation	C12:Carbamidomethylation:1000.00
2	3	P02763|A1AG1_HUMAN	Q.ATFFYFTPN(+.98)K.T	N	76.21	1235.59	10	-1.1	618.8	2	50.86	308000	1	12987	20190301_aAGP_021119_tryp_P_0p1ug_02.mzML	2	64	73	Deamidation N	N9:Deamidation N:1000.00
2	3	P02763|A1AG1_HUMAN	N.WGLSVYADKPETTK.E	Y	74.42	1593.8	14	0.7	797.91	2	36.81	190000	1	10402	20190301_aAGP_021119_tryp_P_0p1ug_02.mzML	3	140	153
2	3	P02763|A1AG1_HUMAN	C.IYN(+.98)TTYLNVQR.E	Y	73.73	1384.7	11	-0.5	693.356	2	34.76	416000	1	10089	20190301_aAGP_021119_tryp_P_0p1ug_02.mzML	1	91	101	Deamidation N	N3:Deamidation N:96.93
2	3	P02763|A1AG1_HUMAN	F.DVNDEKNWGLSVYADKPETTK.E	Y	73.09	2408.15	21	1.4	603.045	4	36.9	198000	1	10416	20190301_aAGP_021119_tryp_P_0p1ug_02.mzML	1	133	153
2	3	P02763|A1AG1_HUMAN	T.FFYFTPN(+.98)K.T	N	73.02	1063.5	8	0.4	532.758	2	46.14	312000	1	11903	20190301_aAGP_021119_tryp_P_0p1ug_02.mzML	2	66	73	Deamidation N	N7:Deamidation N:1000.00
2	3	P02763|A1AG1_HUMAN	K.SDVVYTDWK.K	Y	65.98	1111.52	9	0.7	556.767	2	33.95		1	9976	20190301_aAGP_021119_tryp_P_0p1ug_02.mzML	44	171	179
2	3	P02763|A1AG1_HUMAN	Y.N(+.98)TTYLNVQR.E	Y	65.98	1108.55	9	0.1	555.283	2	26.41	987000	1	8800	20190301_aAGP_021119_tryp_P_0p1ug_02.mzML	2	93	101	Deamidation N	N1:Deamidation N:56.51
2	3	P02763|A1AG1_HUMAN	G.EFYEALDC(+57.02)LR.I	Y	65.96	1314.59	10	0.4	658.303	2	46.39	199000	1	11947	20190301_aAGP_021119_tryp_P_0p1ug_02.mzML	1	158	167	Carbamidomethylation	C8:Carbamidomethylation:1000.00
2	3	P02763|A1AG1_HUMAN	K.SDVVYTDWKK.D	Y	65.72	1239.61	10	0.7	620.814	2	26.54	2150000	1	8822	20190301_aAGP_021119_tryp_P_0p1ug_02.mzML	9	171	180
2	3	P02763|A1AG1_HUMAN	K.WFYIASAFR.N	N	64.89	1159.58	9	0.9	580.798	2	58.42	16600000	1	15384	20190301_aAGP_021119_tryp_P_0p1ug_02.mzML	10	43	51
2	3	P02763|A1AG1_HUMAN	M.LAFDVN(+.98)DEK.N	Y	64.44	1050.49	9	0.3	526.251	2	32.98	1730000	1	9837	20190301_aAGP_021119_tryp_P_0p1ug_02.mzML	2	130	138	Deamidation N	N6:Deamidation N:1000.00
2	3	P02763|A1AG1_HUMAN	W.GLSVYADKPETTK.E	Y	63.21	1407.72	13	0.8	704.87	2	22.29	748000	1	8084	20190301_aAGP_021119_tryp_P_0p1ug_02.mzML	5	141	153
2	3	P02763|A1AG1_HUMAN	Y.MLAFDVN(+.98)DEK.N	Y	61.17	1181.53	10	0.6	591.771	2	40.33	423000	1	10920	20190301_aAGP_021119_tryp_P_0p1ug_02.mzML	1	129	138	Deamidation N	N7:Deamidation N:1000.00
2	3	P02763|A1AG1_HUMAN	P.KSDVVYTDWK.K	Y	60.47	1239.61	10	0.7	620.814	2	27.35	275000	1	8966	20190301_aAGP_021119_tryp_P_0p1ug_02.mzML	1	170	179
2	3	P02763|A1AG1_HUMAN	R.QDQC(+57.02)IYN(+.98)TTYLN.V	Y	60.39	1532.65	12	0.5	767.33	2	39.54	662000	1	10809	20190301_aAGP_021119_tryp_P_0p1ug_02.mzML	2	87	98	Carbamidomethylation; Deamidation N	C4:Carbamidomethylation:1000.00;N7:Deamidation N:45.16
2	3	P02763|A1AG1_HUMAN	T.N(+.98)ATLDQITGK.W	Y	57.56	1060.54	10	-0.1	531.277	2	29.76	81300	1	9334	20190301_aAGP_021119_tryp_P_0p1ug_02.mzML	1	33	42	Deamidation N	N1:Deamidation N:1000.00
2	3	P02763|A1AG1_HUMAN	R.YVGGQEHFAH.L	Y	55	1143.51	10	0.1	572.762	2	16.27	12100000	1	6795	20190301_aAGP_021119_tryp_P_0p1ug_02.mzML	35	109	118
2	3	P02763|A1AG1_HUMAN	F.FYFTPN(+.98)K.T	N	54.22	916.433	7	0.1	459.224	2	33.91	1910000	1	9970	20190301_aAGP_021119_tryp_P_0p1ug_02.mzML	2	67	73	Deamidation N	N6:Deamidation N:1000.00
2	3	P02763|A1AG1_HUMAN	P.N(+.98)KTEDTIFLR.E	N	54.02	1236.63	10	2.3	413.22	3	34.96	121000	1	10116	20190301_aAGP_021119_tryp_P_0p1ug_02.mzML	1	72	81	Deamidation N	N1:Deamidation N:1000.00
2	3	P02763|A1AG1_HUMAN	Y.MLAFDVNDEK.N	Y	53.41	1180.54	10	0.3	591.279	2	38.08	915000	1	10599	20190301_aAGP_021119_tryp_P_0p1ug_02.mzML	1	129	138
2	3	P02763|A1AG1_HUMAN	K.TEDTIFLR.E	N	52.33	993.513	8	-0.2	497.764	2	41.77		1	11135	20190301_aAGP_021119_tryp_P_0p1ug_02.mzML	43	74	81
2	3	P02763|A1AG1_HUMAN	K.DKC(+57.02)EPLEK.Q	N	52.1	1017.48	8	0.8	509.748	2	12.84	222000	1	5585	20190301_aAGP_021119_tryp_P_0p1ug_02.mzML	2	181	188	Carbamidomethylation	C3:Carbamidomethylation:1000.00
2	3	P02763|A1AG1_HUMAN	R.YVGGQEHFAHL.L	Y	52.01	1256.59	11	0.4	629.304	2	28.92	1280000	1	9211	20190301_aAGP_021119_tryp_P_0p1ug_02.mzML	3	109	119
2	3	P02763|A1AG1_HUMAN	Y.IASAFRN(+.98)EEYN(+.98)K.S	N	51.56	1442.67	12	0.9	481.897	3	22.74	134000	1	8161	20190301_aAGP_021119_tryp_P_0p1ug_02.mzML	1	46	57	Deamidation N	N7:Deamidation N:1000.00;N11:Deamidation N:1000.00
2	3	P02763|A1AG1_HUMAN	R.QDQC(+57.02)IYN(+.98)TTYL.N	Y	51.34	1418.6	11	-1.7	710.307	2	45.34	455000	1	11771	20190301_aAGP_021119_tryp_P_0p1ug_02.mzML	1	87	97	Carbamidomethylation; Deamidation N	C4:Carbamidomethylation:1000.00;N7:Deamidation N:1000.00
2	3	P02763|A1AG1_HUMAN	W.FYIASAFR.N	N	50.13	973.502	8	0.6	487.759	2	44.22	4530000	1	11580	20190301_aAGP_021119_tryp_P_0p1ug_02.mzML	3	44	51
2	3	P02763|A1AG1_HUMAN	E.FYEALDC(+57.02)LR.I	Y	49.36	1185.55	9	0.3	593.782	2	41.61	174000	1	11112	20190301_aAGP_021119_tryp_P_0p1ug_02.mzML	1	159	167	Carbamidomethylation	C7:Carbamidomethylation:1000.00
2	3	P02763|A1AG1_HUMAN	R.YVGGQEHFAHLL.I	Y	48.83	1369.68	12	0.4	685.846	2	39.21	650000	1	10762	20190301_aAGP_021119_tryp_P_0p1ug_02.mzML	3	109	120
2	3	P02763|A1AG1_HUMAN	M.LAFDVNDEK.N	Y	47.64	1049.5	9	0.2	525.759	2	30.9	5220000	1	9507	20190301_aAGP_021119_tryp_P_0p1ug_02.mzML	3	130	138
2	3	P02763|A1AG1_HUMAN	N.TTYLNVQR.E	Y	47.53	993.524	8	0.8	497.77	2	23.9	3610000	1	8381	20190301_aAGP_021119_tryp_P_0p1ug_02.mzML	3	94	101
2	3	P02763|A1AG1_HUMAN	G.LSVYADKPETTK.E	Y	47.33	1350.7	12	-0.1	451.241	3	20.28	1000000	1	7755	20190301_aAGP_021119_tryp_P_0p1ug_02.mzML	3	142	153
2	3	P02763|A1AG1_HUMAN	L.AFDVNDEK.N	Y	46.39	936.419	8	0.6	469.217	2	18.8	144000	1	7404	20190301_aAGP_021119_tryp_P_0p1ug_02.mzML	1	131	138
2	3	P02763|A1AG1_HUMAN	F.YFTPN(+.98)K.T	N	46.27	769.365	6	-0.1	385.69	2	18.55	7450000	1	7352	20190301_aAGP_021119_tryp_P_0p1ug_02.mzML	3	68	73	Deamidation N	N5:Deamidation N:1000.00
2	3	P02763|A1AG1_HUMAN	S.DVVYTDWK.K	Y	45.61	1024.49	8	0.2	513.251	2	34.08	917000	1	9993	20190301_aAGP_021119_tryp_P_0p1ug_02.mzML	2	172	179
2	3	P02763|A1AG1_HUMAN	F.YEALDC(+57.02)LR.I	Y	44.38	1038.48	8	0.7	520.248	2	32.25	261000	1	9726	20190301_aAGP_021119_tryp_P_0p1ug_02.mzML	1	160	167	Carbamidomethylation	C6:Carbamidomethylation:1000.00
2	3	P02763|A1AG1_HUMAN	R.EN(+.98)GTISR.Y	Y	43.9	776.366	7	0	389.19	2	11.54	363000	1	5033	20190301_aAGP_021119_tryp_P_0p1ug_02.mzML	1	102	108	Deamidation N	N2:Deamidation N:1000.00
2	3	P02763|A1AG1_HUMAN	K.TYM(+15.99)LAF.D	Y	43.71	760.347	6	-0.5	381.18	2	48.57	557000	1	12333	20190301_aAGP_021119_tryp_P_0p1ug_02.mzML	2	127	132	Oxidation (M)	M3:Oxidation (M):1000.00
2	3	P02763|A1AG1_HUMAN	K.SVQEIQATFF.Y	N	43.32	1168.58	10	0.5	585.296	2	56.73	40400000	1	14818	20190301_aAGP_021119_tryp_P_0p1ug_02.mzML	6	58	67
2	3	P02763|A1AG1_HUMAN	L.SVYADKPETTK.E	Y	42.99	1237.62	11	-0.1	413.547	3	12.96	209000	1	5632	20190301_aAGP_021119_tryp_P_0p1ug_02.mzML	1	143	153
2	3	P02763|A1AG1_HUMAN	N.ATLDQITGK.W	Y	42.42	945.513	9	0.5	473.764	2	26.21	1250000	1	8767	20190301_aAGP_021119_tryp_P_0p1ug_02.mzML	2	34	42
2	3	P02763|A1AG1_HUMAN	K.EQLGEFYEALD.C	N	41.89	1312.58	11	0.1	657.298	2	52.52	241000	1	13462	20190301_aAGP_021119_tryp_P_0p1ug_02.mzML	2	154	164
2	3	P02763|A1AG1_HUMAN	D.VVYTDWK.K	Y	41.57	909.46	7	0.8	455.737	2	28.79	1680000	1	9191	20190301_aAGP_021119_tryp_P_0p1ug_02.mzML	2	173	179
2	3	P02763|A1AG1_HUMAN	N.KTEDTIFLR.E	N	41.22	1121.61	9	-0.2	374.877	3	31.03	887000	1	9529	20190301_aAGP_021119_tryp_P_0p1ug_02.mzML	2	73	81
2	3	P02763|A1AG1_HUMAN	T.TYLNVQR.E	Y	40.08	892.477	7	0	447.246	2	22.41	478000	1	8104	20190301_aAGP_021119_tryp_P_0p1ug_02.mzML	1	95	101
2	3	P02763|A1AG1_HUMAN	R.YVGGQEHF.A	Y	40.03	935.414	8	0.4	468.714	2	22.09	5360000	1	8053	20190301_aAGP_021119_tryp_P_0p1ug_02.mzML	2	109	116
2	3	P02763|A1AG1_HUMAN	K.SDVVYTDW.K	Y	39.77	983.424	8	-0.1	492.719	2	44.84	1040000	1	11693	20190301_aAGP_021119_tryp_P_0p1ug_02.mzML	2	171	178
2	3	P02763|A1AG1_HUMAN	K.SVQEIQATF.F	N	39.54	1021.51	9	0.6	511.762	2	40.58	22100000	1	10955	20190301_aAGP_021119_tryp_P_0p1ug_02.mzML	4	58	66
2	3	P02763|A1AG1_HUMAN	F.YFTPNK.T	N	38.86	768.381	6	-0.2	385.197	2	17.3	64300	1	7065	20190301_aAGP_021119_tryp_P_0p1ug_02.mzML	1	68	73
2	3	P02763|A1AG1_HUMAN	R.YVGGQEHFA.H	Y	37.32	1006.45	9	-0.2	504.233	2	21.67	617000	1	7989	20190301_aAGP_021119_tryp_P_0p1ug_02.mzML	2	109	117
2	3	P02763|A1AG1_HUMAN	K.WFYIAS.A	N	32.93	785.375	6	0.4	393.695	2	52.61	3100000	1	13481	20190301_aAGP_021119_tryp_P_0p1ug_02.mzML	3	43	48
2	3	P02763|A1AG1_HUMAN	F.YIASAFR.N	N	32.15	826.434	7	0.1	414.224	2	27.13	29900000	1	8925	20190301_aAGP_021119_tryp_P_0p1ug_02.mzML	3	45	51
2	3	P02763|A1AG1_HUMAN	K.SVQEIQAT.F	N	29.55	874.44	8	0.4	438.227	2	19.6	1560000	1	7600	20190301_aAGP_021119_tryp_P_0p1ug_02.mzML	3	58	65
2	3	P02763|A1AG1_HUMAN	K.TYM(+15.99)LAFDVN.D	Y	29.28	1088.48	9	0.2	545.25	2	47.86	131000	1	12205	20190301_aAGP_021119_tryp_P_0p1ug_02.mzML	1	127	135	Oxidation (M)	M3:Oxidation (M):1000.00
2	3	P02763|A1AG1_HUMAN	K.WFYIASA.F	N	28.98	856.412	7	0	429.213	2	54	380000	1	13951	20190301_aAGP_021119_tryp_P_0p1ug_02.mzML	2	43	49
2	3	P02763|A1AG1_HUMAN	K.SVQEIQATFFY.F	N	27.58	1331.64	11	0.1	666.827	2	58.2	130000	1	15298	20190301_aAGP_021119_tryp_P_0p1ug_02.mzML	1	58	68
2	3	P02763|A1AG1_HUMAN	K.EQLGEFYEAL.D	N	27.46	1197.56	10	1	599.785	2	55.79	68200	1	14604	20190301_aAGP_021119_tryp_P_0p1ug_02.mzML	1	154	163
2	3	P02763|A1AG1_HUMAN	K.NWGLSVY.A	Y	26.9	837.402	7	-0.4	419.708	2	51.27	869000	1	13078	20190301_aAGP_021119_tryp_P_0p1ug_02.mzML	2	139	145
2	3	P02763|A1AG1_HUMAN	K.SDVVYTD.W	Y	26.44	797.344	7	0.6	399.68	2	19.96	99400	1	7683	20190301_aAGP_021119_tryp_P_0p1ug_02.mzML	1	171	177
2	3	P02763|A1AG1_HUMAN	F.AHLLILR.D	N	26.27	834.544	7	-0.2	418.279	2	34.21	2320000	1	10012	20190301_aAGP_021119_tryp_P_0p1ug_02.mzML	1	117	123
2	3	P02763|A1AG1_HUMAN	K.EQLGEFY.E	N	22.28	884.391	7	0.3	443.203	2	41.63	1150000	1	11115	20190301_aAGP_021119_tryp_P_0p1ug_02.mzML	1	154	160
2	3	P02763|A1AG1_HUMAN	Y.EALDC(+57.02)LR.I	Y	21.51	875.417	7	-0.2	438.716	2	25.18	1360000	1	8598	20190301_aAGP_021119_tryp_P_0p1ug_02.mzML	2	161	167	Carbamidomethylation	C5:Carbamidomethylation:1000.00
1	1	P21163|PNGF_ELIMR	R.IDVLNN(+.98)SLTGSTFSYEYK.F	Y	106.22	2050.97	18	1.1	684.666	3	51.31	724000	1	13086	20190301_aAGP_021119_tryp_P_0p1ug_02.mzML	2	301	318	Deamidation N	N6:Deamidation N:12.28
1	1	P21163|PNGF_ELIMR	R.IDVLN(+.98)NSLTGSTFSYEYK.F	Y	103.35	2050.97	18	0.6	1026.49	2	51.52	571000	1	13138	20190301_aAGP_021119_tryp_P_0p1ug_02.mzML	2	301	318	Deamidation N	N5:Deamidation N:0.00
1	1	P21163|PNGF_ELIMR	R.IDVLN(+.98)N(+.98)SLTGSTFSYEYK.F	Y	99.54	2051.96	18	1.1	1026.99	2	51.04	47500	1	13028	20190301_aAGP_021119_tryp_P_0p1ug_02.mzML	2	301	318	Deamidation N	N5:Deamidation N:1000.00;N6:Deamidation N:1000.00
1	1	P21163|PNGF_ELIMR	N.PIN(+.98)NQSPGNWAPDR.A	Y	95.63	1565.72	14	-0.4	783.868	2	29.9	426000	1	9354	20190301_aAGP_021119_tryp_P_0p1ug_02.mzML	3	275	288	Deamidation N	N3:Deamidation N:18.17
1	1	P21163|PNGF_ELIMR	R.TTISGWGHAKPYDAGSR.G	Y	94.88	1802.87	17	0	902.442	2	25.03	1220000	1	8570	20190301_aAGP_021119_tryp_P_0p1ug_02.mzML	91	226	242
1	1	P21163|PNGF_ELIMR	N.PINN(+.98)QSPGNWAPDR.A	Y	91.6	1565.72	14	-1.2	783.867	2	28.78	181000	1	9188	20190301_aAGP_021119_tryp_P_0p1ug_02.mzML	2	275	288	Deamidation N	N4:Deamidation N:33.98
1	1	P21163|PNGF_ELIMR	R.AGWC(+57.02)PGM(+15.99)AVPTR.I	Y	88.38	1317.6	12	-0.1	659.805	2	30.63	12800000	1	9467	20190301_aAGP_021119_tryp_P_0p1ug_02.mzML	32	289	300	Carbamidomethylation; Oxidation (M)	C4:Carbamidomethylation:1000.00;M7:Oxidation (M):1000.00
1	1	P21163|PNGF_ELIMR	K.YSAVVPVIQYN(+.98)K.S	Y	88.37	1380.73	12	1	691.372	2	41.43	4490000	1	11082	20190301_aAGP_021119_tryp_P_0p1ug_02.mzML	6	182	193	Deamidation N	N11:Deamidation N:1000.00
1	1	P21163|PNGF_ELIMR	K.N(+.98)KTTGEWYEIGR.F	Y	87.05	1453.68	12	1	727.85	2	35.97	295000	1	10263	20190301_aAGP_021119_tryp_P_0p1ug_02.mzML	7	109	120	Deamidation N	N1:Deamidation N:1000.00
1	1	P21163|PNGF_ELIMR	R.IDVLNNSLTGSTFSYEYK.F	Y	86.52	2049.99	18	0.3	1026	2	51.69	365000	1	13185	20190301_aAGP_021119_tryp_P_0p1ug_02.mzML	3	301	318
1	1	P21163|PNGF_ELIMR	K.NAFGDGLSQSAEGTFTFPADVTTVK.T	Y	85.67	2559.21	25	1.8	854.08	3	56.51	659000	1	14776	20190301_aAGP_021119_tryp_P_0p1ug_02.mzML	3	57	81
1	1	P21163|PNGF_ELIMR	K.SN(+.98)TPISAPVVTN	Y	85.33	1199.6	12	0.2	600.809	2	33.96	10600000	1	9977	20190301_aAGP_021119_tryp_P_0p1ug_02.mzML	2	343	354	Deamidation N	N2:Deamidation N:117.56
1	1	P21163|PNGF_ELIMR	R.AGWC(+57.02)PGMAVPTR.I	Y	84.18	1301.6	12	0.5	651.808	2	36.62	80700000	1	10374	20190301_aAGP_021119_tryp_P_0p1ug_02.mzML	10	289	300	Carbamidomethylation	C4:Carbamidomethylation:1000.00
1	1	P21163|PNGF_ELIMR	N.PINNQSPGNWAPDR.A	Y	80.72	1564.74	14	0.3	783.377	2	28.08	1510000	1	9079	20190301_aAGP_021119_tryp_P_0p1ug_02.mzML	4	275	288
1	1	P21163|PNGF_ELIMR	N.N(+.98)SLTGSTFSYEYK.F	Y	80.5	1496.67	13	-0.4	749.341	2	39.11	95600	1	10744	20190301_aAGP_021119_tryp_P_0p1ug_02.mzML	1	306	318	Deamidation N	N1:Deamidation N:1000.00
1	1	P21163|PNGF_ELIMR	K.NKTTGEWYEIGR.F	Y	79.07	1452.7	12	0.6	727.357	2	33.01	4340000	1	9841	20190301_aAGP_021119_tryp_P_0p1ug_02.mzML	8	109	120
1	1	P21163|PNGF_ELIMR	K.KNIQLPTN(+.98)TEK.A	Y	77.85	1285.69	11	0.2	643.851	2	21.96	760000	1	8035	20190301_aAGP_021119_tryp_P_0p1ug_02.mzML	7	211	221	Deamidation N	N8:Deamidation N:109.28
1	1	P21163|PNGF_ELIMR	N.APADN(+.98)TVNIK.T	Y	74.62	1042.53	10	0.4	522.272	2	20.26	2110000	1	7750	20190301_aAGP_021119_tryp_P_0p1ug_02.mzML	3	41	50	Deamidation N	N5:Deamidation N:62.75
1	1	P21163|PNGF_ELIMR	N.APADNTVN(+.98)IK.T	Y	73.56	1042.53	10	-1.7	522.271	2	19.34	689000	1	7541	20190301_aAGP_021119_tryp_P_0p1ug_02.mzML	3	41	50	Deamidation N	N8:Deamidation N:27.89
1	1	P21163|PNGF_ELIMR	N.APADNTVNIKTFDKVK.N	Y	72.27	1759.95	16	-0.3	440.994	4	29.91	287000	1	9356	20190301_aAGP_021119_tryp_P_0p1ug_02.mzML	1	41	56
1	1	P21163|PNGF_ELIMR	K.YSAVVPVIQYNK.S	Y	71.41	1379.74	12	0.2	460.922	3	40.1	55300000	1	10887	20190301_aAGP_021119_tryp_P_0p1ug_02.mzML	16	182	193
1	1	P21163|PNGF_ELIMR	K.MFIKNEC(+57.02)PNK.T	Y	71.24	1279.61	10	0	640.81	2	19.23	151000	1	7512	20190301_aAGP_021119_tryp_P_0p1ug_02.mzML	3	85	94	Carbamidomethylation	C7:Carbamidomethylation:1000.00
1	1	P21163|PNGF_ELIMR	K.KN(+.98)IQLPTNTEK.A	Y	70.89	1285.69	11	-0.5	429.57	3	24.7	511000	1	8514	20190301_aAGP_021119_tryp_P_0p1ug_02.mzML	2	211	221	Deamidation N	N2:Deamidation N:64.21
1	1	P21163|PNGF_ELIMR	C.SANPINNQSPGNWAPDR.A	Y	70.41	1836.85	17	0.8	613.291	3	31.67	349000	1	9627	20190301_aAGP_021119_tryp_P_0p1ug_02.mzML	1	272	288
1	1	P21163|PNGF_ELIMR	K.NIQLPTN(+.98)TEK.A	Y	69.64	1157.59	10	0.4	579.804	2	28.44	22300000	1	9137	20190301_aAGP_021119_tryp_P_0p1ug_02.mzML	7	212	221	Deamidation N	N7:Deamidation N:90.32
1	1	P21163|PNGF_ELIMR	S.ANPINNQSPGNWAPDR.A	Y	69.44	1749.82	16	0.6	875.917	2	30.8	72400	1	9493	20190301_aAGP_021119_tryp_P_0p1ug_02.mzML	2	273	288
1	1	P21163|PNGF_ELIMR	K.TTGEWYEIGR.F	Y	68.64	1210.56	10	0.8	606.289	2	40.71		1	10972	20190301_aAGP_021119_tryp_P_0p1ug_02.mzML	15	111	120
1	1	P21163|PNGF_ELIMR	R.FITPYWVGTEKLPR.G	Y	66.91	1705.92	14	0.2	569.647	3	49.35	401000	1	12553	20190301_aAGP_021119_tryp_P_0p1ug_02.mzML	2	121	134
1	1	P21163|PNGF_ELIMR	R.FITPYWVGTEK.L	Y	66.71	1339.68	11	0	447.568	3	48.42	6230000	1	12303	20190301_aAGP_021119_tryp_P_0p1ug_02.mzML	29	121	131
1	1	P21163|PNGF_ELIMR	A.PADN(+.98)TVNIK.T	Y	66.52	971.492	9	-0.8	486.753	2	18.84	126000	1	7409	20190301_aAGP_021119_tryp_P_0p1ug_02.mzML	2	42	50	Deamidation N	N4:Deamidation N:78.06
1	1	P21163|PNGF_ELIMR	Q.SPGNWAPDR.A	Y	65.69	998.457	9	-0.1	500.236	2	21.14	152000	1	7906	20190301_aAGP_021119_tryp_P_0p1ug_02.mzML	1	280	288
1	1	P21163|PNGF_ELIMR	K.SNTPISAPVVTN	Y	65.36	1198.62	12	-0.7	600.317	2	32.45	341000000	1	9758	20190301_aAGP_021119_tryp_P_0p1ug_02.mzML	8	343	354
1	1	P21163|PNGF_ELIMR	T.ISGWGHAKPYDAGSR.G	Y	65.23	1600.77	15	-4.5	534.596	3	24.9	617000	1	8545	20190301_aAGP_021119_tryp_P_0p1ug_02.mzML	2	228	242
1	1	P21163|PNGF_ELIMR	R.THTIAINNANTFQH.Q	Y	64.08	1580.77	14	1.2	527.931	3	26.6	350000	1	8833	20190301_aAGP_021119_tryp_P_0p1ug_02.mzML	1	251	264
1	1	P21163|PNGF_ELIMR	R.THTIAINN(+.98)AN.T	Y	63.3	1068.52	10	0.8	535.268	2	19.98	257000	1	7687	20190301_aAGP_021119_tryp_P_0p1ug_02.mzML	1	251	260	Deamidation N	N8:Deamidation N:17.01
1	1	P21163|PNGF_ELIMR	N.NSLTGSTFSYEYK.F	Y	62.66	1495.68	13	-0.7	748.848	2	35.62	318000	1	10216	20190301_aAGP_021119_tryp_P_0p1ug_02.mzML	1	306	318
1	1	P21163|PNGF_ELIMR	N.SLTGSTFSYEYK.F	Y	61.86	1381.64	12	1.7	691.828	2	35.15	2030000	1	10145	20190301_aAGP_021119_tryp_P_0p1ug_02.mzML	2	307	318
1	1	P21163|PNGF_ELIMR	K.SLLSGN(+.98)TELK.I	Y	61.76	1061.56	10	0.4	531.788	2	33.86	36900000	1	9963	20190301_aAGP_021119_tryp_P_0p1ug_02.mzML	7	145	154	Deamidation N	N6:Deamidation N:1000.00
1	1	P21163|PNGF_ELIMR	K.N(+.98)IQLPTNTEK.A	Y	60.95	1157.59	10	0.2	579.804	2	30.13	3210000	1	9391	20190301_aAGP_021119_tryp_P_0p1ug_02.mzML	2	212	221	Deamidation N	N1:Deamidation N:85.52
1	1	P21163|PNGF_ELIMR	R.THTIAIN(+.98)NAN.T	Y	58.85	1068.52	10	0.5	535.268	2	20.5	478000	1	7795	20190301_aAGP_021119_tryp_P_0p1ug_02.mzML	2	251	260	Deamidation N	N7:Deamidation N:11.06
1	1	P21163|PNGF_ELIMR	R.TTISGWGHAK.P	Y	58.49	1056.54	10	0.7	529.275	2	20.47	5720000	1	7789	20190301_aAGP_021119_tryp_P_0p1ug_02.mzML	6	226	235
1	1	P21163|PNGF_ELIMR	N.NQSPGNWAPDR.A	Y	58.38	1240.56	11	1.1	621.287	2	22.59	477000	1	8136	20190301_aAGP_021119_tryp_P_0p1ug_02.mzML	1	278	288
1	1	P21163|PNGF_ELIMR	K.KNIQLPTNTEK.A	Y	58.37	1284.7	11	0.4	643.359	2	20.88	11300000	1	7862	20190301_aAGP_021119_tryp_P_0p1ug_02.mzML	5	211	221
1	1	P21163|PNGF_ELIMR	R.THTIAIN(+.98)N.A	Y	57.69	883.44	8	0.5	442.727	2	20.27	56200	1	7751	20190301_aAGP_021119_tryp_P_0p1ug_02.mzML	2	251	258	Deamidation N	N7:Deamidation N:11.06
1	1	P21163|PNGF_ELIMR	N.KSSIDGVPYGK.A	Y	55.89	1149.6	11	0.3	575.809	2	21.56	342000	1	7972	20190301_aAGP_021119_tryp_P_0p1ug_02.mzML	3	193	203
1	1	P21163|PNGF_ELIMR	K.SSIDGVPYGK.A	Y	54.89	1021.51	10	0.6	511.762	2	26.87		1	8882	20190301_aAGP_021119_tryp_P_0p1ug_02.mzML	24	194	203
1	1	P21163|PNGF_ELIMR	N.TPISAPVVTN	Y	54.44	997.544	10	0.5	499.78	2	31.36	6410000	1	9578	20190301_aAGP_021119_tryp_P_0p1ug_02.mzML	3	345	354
1	1	P21163|PNGF_ELIMR	N.QSPGNWAPDR.A	Y	54.26	1126.52	10	0.5	564.265	2	22.14	597000	1	8060	20190301_aAGP_021119_tryp_P_0p1ug_02.mzML	1	279	288
1	1	P21163|PNGF_ELIMR	N.APADNTVNIK.T	Y	53.56	1041.55	10	0.2	521.78	2	18.47	196000000	1	7339	20190301_aAGP_021119_tryp_P_0p1ug_02.mzML	12	41	50
1	1	P21163|PNGF_ELIMR	K.IYTETWLAK.G	Y	53.11	1123.59	9	1.5	562.804	2	38.64	559000000	1	10678	20190301_aAGP_021119_tryp_P_0p1ug_02.mzML	35	155	163
1	1	P21163|PNGF_ELIMR	R.GLEIDVTDFK.S	Y	53.06	1135.58	10	-0.1	568.795	2	47.89	91700000	1	12212	20190301_aAGP_021119_tryp_P_0p1ug_02.mzML	12	135	144
1	1	P21163|PNGF_ELIMR	N.IQLPTN(+.98)TEK.A	Y	51.98	1043.55	9	0.2	522.782	2	26.52	320000	1	8819	20190301_aAGP_021119_tryp_P_0p1ug_02.mzML	2	213	221	Deamidation N	N6:Deamidation N:1000.00
1	1	P21163|PNGF_ELIMR	K.NIQLPTNTEKAYLR.T	Y	51.33	1659.89	14	1.1	554.306	3	36.03	445000	1	10273	20190301_aAGP_021119_tryp_P_0p1ug_02.mzML	1	212	225
1	1	P21163|PNGF_ELIMR	K.NIQLPTNTEK.A	Y	50.91	1156.61	10	-0.3	386.543	3	27.83	6180000	1	9038	20190301_aAGP_021119_tryp_P_0p1ug_02.mzML	10	212	221
1	1	P21163|PNGF_ELIMR	K.YSAVVPVIQY.N	Y	49.5	1137.61	10	0.3	569.811	2	51.25	956000	1	13072	20190301_aAGP_021119_tryp_P_0p1ug_02.mzML	2	182	191
1	1	P21163|PNGF_ELIMR	N.KTTGEWYEIGR.F	Y	49.44	1338.66	11	-0.5	447.226	3	33.07	2130000	1	9851	20190301_aAGP_021119_tryp_P_0p1ug_02.mzML	1	110	120
1	1	P21163|PNGF_ELIMR	K.TC(+57.02)DEWDR.Y	Y	49.36	980.366	7	0.7	491.19	2	17.58	95000	1	7126	20190301_aAGP_021119_tryp_P_0p1ug_02.mzML	1	95	101	Carbamidomethylation	C2:Carbamidomethylation:1000.00
1	1	P21163|PNGF_ELIMR	K.M(+15.99)FIKNEC(+57.02)PNK.T	Y	49.35	1295.6	10	7.2	432.877	3	15.35	66100	1	6561	20190301_aAGP_021119_tryp_P_0p1ug_02.mzML	2	85	94	Oxidation (M); Carbamidomethylation	M1:Oxidation (M):1000.00;C7:Carbamidomethylation:1000.00
1	1	P21163|PNGF_ELIMR	R.TTISGWGHAKPYDAGSRG.C	Y	49.33	1859.89	18	0.2	465.98	4	24.99	12500000	1	8563	20190301_aAGP_021119_tryp_P_0p1ug_02.mzML	10	226	243
1	1	P21163|PNGF_ELIMR	G.WC(+57.02)PGMAVPTR.I	Y	48.27	1173.54	10	0.8	587.779	2	34.08	247000	1	9994	20190301_aAGP_021119_tryp_P_0p1ug_02.mzML	1	291	300	Carbamidomethylation	C2:Carbamidomethylation:1000.00
1	1	P21163|PNGF_ELIMR	K.YSAVVPVIQYN.K	Y	48.27	1251.65	11	0.8	626.833	2	47.23	645000	1	12085	20190301_aAGP_021119_tryp_P_0p1ug_02.mzML	3	182	192
1	1	P21163|PNGF_ELIMR	R.TTISGWGH.A	Y	47.79	857.403	8	0.6	429.709	2	25.91	34400000	1	8724	20190301_aAGP_021119_tryp_P_0p1ug_02.mzML	6	226	233
1	1	P21163|PNGF_ELIMR	R.THTIAINNAN.T	Y	46.79	1067.54	10	0.8	534.776	2	18.88	239000	1	7417	20190301_aAGP_021119_tryp_P_0p1ug_02.mzML	3	251	260
1	1	P21163|PNGF_ELIMR	S.GWGHAKPYDAGSR.G	Y	46.39	1400.66	13	-0.3	351.172	4	15.71	50500	1	6661	20190301_aAGP_021119_tryp_P_0p1ug_02.mzML	1	230	242
1	1	P21163|PNGF_ELIMR	R.YANVYVK.N	Y	44.93	855.449	7	0.6	428.732	2	20.53	291000000	1	7802	20190301_aAGP_021119_tryp_P_0p1ug_02.mzML	7	102	108
1	1	P21163|PNGF_ELIMR	A.PADNTVNIK.T	Y	44.76	970.508	9	-0.7	486.261	2	18.65	326000	1	7369	20190301_aAGP_021119_tryp_P_0p1ug_02.mzML	4	42	50
1	1	P21163|PNGF_ELIMR	T.GEWYEIGR.F	Y	44.66	1008.47	8	1.5	505.241	2	38.32	164000	1	10633	20190301_aAGP_021119_tryp_P_0p1ug_02.mzML	1	113	120
1	1	P21163|PNGF_ELIMR	R.THTIAINN.A	Y	44.54	882.456	8	-0.2	442.235	2	17.99	625000	1	7236	20190301_aAGP_021119_tryp_P_0p1ug_02.mzML	4	251	258
1	1	P21163|PNGF_ELIMR	V.NAPADNTVNIK.T	Y	44.34	1155.59	11	0.8	578.802	2	19.37	333000	1	7547	20190301_aAGP_021119_tryp_P_0p1ug_02.mzML	2	40	50
1	1	P21163|PNGF_ELIMR	Y.SAVVPVIQYNK.S	Y	42.66	1216.68	11	-1.4	609.347	2	35.09	211000	1	10136	20190301_aAGP_021119_tryp_P_0p1ug_02.mzML	1	183	193
1	1	P21163|PNGF_ELIMR	A.GWC(+57.02)PGMAVPTR.I	Y	42.3	1230.56	11	-0.3	616.289	2	35.85	60100	1	10247	20190301_aAGP_021119_tryp_P_0p1ug_02.mzML	1	290	300	Carbamidomethylation	C3:Carbamidomethylation:1000.00
1	1	P21163|PNGF_ELIMR	S.AVVPVIQYNK.S	Y	41.26	1129.65	10	-1.2	565.831	2	34.54	462000	1	10057	20190301_aAGP_021119_tryp_P_0p1ug_02.mzML	2	184	193
1	1	P21163|PNGF_ELIMR	K.SLLSGNTELK.I	Y	41.08	1060.58	10	0.6	531.296	2	32.42	561000000	1	9754	20190301_aAGP_021119_tryp_P_0p1ug_02.mzML	11	145	154
1	1	P21163|PNGF_ELIMR	R.THTIAIN.N	Y	40.75	768.413	7	0	385.214	2	19.36	364000	1	7545	20190301_aAGP_021119_tryp_P_0p1ug_02.mzML	3	251	257
1	1	P21163|PNGF_ELIMR	R.TTISGWGHAKPY.D	Y	40.75	1316.65	12	0.6	439.891	3	28.8	852000	1	9192	20190301_aAGP_021119_tryp_P_0p1ug_02.mzML	1	226	237
1	1	P21163|PNGF_ELIMR	K.IYTETWLAKG.R	Y	40.61	1180.61	10	0.9	591.314	2	38.39	9020000	1	10644	20190301_aAGP_021119_tryp_P_0p1ug_02.mzML	1	155	164
1	1	P21163|PNGF_ELIMR	Y.WVGTEKLPR.G	Y	40.11	1084.6	9	-0.4	362.541	3	26.04	1650000	1	8743	20190301_aAGP_021119_tryp_P_0p1ug_02.mzML	3	126	134
1	1	P21163|PNGF_ELIMR	S.TFSYEYK.F	Y	38.29	936.423	7	1.2	469.219	2	25.48	49900	1	8649	20190301_aAGP_021119_tryp_P_0p1ug_02.mzML	1	312	318
1	1	P21163|PNGF_ELIMR	C.PGMAVPTR.I	Y	35.55	827.432	8	0.5	414.724	2	20.42	56500	1	7780	20190301_aAGP_021119_tryp_P_0p1ug_02.mzML	1	293	300
1	1	P21163|PNGF_ELIMR	R.TTISGWGHAKPYDA.G	Y	34.69	1502.72	14	0.9	501.913	3	29.17	71700	1	9247	20190301_aAGP_021119_tryp_P_0p1ug_02.mzML	1	226	239
1	1	P21163|PNGF_ELIMR	K.KNIQLPTN.T	Y	33.62	926.519	8	1.6	464.267	2	23.53	307000	1	8312	20190301_aAGP_021119_tryp_P_0p1ug_02.mzML	1	211	218
1	1	P21163|PNGF_ELIMR	K.AHTLGLKK.N	Y	33.52	866.534	8	0.2	434.274	2	12.24	123000	1	5335	20190301_aAGP_021119_tryp_P_0p1ug_02.mzML	1	204	211
1	1	P21163|PNGF_ELIMR	N.IQLPTNTEK.A	Y	30.61	1042.57	9	0.2	522.29	2	25.32	4940000	1	8622	20190301_aAGP_021119_tryp_P_0p1ug_02.mzML	2	213	221
1	1	P21163|PNGF_ELIMR	Y.AISSFVIAK.S	Y	30.15	934.549	9	-0.1	468.282	2	36.96	607000	1	10426	20190301_aAGP_021119_tryp_P_0p1ug_02.mzML	2	334	342
1	1	P21163|PNGF_ELIMR	S.SIDGVPYGK.A	Y	29.92	934.476	9	-0.1	468.245	2	25.05	222000	1	8572	20190301_aAGP_021119_tryp_P_0p1ug_02.mzML	2	195	203
1	1	P21163|PNGF_ELIMR	R.YANVYVKN.K	Y	28.9	969.492	8	0.2	485.753	2	21.11	275000	1	7901	20190301_aAGP_021119_tryp_P_0p1ug_02.mzML	2	102	109
1	1	P21163|PNGF_ELIMR	C.AEWC(+57.02)FR.T	Y	26.98	867.37	6	0.3	434.692	2	33.35	433000	1	9892	20190301_aAGP_021119_tryp_P_0p1ug_02.mzML	1	245	250	Carbamidomethylation	C4:Carbamidomethylation:1000.00
1	1	P21163|PNGF_ELIMR	K.NIQLPTN.T	Y	26.33	798.424	7	-0.2	400.219	2	31.6	1100000	1	9617	20190301_aAGP_021119_tryp_P_0p1ug_02.mzML	3	212	218
1	1	P21163|PNGF_ELIMR	R.IDVLNNSLTG.S	Y	26.32	1044.55	10	0.4	523.28	2	43.35	246000	1	11405	20190301_aAGP_021119_tryp_P_0p1ug_02.mzML	1	301	310
1	1	P21163|PNGF_ELIMR	Y.WVGTEK.L	Y	25.47	718.365	6	-0.6	360.19	2	15.03	520000	1	6450	20190301_aAGP_021119_tryp_P_0p1ug_02.mzML	3	126	131
1	1	P21163|PNGF_ELIMR	P.ADNTVNIK.T	Y	25.15	873.456	8	-0.2	437.735	2	15.82	74400	1	6685	20190301_aAGP_021119_tryp_P_0p1ug_02.mzML	1	43	50
1	1	P21163|PNGF_ELIMR	S.IDGVPYGK.A	Y	24.91	847.444	8	1.1	424.73	2	23.44	145000	1	8297	20190301_aAGP_021119_tryp_P_0p1ug_02.mzML	1	196	203
1	1	P21163|PNGF_ELIMR	G.EWYEIGR.F	Y	24.72	951.445	7	0	476.73	2	36.7	94100	1	10385	20190301_aAGP_021119_tryp_P_0p1ug_02.mzML	1	114	120
1	1	P21163|PNGF_ELIMR	G.NWAPDR.A	Y	24.49	757.351	6	-0.8	379.682	2	17.63	75100	1	7138	20190301_aAGP_021119_tryp_P_0p1ug_02.mzML	1	283	288
1	1	P21163|PNGF_ELIMR	K.FQSWTNN.G	Y	20.13	895.382	7	0.9	448.699	2	27.7	505000	1	9020	20190301_aAGP_021119_tryp_P_0p1ug_02.mzML	1	319	325
3	7	P19652|A1AG2_HUMAN	R.QNQC(+57.02)FYN(+.98)SSYLNVQR.E	Y	100.8	1920.84	15	0.4	961.429	2	45.01	175000	1	11719	20190301_aAGP_021119_tryp_P_0p1ug_02.mzML	5	87	101	Carbamidomethylation; Deamidation N	C4:Carbamidomethylation:1000.00;N7:Deamidation N:52.68
3	7	P19652|A1AG2_HUMAN	F.FYFTPN(+.98)KTEDTIFLR.E	N	92.6	1891.94	15	0.1	631.653	3	53.14	454000	1	13659	20190301_aAGP_021119_tryp_P_0p1ug_02.mzML	2	67	81	Deamidation N	N6:Deamidation N:1000.00
3	7	P19652|A1AG2_HUMAN	F.YFTPN(+.98)KTEDTIFLR.E	N	91.5	1744.87	14	0	873.441	2	44.81	1930000	1	11688	20190301_aAGP_021119_tryp_P_0p1ug_02.mzML	13	68	81	Deamidation N	N5:Deamidation N:1000.00
3	7	P19652|A1AG2_HUMAN	L.C(+57.02)ANLVPVPITN(+.98)ATLDR.I	Y	90.06	1753.9	16	0.2	585.642	3	50.53	360000	1	12895	20190301_aAGP_021119_tryp_P_0p1ug_02.mzML	6	23	38	Carbamidomethylation; Deamidation N	C1:Carbamidomethylation:1000.00;N11:Deamidation N:131.34
3	7	P19652|A1AG2_HUMAN	K.TLM(+15.99)FGSYLDDEK.N	Y	88.02	1433.64	12	0.3	717.827	2	43.76	3290000	1	11474	20190301_aAGP_021119_tryp_P_0p1ug_02.mzML	6	127	138	Oxidation (M)	M3:Oxidation (M):1000.00
3	7	P19652|A1AG2_HUMAN	R.QN(+.98)QC(+57.02)FYN(+.98)SSYLNVQR.E	Y	87.99	1921.83	15	1.1	641.617	3	40.67	1100000	1	10967	20190301_aAGP_021119_tryp_P_0p1ug_02.mzML	4	87	101	Deamidation N; Carbamidomethylation	N2:Deamidation N:135.36;C4:Carbamidomethylation:1000.00;N7:Deamidation N:98.37
3	7	P19652|A1AG2_HUMAN	L.C(+57.02)AN(+.98)LVPVPITN(+.98)ATLDR.I	Y	84.82	1754.89	16	1	585.97	3	52.67	224000	1	13492	20190301_aAGP_021119_tryp_P_0p1ug_02.mzML	2	23	38	Carbamidomethylation; Deamidation N	C1:Carbamidomethylation:1000.00;N3:Deamidation N:1000.00;N11:Deamidation N:1000.00
3	7	P19652|A1AG2_HUMAN	K.N(+.98)WGLSFYADKPETTK.E	Y	83.28	1756.83	15	0.6	586.618	3	47.68	150000	1	12163	20190301_aAGP_021119_tryp_P_0p1ug_02.mzML	2	139	153	Deamidation N	N1:Deamidation N:1000.00
3	7	P19652|A1AG2_HUMAN	F.TPN(+.98)KTEDTIFLR.E	N	83.08	1434.74	12	0.6	479.253	3	34.46	3660000	1	10047	20190301_aAGP_021119_tryp_P_0p1ug_02.mzML	3	70	81	Deamidation N	N3:Deamidation N:1000.00
3	7	P19652|A1AG2_HUMAN	R.EHVAHLLFLR.D	Y	81.81	1233.7	10	0.6	412.24	3	42.09		1	11196	20190301_aAGP_021119_tryp_P_0p1ug_02.mzML	21	114	123
3	7	P19652|A1AG2_HUMAN	N.QC(+57.02)FYN(+.98)SSYLNVQR.E	Y	78.86	1678.74	13	0	840.378	2	39.88	94600	1	10855	20190301_aAGP_021119_tryp_P_0p1ug_02.mzML	1	89	101	Carbamidomethylation; Deamidation N	C2:Carbamidomethylation:1000.00;N5:Deamidation N:45.16
3	7	P19652|A1AG2_HUMAN	Y.FTPN(+.98)KTEDTIFLR.E	N	78.78	1581.8	13	0.2	528.275	3	39.93	6080000	1	10862	20190301_aAGP_021119_tryp_P_0p1ug_02.mzML	4	69	81	Deamidation N	N4:Deamidation N:1000.00
3	7	P19652|A1AG2_HUMAN	C.FYN(+.98)SSYLNVQR.E	Y	78.38	1390.65	11	0.7	696.334	2	36.18	304000	1	10298	20190301_aAGP_021119_tryp_P_0p1ug_02.mzML	2	91	101	Deamidation N	N3:Deamidation N:79.02
3	7	P19652|A1AG2_HUMAN	R.SDVM(+15.99)YTDWK.K	Y	76.3	1159.49	9	0.4	580.75	2	33.39	21900000	1	9898	20190301_aAGP_021119_tryp_P_0p1ug_02.mzML	31	171	179	Oxidation (M)	M4:Oxidation (M):1000.00
3	7	P19652|A1AG2_HUMAN	Q.ATFFYFTPN(+.98)K.T	N	76.21	1235.59	10	-1.1	618.8	2	50.86	308000	1	12987	20190301_aAGP_021119_tryp_P_0p1ug_02.mzML	2	64	73	Deamidation N	N9:Deamidation N:1000.00
3	7	P19652|A1AG2_HUMAN	L.VPVPITN(+.98)ATLDR.I	Y	74.78	1295.71	12	2.1	648.863	2	38.43	178000	1	10649	20190301_aAGP_021119_tryp_P_0p1ug_02.mzML	1	27	38	Deamidation N	N7:Deamidation N:1000.00
3	7	P19652|A1AG2_HUMAN	K.TLMFGSYLDDEK.N	Y	74.41	1417.64	12	0.2	709.829	2	48.67	1000000	1	12363	20190301_aAGP_021119_tryp_P_0p1ug_02.mzML	6	127	138
3	7	P19652|A1AG2_HUMAN	K.NWGLSFYADKPETTK.E	Y	74.19	1755.85	15	0	586.29	3	43.58	566000	1	11441	20190301_aAGP_021119_tryp_P_0p1ug_02.mzML	5	139	153
3	7	P19652|A1AG2_HUMAN	T.FFYFTPN(+.98)K.T	N	73.02	1063.5	8	0.4	532.758	2	46.14	312000	1	11903	20190301_aAGP_021119_tryp_P_0p1ug_02.mzML	2	66	73	Deamidation N	N7:Deamidation N:1000.00
3	7	P19652|A1AG2_HUMAN	N.LVPVPITN(+.98)ATLDR.I	Y	72.66	1408.79	13	0.2	470.605	3	43.48	672000	1	11425	20190301_aAGP_021119_tryp_P_0p1ug_02.mzML	67	26	38	Deamidation N	N8:Deamidation N:1000.00
3	7	P19652|A1AG2_HUMAN	Y.N(+.98)SSYLNVQR.E	Y	72.17	1080.52	9	0.1	541.267	2	25.25	1010000	1	8610	20190301_aAGP_021119_tryp_P_0p1ug_02.mzML	2	93	101	Deamidation N	N1:Deamidation N:73.54
3	7	P19652|A1AG2_HUMAN	F.YN(+.98)SSYLNVQR.E	Y	71.35	1243.58	10	0.8	622.799	2	28.55	615000	1	9154	20190301_aAGP_021119_tryp_P_0p1ug_02.mzML	1	92	101	Deamidation N	N2:Deamidation N:119.32
3	7	P19652|A1AG2_HUMAN	R.SDVM(+15.99)YTDWKK.D	Y	70.06	1287.58	10	0.5	430.201	3	22.94	596000	1	8202	20190301_aAGP_021119_tryp_P_0p1ug_02.mzML	2	171	180	Oxidation (M)	M4:Oxidation (M):1000.00
3	7	P19652|A1AG2_HUMAN	R.SDVMYTDWK.K	Y	69.35	1143.49	9	0.6	572.753	2	34.97	303000000	1	10119	20190301_aAGP_021119_tryp_P_0p1ug_02.mzML	21	171	179
3	7	P19652|A1AG2_HUMAN	C.ANLVPVPITN(+.98)ATLDR.I	Y	69.11	1593.87	15	1	797.944	2	50.16	355000	1	12775	20190301_aAGP_021119_tryp_P_0p1ug_02.mzML	2	24	38	Deamidation N	N10:Deamidation N:112.87
3	7	P19652|A1AG2_HUMAN	R.SDVMYTDWKK.D	Y	67.89	1271.59	10	-2.8	636.798	2	28.23	142000	1	9105	20190301_aAGP_021119_tryp_P_0p1ug_02.mzML	3	171	180
3	7	P19652|A1AG2_HUMAN	W.GLSFYADKPETTK.E	Y	65.8	1455.72	13	0.2	728.87	2	29.07	233000	1	9232	20190301_aAGP_021119_tryp_P_0p1ug_02.mzML	4	141	153
3	7	P19652|A1AG2_HUMAN	K.WFYIASAFR.N	N	64.89	1159.58	9	0.9	580.798	2	58.42	16600000	1	15384	20190301_aAGP_021119_tryp_P_0p1ug_02.mzML	10	43	51
3	7	P19652|A1AG2_HUMAN	V.PVPITN(+.98)ATLDR.I	Y	61.56	1196.64	11	-0.7	399.887	3	45.64	457000	1	11820	20190301_aAGP_021119_tryp_P_0p1ug_02.mzML	1	28	38	Deamidation N	N6:Deamidation N:1000.00
3	7	P19652|A1AG2_HUMAN	N.SSYLN(+.98)VQR.E	Y	59.28	966.477	8	-0.4	484.246	2	24.61	119000	1	8499	20190301_aAGP_021119_tryp_P_0p1ug_02.mzML	2	94	101	Deamidation N	N5:Deamidation N:1000.00
3	7	P19652|A1AG2_HUMAN	N.WGLSFYADKPETTK.E	Y	56.34	1641.8	14	0.9	548.276	3	43.51	200000	1	11431	20190301_aAGP_021119_tryp_P_0p1ug_02.mzML	1	140	153
3	7	P19652|A1AG2_HUMAN	A.QIPLC(+57.02)ANLVPVPITN(+.98)ATLDR.I	Y	55.88	2205.18	20	0	736.068	3	70.83	88800	1	20407	20190301_aAGP_021119_tryp_P_0p1ug_02.mzML	1	19	38	Carbamidomethylation; Deamidation N	C5:Carbamidomethylation:1000.00;N15:Deamidation N:46.32
3	7	P19652|A1AG2_HUMAN	G.LSFYADKPETTK.E	Y	54.36	1398.7	12	0.8	467.242	3	27.1	1480000	1	8919	20190301_aAGP_021119_tryp_P_0p1ug_02.mzML	3	142	153
3	7	P19652|A1AG2_HUMAN	F.FYFTPN(+.98)K.T	N	54.22	916.433	7	0.1	459.224	2	33.91	1910000	1	9970	20190301_aAGP_021119_tryp_P_0p1ug_02.mzML	2	67	73	Deamidation N	N6:Deamidation N:1000.00
3	7	P19652|A1AG2_HUMAN	P.N(+.98)KTEDTIFLR.E	N	54.02	1236.63	10	2.3	413.22	3	34.96	121000	1	10116	20190301_aAGP_021119_tryp_P_0p1ug_02.mzML	1	72	81	Deamidation N	N1:Deamidation N:1000.00
3	7	P19652|A1AG2_HUMAN	L.SFYADKPETTK.E	Y	53.4	1285.62	11	0.5	643.817	2	17.57	165000	1	7125	20190301_aAGP_021119_tryp_P_0p1ug_02.mzML	3	143	153
3	7	P19652|A1AG2_HUMAN	R.QNQC(+57.02)FYN(+.98)SSYL.N	Y	52.72	1423.57	11	1.2	712.794	2	44.95	141000	1	11711	20190301_aAGP_021119_tryp_P_0p1ug_02.mzML	1	87	97	Carbamidomethylation; Deamidation N	C4:Carbamidomethylation:1000.00;N7:Deamidation N:45.16
3	7	P19652|A1AG2_HUMAN	K.TEDTIFLR.E	N	52.33	993.513	8	-0.2	497.764	2	41.77		1	11135	20190301_aAGP_021119_tryp_P_0p1ug_02.mzML	43	74	81
3	7	P19652|A1AG2_HUMAN	M.FGSYLDDEK.N	Y	52.32	1072.47	9	-0.5	537.243	2	27.43	458000	1	8978	20190301_aAGP_021119_tryp_P_0p1ug_02.mzML	1	130	138
3	7	P19652|A1AG2_HUMAN	K.DKC(+57.02)EPLEK.Q	N	52.1	1017.48	8	0.8	509.748	2	12.84	222000	1	5585	20190301_aAGP_021119_tryp_P_0p1ug_02.mzML	2	181	188	Carbamidomethylation	C3:Carbamidomethylation:1000.00
3	7	P19652|A1AG2_HUMAN	S.DVMYTDWK.K	Y	51.96	1056.46	8	-1.2	529.236	2	36.1	147000	1	10285	20190301_aAGP_021119_tryp_P_0p1ug_02.mzML	1	172	179
3	7	P19652|A1AG2_HUMAN	Y.IASAFRN(+.98)EEYN(+.98)K.S	N	51.56	1442.67	12	0.9	481.897	3	22.74	134000	1	8161	20190301_aAGP_021119_tryp_P_0p1ug_02.mzML	1	46	57	Deamidation N	N7:Deamidation N:1000.00;N11:Deamidation N:1000.00
3	7	P19652|A1AG2_HUMAN	L.DC(+57.02)LC(+57.02)IPR.S	Y	50.24	932.421	7	0.6	467.218	2	29.97	183000	1	9365	20190301_aAGP_021119_tryp_P_0p1ug_02.mzML	1	164	170	Carbamidomethylation	C2:Carbamidomethylation:1000.00;C4:Carbamidomethylation:1000.00
3	7	P19652|A1AG2_HUMAN	A.NLVPVPITN(+.98)ATLDR.I	Y	50.14	1522.84	14	1.1	762.426	2	49.65	269000	1	12628	20190301_aAGP_021119_tryp_P_0p1ug_02.mzML	2	25	38	Deamidation N	N9:Deamidation N:75.74
3	7	P19652|A1AG2_HUMAN	W.FYIASAFR.N	N	50.13	973.502	8	0.6	487.759	2	44.22	4530000	1	11580	20190301_aAGP_021119_tryp_P_0p1ug_02.mzML	3	44	51
3	7	P19652|A1AG2_HUMAN	Y.EALDC(+57.02)LC(+57.02)IPR.S	Y	46.5	1245.58	10	1.5	623.801	2	41.65	352000	1	11117	20190301_aAGP_021119_tryp_P_0p1ug_02.mzML	2	161	170	Carbamidomethylation	C5:Carbamidomethylation:1000.00;C7:Carbamidomethylation:1000.00
3	7	P19652|A1AG2_HUMAN	F.YFTPN(+.98)K.T	N	46.27	769.365	6	-0.1	385.69	2	18.55	7450000	1	7352	20190301_aAGP_021119_tryp_P_0p1ug_02.mzML	3	68	73	Deamidation N	N5:Deamidation N:1000.00
3	7	P19652|A1AG2_HUMAN	D.VMYTDWK.K	Y	46	941.432	7	0.2	471.723	2	31	271000	1	9524	20190301_aAGP_021119_tryp_P_0p1ug_02.mzML	1	173	179
3	7	P19652|A1AG2_HUMAN	S.FYADKPETTK.E	Y	45.83	1198.59	10	0	400.536	3	15.1	197000	1	6473	20190301_aAGP_021119_tryp_P_0p1ug_02.mzML	1	144	153
3	7	P19652|A1AG2_HUMAN	K.SVQEIQATFF.Y	N	43.32	1168.58	10	0.5	585.296	2	56.73	40400000	1	14818	20190301_aAGP_021119_tryp_P_0p1ug_02.mzML	6	58	67
3	7	P19652|A1AG2_HUMAN	K.EQLGEFYEALD.C	N	41.89	1312.58	11	0.1	657.298	2	52.52	241000	1	13462	20190301_aAGP_021119_tryp_P_0p1ug_02.mzML	2	154	164
3	7	P19652|A1AG2_HUMAN	N.KTEDTIFLR.E	N	41.22	1121.61	9	-0.2	374.877	3	31.03	887000	1	9529	20190301_aAGP_021119_tryp_P_0p1ug_02.mzML	2	73	81
3	7	P19652|A1AG2_HUMAN	R.EHVAHLLF.L	Y	40.45	964.513	8	0.2	483.264	2	40.12	2830000	1	10890	20190301_aAGP_021119_tryp_P_0p1ug_02.mzML	2	114	121
3	7	P19652|A1AG2_HUMAN	N.SSYLNVQR.E	Y	39.92	965.493	8	0.4	483.754	2	23.12	7630000	1	8244	20190301_aAGP_021119_tryp_P_0p1ug_02.mzML	2	94	101
3	7	P19652|A1AG2_HUMAN	K.SVQEIQATF.F	N	39.54	1021.51	9	0.6	511.762	2	40.58	22100000	1	10955	20190301_aAGP_021119_tryp_P_0p1ug_02.mzML	4	58	66
3	7	P19652|A1AG2_HUMAN	F.YFTPNK.T	N	38.86	768.381	6	-0.2	385.197	2	17.3	64300	1	7065	20190301_aAGP_021119_tryp_P_0p1ug_02.mzML	1	68	73
3	7	P19652|A1AG2_HUMAN	R.EHVAHLL.F	Y	36.4	817.445	7	0.1	409.73	2	24.42	6880000	1	8464	20190301_aAGP_021119_tryp_P_0p1ug_02.mzML	3	114	120
3	7	P19652|A1AG2_HUMAN	K.WFYIAS.A	N	32.93	785.375	6	0.4	393.695	2	52.61	3100000	1	13481	20190301_aAGP_021119_tryp_P_0p1ug_02.mzML	3	43	48
3	7	P19652|A1AG2_HUMAN	F.YIASAFR.N	N	32.15	826.434	7	0.1	414.224	2	27.13	29900000	1	8925	20190301_aAGP_021119_tryp_P_0p1ug_02.mzML	3	45	51
3	7	P19652|A1AG2_HUMAN	S.SYLNVQR.E	Y	30.89	878.461	7	0	440.238	2	22.83	1230000	1	8176	20190301_aAGP_021119_tryp_P_0p1ug_02.mzML	2	95	101
3	7	P19652|A1AG2_HUMAN	K.SVQEIQAT.F	N	29.55	874.44	8	0.4	438.227	2	19.6	1560000	1	7600	20190301_aAGP_021119_tryp_P_0p1ug_02.mzML	3	58	65
3	7	P19652|A1AG2_HUMAN	K.WFYIASA.F	N	28.98	856.412	7	0	429.213	2	54	380000	1	13951	20190301_aAGP_021119_tryp_P_0p1ug_02.mzML	2	43	49
3	7	P19652|A1AG2_HUMAN	V.AHLLFLR.D	Y	28.6	868.528	7	0.3	435.272	2	30.91	6700000	1	9509	20190301_aAGP_021119_tryp_P_0p1ug_02.mzML	1	117	123
3	7	P19652|A1AG2_HUMAN	K.SVQEIQATFFY.F	N	27.58	1331.64	11	0.1	666.827	2	58.2	130000	1	15298	20190301_aAGP_021119_tryp_P_0p1ug_02.mzML	1	58	68
3	7	P19652|A1AG2_HUMAN	K.EQLGEFYEAL.D	N	27.46	1197.56	10	1	599.785	2	55.79	68200	1	14604	20190301_aAGP_021119_tryp_P_0p1ug_02.mzML	1	154	163
3	7	P19652|A1AG2_HUMAN	K.EQLGEFY.E	N	22.28	884.391	7	0.3	443.203	2	41.63	1150000	1	11115	20190301_aAGP_021119_tryp_P_0p1ug_02.mzML	1	154	160
3	7	P19652|A1AG2_HUMAN	R.SDVMYTDW.K	Y	19.68	1015.4	8	0.3	508.705	2	47.08	224000	1	12058	20190301_aAGP_021119_tryp_P_0p1ug_02.mzML	1	171	178
5	2	P00738|HPT_HUMAN	K.SPVGVQPILNEHTFC(+57.02)AGM(+15.99)SK.Y	N	108.94	2187.05	20	-0.3	730.022	3	40.24	608000	1	10907	20190301_aAGP_021119_tryp_P_0p1ug_02.mzML	1	326	345	Carbamidomethylation; Oxidation (M)	C15:Carbamidomethylation:1000.00;M18:Oxidation (M):1000.00
5	2	P00738|HPT_HUMAN	K.YVM(+15.99)LPVADQDQC(+57.02)IR.H	N	105.64	1722.81	14	0.1	862.411	2	38.1	619000	1	10602	20190301_aAGP_021119_tryp_P_0p1ug_02.mzML	3	298	311	Oxidation (M); Carbamidomethylation	M3:Oxidation (M):1000.00;C12:Carbamidomethylation:1000.00
5	2	P00738|HPT_HUMAN	K.NLFLN(+.98)HSEN(+.98)ATAK.D	N	87.07	1459.69	13	0.1	730.855	2	30.56	1190000	1	9457	20190301_aAGP_021119_tryp_P_0p1ug_02.mzML	5	203	215	Deamidation N	N5:Deamidation N:97.69;N9:Deamidation N:170.86
5	2	P00738|HPT_HUMAN	R.TEGDGVYTLN(+.98)DKK.Q	N	84.78	1439.68	13	0	480.9	3	21.64	229000	1	7985	20190301_aAGP_021119_tryp_P_0p1ug_02.mzML	1	60	72	Deamidation N	N10:Deamidation N:1000.00
5	2	P00738|HPT_HUMAN	K.YVMLPVADQDQC(+57.02)IR.H	N	84.66	1706.81	14	1.1	854.414	2	42.96	1170000	1	11347	20190301_aAGP_021119_tryp_P_0p1ug_02.mzML	2	298	311	Carbamidomethylation	C12:Carbamidomethylation:1000.00
5	2	P00738|HPT_HUMAN	K.LRTEGDGVYTLN(+.98)DKK.Q	N	82.21	1708.86	15	0.7	570.629	3	23.04	95700	1	8230	20190301_aAGP_021119_tryp_P_0p1ug_02.mzML	2	58	72	Deamidation N	N12:Deamidation N:1000.00
5	2	P00738|HPT_HUMAN	K.LPEC(+57.02)EAVC(+57.02)GKPK.N	N	81.22	1386.66	12	0.8	463.229	3	18.27	1780000	1	7305	20190301_aAGP_021119_tryp_P_0p1ug_02.mzML	1	142	153	Carbamidomethylation	C4:Carbamidomethylation:1000.00;C8:Carbamidomethylation:1000.00
5	2	P00738|HPT_HUMAN	K.SC(+57.02)AVAEYGVYVK.V	N	80.27	1344.64	12	0.8	673.327	2	33.43	1410000	1	9903	20190301_aAGP_021119_tryp_P_0p1ug_02.mzML	3	380	391	Carbamidomethylation	C2:Carbamidomethylation:1000.00
5	2	P00738|HPT_HUMAN	K.AVGDKLPEC(+57.02)EAVC(+57.02)GKPK.N	N	80.24	1856.91	17	0.6	465.236	4	22.53	3360000	1	8127	20190301_aAGP_021119_tryp_P_0p1ug_02.mzML	4	137	153	Carbamidomethylation	C9:Carbamidomethylation:1000.00;C13:Carbamidomethylation:1000.00
5	2	P00738|HPT_HUMAN	R.TEGDGVYTLNNEK.Q	Y	73.78	1438.66	13	0.4	720.336	2	24.33	334000	1	8450	20190301_aAGP_021119_tryp_P_0p1ug_02.mzML	1	119	131
5	2	P00738|HPT_HUMAN	L.FLN(+.98)HSEN(+.98)ATAK.D	N	73.02	1232.57	11	0.9	617.291	2	16.82	151000	1	6927	20190301_aAGP_021119_tryp_P_0p1ug_02.mzML	3	205	215	Deamidation N	N3:Deamidation N:1000.00;N7:Deamidation N:1000.00
5	2	P00738|HPT_HUMAN	R.TEGDGVYTLNDK.K	N	70.89	1310.6	12	0.7	656.307	2	25.09	92300	1	8579	20190301_aAGP_021119_tryp_P_0p1ug_02.mzML	1	60	71
5	2	P00738|HPT_HUMAN	R.VM(+15.99)PIC(+57.02)LPSK.D	N	69.24	1059.55	9	0.1	530.78	2	31.28	1740000	1	9565	20190301_aAGP_021119_tryp_P_0p1ug_02.mzML	2	262	270	Oxidation (M); Carbamidomethylation	M2:Oxidation (M):1000.00;C5:Carbamidomethylation:1000.00
5	2	P00738|HPT_HUMAN	K.N(+.98)LFLN(+.98)HSEN(+.98)ATAK.D	N	68.24	1460.68	13	0.4	487.9	3	34.74	578000	1	10086	20190301_aAGP_021119_tryp_P_0p1ug_02.mzML	1	203	215	Deamidation N	N1:Deamidation N:1000.00;N5:Deamidation N:1000.00;N9:Deamidation N:1000.00
5	2	P00738|HPT_HUMAN	K.SPVGVQPILNEHTF.C	N	62.73	1536.79	14	0.6	769.404	2	47.22	134000	1	12083	20190301_aAGP_021119_tryp_P_0p1ug_02.mzML	1	326	339
5	2	P00738|HPT_HUMAN	Y.VM(+15.99)LPVADQDQC(+57.02)IR.H	N	61.47	1559.74	13	-0.3	780.879	2	33.84	76500	1	9959	20190301_aAGP_021119_tryp_P_0p1ug_02.mzML	1	299	311	Oxidation (M); Carbamidomethylation	M2:Oxidation (M):1000.00;C11:Carbamidomethylation:1000.00
5	2	P00738|HPT_HUMAN	K.LPEC(+57.02)EAVC(+57.02)GK.P	N	61.1	1161.52	10	0.1	581.765	2	20.56	201000	1	7806	20190301_aAGP_021119_tryp_P_0p1ug_02.mzML	2	142	151	Carbamidomethylation	C4:Carbamidomethylation:1000.00;C8:Carbamidomethylation:1000.00
5	2	P00738|HPT_HUMAN	N.LFLN(+.98)HSEN(+.98)ATAK.D	N	59.69	1345.65	12	0.6	449.558	3	27.5	901000	1	8989	20190301_aAGP_021119_tryp_P_0p1ug_02.mzML	1	204	215	Deamidation N	N4:Deamidation N:1000.00;N8:Deamidation N:1000.00
5	2	P00738|HPT_HUMAN	K.DIAPTLTLYVGK.K	N	58.08	1289.72	12	1.3	645.87	2	50.01	286000	1	12731	20190301_aAGP_021119_tryp_P_0p1ug_02.mzML	2	216	227
5	2	P00738|HPT_HUMAN	K.LRTEGDGVYTLNNEK.Q	Y	58.03	1707.84	15	-0.1	570.288	3	24.96	305000	1	8556	20190301_aAGP_021119_tryp_P_0p1ug_02.mzML	1	117	131
5	2	P00738|HPT_HUMAN	K.LPEC(+57.02)EAVCGKPKN.P	N	57.32	1443.68	13	0.7	482.236	3	18.19	306000	1	7292	20190301_aAGP_021119_tryp_P_0p1ug_02.mzML	1	142	154	Carbamidomethylation	C4:Carbamidomethylation:1000.00
5	2	P00738|HPT_HUMAN	M.LPVADQDQC(+57.02)IR.H	N	57.31	1313.64	11	-0.3	657.827	2	24.61	750000	1	8500	20190301_aAGP_021119_tryp_P_0p1ug_02.mzML	2	301	311	Carbamidomethylation	C9:Carbamidomethylation:1000.00
5	2	P00738|HPT_HUMAN	R.TEGDGVYTLNDKK.Q	N	57.3	1438.69	13	-0.1	480.572	3	20.42	230000	1	7779	20190301_aAGP_021119_tryp_P_0p1ug_02.mzML	1	60	72
5	2	P00738|HPT_HUMAN	R.VGYVSGWGR.N	N	54.93	979.487	9	0.6	490.751	2	31.36	7970000	1	9579	20190301_aAGP_021119_tryp_P_0p1ug_02.mzML	4	278	286
5	2	P00738|HPT_HUMAN	R.VMPIC(+57.02)LPSK.D	N	54.89	1043.55	9	0.1	522.783	2	38.41	4000000	1	10646	20190301_aAGP_021119_tryp_P_0p1ug_02.mzML	2	262	270	Carbamidomethylation	C5:Carbamidomethylation:1000.00
5	2	P00738|HPT_HUMAN	K.LRTEGDGVYTLN(+.98)DK.K	N	54	1580.77	14	-0.1	527.93	3	27.01	25000	1	8904	20190301_aAGP_021119_tryp_P_0p1ug_02.mzML	1	58	71	Deamidation N	N12:Deamidation N:1000.00
5	2	P00738|HPT_HUMAN	K.VTSIQDWVQK.T	Y	51.68	1202.63	10	0.3	602.322	2	38.02	8270000	1	10590	20190301_aAGP_021119_tryp_P_0p1ug_02.mzML	3	392	401
5	2	P00738|HPT_HUMAN	K.AVGDKLPEC(+57.02)EAVC(+57.02)GK.P	N	51.26	1631.76	15	0.5	544.929	3	24.65	580000	1	8505	20190301_aAGP_021119_tryp_P_0p1ug_02.mzML	2	137	151	Carbamidomethylation	C9:Carbamidomethylation:1000.00;C13:Carbamidomethylation:1000.00
5	2	P00738|HPT_HUMAN	K.GSFPWQAK.M	N	51.02	919.455	8	0.2	460.735	2	36.94	1050000	1	10423	20190301_aAGP_021119_tryp_P_0p1ug_02.mzML	2	171	178
5	2	P00738|HPT_HUMAN	L.INEQWLLTTAK.N	N	49.7	1315.71	11	0.2	658.864	2	44.59	1130000	1	11653	20190301_aAGP_021119_tryp_P_0p1ug_02.mzML	3	192	202
5	2	P00738|HPT_HUMAN	K.VVLHPN(+.98)YSQVD.I	Y	46.03	1270.62	11	2.1	636.318	2	29.55	717000	1	9303	20190301_aAGP_021119_tryp_P_0p1ug_02.mzML	1	236	246	Deamidation N	N6:Deamidation N:1000.00
5	2	P00738|HPT_HUMAN	K.DYAEVGR.V	Y	41.91	808.371	7	-0.1	405.193	2	16.09	838000	1	6753	20190301_aAGP_021119_tryp_P_0p1ug_02.mzML	2	271	277
5	2	P00738|HPT_HUMAN	I.LGGHLDAK.G	N	38.71	809.439	8	0.6	405.727	2	20.35	155000	1	7768	20190301_aAGP_021119_tryp_P_0p1ug_02.mzML	1	163	170
5	2	P00738|HPT_HUMAN	Y.ATGILSFDK.S	Y	38.61	950.507	9	-1.6	476.26	2	38.86		1	10707	20190301_aAGP_021119_tryp_P_0p1ug_02.mzML	1	371	379
5	2	P00738|HPT_HUMAN	M.PIC(+57.02)LPSK.D	N	36.34	813.442	7	-0.3	407.728	2	25.44	73500	1	8643	20190301_aAGP_021119_tryp_P_0p1ug_02.mzML	1	264	270	Carbamidomethylation	C3:Carbamidomethylation:1000.00
5	2	P00738|HPT_HUMAN	K.KQLVEIEK.V	N	32.2	985.581	8	0.4	493.798	2	21.02	45300	1	7885	20190301_aAGP_021119_tryp_P_0p1ug_02.mzML	1	228	235
4	12	P00761|TRYP_PIG	R.LGEHNIDVLEGNEQFIN(+.98)AAK.I	Y	99.51	2211.08	20	0.3	738.034	3	44.11	147000	1	11553	20190301_aAGP_021119_tryp_P_0p1ug_02.mzML	1	58	77	Deamidation N	N17:Deamidation N:46.62
4	12	P00761|TRYP_PIG	R.LGEHNIDVLEGN(+.98)EQFINAAK.I	Y	99.1	2211.08	20	4.1	738.037	3	45.5	3490	1	11797	20190301_aAGP_021119_tryp_P_0p1ug_02.mzML	1	58	77	Deamidation N	N12:Deamidation N:46.87
4	12	P00761|TRYP_PIG	K.SSGSSYPSLLQC(+57.02)LK.A	Y	84.96	1525.74	14	0.4	763.88	2	47.87	430000	1	12208	20190301_aAGP_021119_tryp_P_0p1ug_02.mzML	2	134	147	Carbamidomethylation	C12:Carbamidomethylation:1000.00
4	12	P00761|TRYP_PIG	R.LGEHNIDVLEGNEQFINAAK.I	Y	82	2210.1	20	0.2	737.706	3	45.17	593000	1	11742	20190301_aAGP_021119_tryp_P_0p1ug_02.mzML	1	58	77
4	12	P00761|TRYP_PIG	K.APVLSDSSC(+57.02)K.S	Y	80.27	1062.5	10	1	532.259	2	16.86	305000	1	6935	20190301_aAGP_021119_tryp_P_0p1ug_02.mzML	2	148	157	Carbamidomethylation	C9:Carbamidomethylation:1000.00
4	12	P00761|TRYP_PIG	K.IITHPNFN(+.98)GN.T	Y	64.99	1126.54	10	1.1	564.278	2	26.87	1160000	1	8883	20190301_aAGP_021119_tryp_P_0p1ug_02.mzML	3	78	87	Deamidation N	N8:Deamidation N:44.72
4	12	P00761|TRYP_PIG	K.IVGGYTC(+57.02)AAN(+.98)SIPY.Q	Y	63.73	1485.68	14	0.6	743.848	2	44.62	545000	1	11657	20190301_aAGP_021119_tryp_P_0p1ug_02.mzML	4	9	22	Carbamidomethylation; Deamidation N	C7:Carbamidomethylation:1000.00;N10:Deamidation N:1000.00
4	12	P00761|TRYP_PIG	K.LSSPATLN(+.98)SR.V	Y	63.52	1045.54	10	0	523.778	2	23.23	4980000	1	8261	20190301_aAGP_021119_tryp_P_0p1ug_02.mzML	8	98	107	Deamidation N	N8:Deamidation N:1000.00
4	12	P00761|TRYP_PIG	K.IITHPNFN.G	Y	53.24	954.492	8	0.2	478.253	2	26.91	548000	1	8888	20190301_aAGP_021119_tryp_P_0p1ug_02.mzML	2	78	85
4	12	P00761|TRYP_PIG	K.IVGGYTC(+57.02)AANSIPY.Q	Y	52.24	1484.7	14	0.1	743.356	2	42.93	3340000	1	11344	20190301_aAGP_021119_tryp_P_0p1ug_02.mzML	2	9	22	Carbamidomethylation	C7:Carbamidomethylation:1000.00
4	12	P00761|TRYP_PIG	K.SSYPGQITGN.M	Y	50.71	1022.47	10	1.1	512.241	2	23.55	772000	1	8315	20190301_aAGP_021119_tryp_P_0p1ug_02.mzML	2	158	167
4	12	P00761|TRYP_PIG	K.IVGGYTC(+57.02)AAN.S	Y	48.86	1024.46	10	0.5	513.24	2	21.41	9540000	1	7950	20190301_aAGP_021119_tryp_P_0p1ug_02.mzML	7	9	18	Carbamidomethylation	C7:Carbamidomethylation:1000.00
4	12	P00761|TRYP_PIG	R.LGEHNIDVLEGN.E	Y	45.3	1308.63	12	0.5	655.323	2	35.7	1100000	1	10227	20190301_aAGP_021119_tryp_P_0p1ug_02.mzML	2	58	69
4	12	P00761|TRYP_PIG	K.LSSPATLNSR.V	Y	45.14	1044.56	10	0.1	523.285	2	21.79	12600000	1	8011	20190301_aAGP_021119_tryp_P_0p1ug_02.mzML	6	98	107
4	12	P00761|TRYP_PIG	Y.VNWIQQTIAAN	Y	42.35	1256.65	11	0.4	629.333	2	50.3	363000	1	12815	20190301_aAGP_021119_tryp_P_0p1ug_02.mzML	2	221	231
4	12	P00761|TRYP_PIG	K.SSGSSYPSLL.Q	Y	41.52	996.476	10	-0.1	499.245	2	44.71	196000	1	11672	20190301_aAGP_021119_tryp_P_0p1ug_02.mzML	1	134	143
4	12	P00761|TRYP_PIG	R.VATVSLPR.S	Y	35.79	841.502	8	0.1	421.758	2	27.93	605000000	1	9056	20190301_aAGP_021119_tryp_P_0p1ug_02.mzML	24	108	115
4	12	P00761|TRYP_PIG	N.WIQQTIAAN	Y	35.53	1043.54	9	0.2	522.777	2	34.07	1270000	1	9992	20190301_aAGP_021119_tryp_P_0p1ug_02.mzML	1	223	231
4	12	P00761|TRYP_PIG	W.IQQTIAAN	Y	22.35	857.461	8	0.1	429.738	2	18.36	2730000	1	7321	20190301_aAGP_021119_tryp_P_0p1ug_02.mzML	3	224	231
4	12	P00761|TRYP_PIG	K.IVGGYTC(+57.02)AA.N	Y	21.53	910.422	9	-0.2	456.218	2	23.94	107000	1	8388	20190301_aAGP_021119_tryp_P_0p1ug_02.mzML	1	9	17	Carbamidomethylation	C7:Carbamidomethylation:1000.00
18	18	Q12913|PTPRJ_HUMAN	K.IHVAGETDSSNLN(+.98)VSEPR.A	Y	99.18	1924.91	18	0.3	642.645	3	27.78	243000	1	9030	20190301_aAGP_021119_tryp_P_0p1ug_02.mzML	1	401	418	Deamidation N	N13:Deamidation N:28.86
18	18	Q12913|PTPRJ_HUMAN	K.AALSWSN(+.98)GN(+.98)GTASC(+57.02)R.V	Y	87.4	1552.66	15	0.2	777.336	2	29.33	136000	1	9269	20190301_aAGP_021119_tryp_P_0p1ug_02.mzML	1	223	237	Deamidation N; Carbamidomethylation	N7:Deamidation N:1000.00;N9:Deamidation N:1000.00;C14:Carbamidomethylation:1000.00
18	18	Q12913|PTPRJ_HUMAN	K.TKGDPLGTEGGLDASNTER.S	Y	80.03	1916.91	19	-0.2	639.976	3	25.7	238000	1	8688	20190301_aAGP_021119_tryp_P_0p1ug_02.mzML	1	280	298
18	18	Q12913|PTPRJ_HUMAN	R.AGSPTAPVHDESLVGPVDPSSGQQSR.D	Y	75.81	2574.23	26	1	859.085	3	31.95	414000	1	9677	20190301_aAGP_021119_tryp_P_0p1ug_02.mzML	1	301	326
18	18	Q12913|PTPRJ_HUMAN	K.TPSSTGPSPVFDIK.A	Y	72.91	1431.72	14	0.5	716.87	2	39.2	877000	1	10760	20190301_aAGP_021119_tryp_P_0p1ug_02.mzML	2	113	126
18	18	Q12913|PTPRJ_HUMAN	K.VITEPIPVSDLR.V	Y	63.01	1337.76	12	0.4	669.885	2	43.47	932000	1	11423	20190301_aAGP_021119_tryp_P_0p1ug_02.mzML	2	203	214
18	18	Q12913|PTPRJ_HUMAN	K.YC(+57.02)FEIVPK.G	Y	62.98	1054.52	8	0.1	528.265	2	41.67	509000	1	11120	20190301_aAGP_021119_tryp_P_0p1ug_02.mzML	2	515	522	Carbamidomethylation	C2:Carbamidomethylation:1000.00
18	18	Q12913|PTPRJ_HUMAN	R.VALTGVR.K	Y	28.31	714.439	7	0	358.227	2	21.49	949000	1	7961	20190301_aAGP_021119_tryp_P_0p1ug_02.mzML	2	215	221
18	18	Q12913|PTPRJ_HUMAN	R.AVIPGLR.S	Y	26.59	724.46	7	-0.3	363.237	2	33.47	1130000	1	9909	20190301_aAGP_021119_tryp_P_0p1ug_02.mzML	2	419	425
12	4	A5A6M6|K2C1_PANTR	K.SLNN(+.98)QFASFIDK.V	Y	78.88	1383.67	12	5.4	692.845	2	47.8	90100	1	12189	20190301_aAGP_021119_tryp_P_0p1ug_02.mzML	1	181	192	Deamidation N	N4:Deamidation N:15.91
12	4	A5A6M6|K2C1_PANTR	R.FLEQQN(+.98)QVLQTK.W	N	75.78	1475.76	12	2	492.929	3	31.02	57900	1	9526	20190301_aAGP_021119_tryp_P_0p1ug_02.mzML	1	195	206	Deamidation N	N6:Deamidation N:1000.00
12	4	A5A6M6|K2C1_PANTR	R.FLEQQNQVLQTK.W	N	69.99	1474.78	12	0.7	738.397	2	30.74	1450000	1	9485	20190301_aAGP_021119_tryp_P_0p1ug_02.mzML	4	195	206
12	4	A5A6M6|K2C1_PANTR	K.SKAEAESLYQSK.Y	Y	64.8	1339.66	12	0.4	447.561	3	16.85	350000	1	6932	20190301_aAGP_021119_tryp_P_0p1ug_02.mzML	1	360	371
12	4	A5A6M6|K2C1_PANTR	R.TNAENEFVTIK.K	N	61.05	1264.63	11	-0.3	633.322	2	33.36	220000	1	9893	20190301_aAGP_021119_tryp_P_0p1ug_02.mzML	1	273	283
12	4	A5A6M6|K2C1_PANTR	N.NMQDMVEDYR.N	Y	59.74	1299.52	10	0.5	650.769	2	34.4	50100	1	10037	20190301_aAGP_021119_tryp_P_0p1ug_02.mzML	1	253	262
12	4	A5A6M6|K2C1_PANTR	R.NKYEDEINKR.T	N	57.18	1307.65	10	1	436.89	3	14.92	109000	1	6407	20190301_aAGP_021119_tryp_P_0p1ug_02.mzML	1	263	272
12	4	A5A6M6|K2C1_PANTR	R.SLDLDSIIAEVK.A	N	57.05	1301.71	12	0.3	651.861	2	61.62	80800	1	16581	20190301_aAGP_021119_tryp_P_0p1ug_02.mzML	1	339	350
12	4	A5A6M6|K2C1_PANTR	R.TNAENEFVTIKK.D	N	56.91	1392.72	12	-0.1	465.249	3	26.48	257000	1	8812	20190301_aAGP_021119_tryp_P_0p1ug_02.mzML	1	273	284
12	4	A5A6M6|K2C1_PANTR	K.YEELQITAGR.H	N	54.79	1178.59	10	-0.1	590.304	2	31.41	712000	1	9586	20190301_aAGP_021119_tryp_P_0p1ug_02.mzML	2	372	381
12	4	A5A6M6|K2C1_PANTR	K.AEAESLYQSK.Y	Y	53.42	1124.53	10	1.1	563.275	2	19.13	96500	1	7490	20190301_aAGP_021119_tryp_P_0p1ug_02.mzML	1	362	371
12	4	A5A6M6|K2C1_PANTR	K.AQYEDIAQK.S	Y	50.17	1064.51	9	0.8	533.265	2	18.31	519000	1	7313	20190301_aAGP_021119_tryp_P_0p1ug_02.mzML	1	351	359
12	4	A5A6M6|K2C1_PANTR	L.NVEIDPEIQK.V	N	49.52	1183.61	10	0.6	592.812	2	29.89	273000	1	9353	20190301_aAGP_021119_tryp_P_0p1ug_02.mzML	1	161	170
12	4	A5A6M6|K2C1_PANTR	R.TLLEGEESR.M	Y	47.73	1032.51	9	0.3	517.262	2	21.87	353000	1	8021	20190301_aAGP_021119_tryp_P_0p1ug_02.mzML	1	479	487
12	4	A5A6M6|K2C1_PANTR	Q.FASFIDK.V	N	46.71	826.423	7	-0.4	414.218	2	33.51	1460000	1	9915	20190301_aAGP_021119_tryp_P_0p1ug_02.mzML	1	186	192
12	4	A5A6M6|K2C1_PANTR	R.SLVNLGGSK.S	Y	40.68	873.492	9	-1.1	437.753	2	28.24	1580000	1	9106	20190301_aAGP_021119_tryp_P_0p1ug_02.mzML	2	66	74
12	4	A5A6M6|K2C1_PANTR	K.SISISVAR.G	Y	28.25	831.481	8	0.6	416.748	2	28.29	732000	1	9114	20190301_aAGP_021119_tryp_P_0p1ug_02.mzML	1	75	82
12	5	P04264|K2C1_HUMAN	K.SLNN(+.98)QFASFIDK.V	Y	78.88	1383.67	12	5.4	692.845	2	47.8	90100	1	12189	20190301_aAGP_021119_tryp_P_0p1ug_02.mzML	1	186	197	Deamidation N	N4:Deamidation N:15.91
12	5	P04264|K2C1_HUMAN	R.FLEQQN(+.98)QVLQTK.W	N	75.78	1475.76	12	2	492.929	3	31.02	57900	1	9526	20190301_aAGP_021119_tryp_P_0p1ug_02.mzML	1	200	211	Deamidation N	N6:Deamidation N:1000.00
12	5	P04264|K2C1_HUMAN	R.FLEQQNQVLQTK.W	N	69.99	1474.78	12	0.7	738.397	2	30.74	1450000	1	9485	20190301_aAGP_021119_tryp_P_0p1ug_02.mzML	4	200	211
12	5	P04264|K2C1_HUMAN	K.SKAEAESLYQSK.Y	Y	64.8	1339.66	12	0.4	447.561	3	16.85	350000	1	6932	20190301_aAGP_021119_tryp_P_0p1ug_02.mzML	1	365	376
12	5	P04264|K2C1_HUMAN	R.TNAENEFVTIK.K	N	61.05	1264.63	11	-0.3	633.322	2	33.36	220000	1	9893	20190301_aAGP_021119_tryp_P_0p1ug_02.mzML	1	278	288
12	5	P04264|K2C1_HUMAN	K.NMQDMVEDYR.N	Y	59.74	1299.52	10	0.5	650.769	2	34.4	50100	1	10037	20190301_aAGP_021119_tryp_P_0p1ug_02.mzML	1	258	267
12	5	P04264|K2C1_HUMAN	R.NKYEDEINKR.T	N	57.18	1307.65	10	1	436.89	3	14.92	109000	1	6407	20190301_aAGP_021119_tryp_P_0p1ug_02.mzML	1	268	277
12	5	P04264|K2C1_HUMAN	R.SLDLDSIIAEVK.A	N	57.05	1301.71	12	0.3	651.861	2	61.62	80800	1	16581	20190301_aAGP_021119_tryp_P_0p1ug_02.mzML	1	344	355
12	5	P04264|K2C1_HUMAN	R.TNAENEFVTIKK.D	N	56.91	1392.72	12	-0.1	465.249	3	26.48	257000	1	8812	20190301_aAGP_021119_tryp_P_0p1ug_02.mzML	1	278	289
12	5	P04264|K2C1_HUMAN	K.YEELQITAGR.H	N	54.79	1178.59	10	-0.1	590.304	2	31.41	712000	1	9586	20190301_aAGP_021119_tryp_P_0p1ug_02.mzML	2	377	386
12	5	P04264|K2C1_HUMAN	K.AEAESLYQSK.Y	Y	53.42	1124.53	10	1.1	563.275	2	19.13	96500	1	7490	20190301_aAGP_021119_tryp_P_0p1ug_02.mzML	1	367	376
12	5	P04264|K2C1_HUMAN	K.AQYEDIAQK.S	Y	50.17	1064.51	9	0.8	533.265	2	18.31	519000	1	7313	20190301_aAGP_021119_tryp_P_0p1ug_02.mzML	1	356	364
12	5	P04264|K2C1_HUMAN	L.NVEIDPEIQK.V	N	49.52	1183.61	10	0.6	592.812	2	29.89	273000	1	9353	20190301_aAGP_021119_tryp_P_0p1ug_02.mzML	1	166	175
12	5	P04264|K2C1_HUMAN	R.TLLEGEESR.M	Y	47.73	1032.51	9	0.3	517.262	2	21.87	353000	1	8021	20190301_aAGP_021119_tryp_P_0p1ug_02.mzML	1	484	492
12	5	P04264|K2C1_HUMAN	Q.FASFIDK.V	N	46.71	826.423	7	-0.4	414.218	2	33.51	1460000	1	9915	20190301_aAGP_021119_tryp_P_0p1ug_02.mzML	1	191	197
12	5	P04264|K2C1_HUMAN	R.SLVNLGGSK.S	Y	40.68	873.492	9	-1.1	437.753	2	28.24	1580000	1	9106	20190301_aAGP_021119_tryp_P_0p1ug_02.mzML	2	66	74
12	5	P04264|K2C1_HUMAN	K.SISISVAR.G	Y	28.25	831.481	8	0.6	416.748	2	28.29	732000	1	9114	20190301_aAGP_021119_tryp_P_0p1ug_02.mzML	1	75	82
9	11	P13645|K1C10_HUMAN	R.SQYEQLAEQNR.K	Y	74.93	1364.63	11	2	683.325	2	20.75	287000	1	7840	20190301_aAGP_021119_tryp_P_0p1ug_02.mzML	1	323	333
9	11	P13645|K1C10_HUMAN	K.VTMQNLN(+.98)DR.L	N	71.67	1090.51	9	0.3	546.261	2	21.68	289000	1	7990	20190301_aAGP_021119_tryp_P_0p1ug_02.mzML	2	148	156	Deamidation N	N7:Deamidation N:17.01
9	11	P13645|K1C10_HUMAN	R.LKYEN(+.98)EVALR.Q	Y	69.8	1234.66	10	-1.6	412.558	3	27.66	94600	1	9014	20190301_aAGP_021119_tryp_P_0p1ug_02.mzML	1	236	245	Deamidation N	N5:Deamidation N:1000.00
9	11	P13645|K1C10_HUMAN	R.SLLEGEGSSGGGGR.G	Y	68.31	1261.59	14	0.7	631.803	2	21.27	132000	1	7927	20190301_aAGP_021119_tryp_P_0p1ug_02.mzML	1	451	464
9	11	P13645|K1C10_HUMAN	R.SQYEQLAEQN(+.98)RK.D	Y	68.25	1493.71	12	0.1	498.911	3	17.8	75700	1	7178	20190301_aAGP_021119_tryp_P_0p1ug_02.mzML	1	323	334	Deamidation N	N10:Deamidation N:1000.00
9	11	P13645|K1C10_HUMAN	R.ALEESNYELEGK.I	Y	67.47	1380.64	12	-0.2	691.328	2	26.64	625000	1	8841	20190301_aAGP_021119_tryp_P_0p1ug_02.mzML	2	166	177
9	11	P13645|K1C10_HUMAN	R.SQYEQLAEQNRK.D	Y	63.71	1492.73	12	0.4	498.583	3	17.49	860000	1	7112	20190301_aAGP_021119_tryp_P_0p1ug_02.mzML	2	323	334
9	11	P13645|K1C10_HUMAN	K.DAEAWFNEK.S	N	57.94	1108.48	9	1.4	555.249	2	37.51	800000	1	10517	20190301_aAGP_021119_tryp_P_0p1ug_02.mzML	2	335	343
9	11	P13645|K1C10_HUMAN	K.IRLENEIQTYR.S	Y	54.55	1433.76	11	0.4	478.928	3	31.34	139000	1	9576	20190301_aAGP_021119_tryp_P_0p1ug_02.mzML	1	440	450
9	11	P13645|K1C10_HUMAN	R.VLDELTLTK.A	Y	50.32	1030.59	9	0.4	516.303	2	37.95	1110000	1	10580	20190301_aAGP_021119_tryp_P_0p1ug_02.mzML	2	258	266
9	11	P13645|K1C10_HUMAN	R.LENEIQTYR.S	Y	49.78	1164.58	9	0.2	583.296	2	24.05	213000	1	8404	20190301_aAGP_021119_tryp_P_0p1ug_02.mzML	1	442	450
9	11	P13645|K1C10_HUMAN	K.VTMQNLNDR.L	N	48.8	1089.52	9	0.1	545.769	2	21.13	693000	1	7905	20190301_aAGP_021119_tryp_P_0p1ug_02.mzML	2	148	156
9	11	P13645|K1C10_HUMAN	K.IKEWYEK.H	Y	39.62	994.512	7	0.5	498.264	2	22.31	225000	1	8088	20190301_aAGP_021119_tryp_P_0p1ug_02.mzML	1	178	184
9	11	P13645|K1C10_HUMAN	R.LASYLDK.V	N	36.45	808.433	7	0	405.224	2	22.48	2740000	1	8116	20190301_aAGP_021119_tryp_P_0p1ug_02.mzML	2	157	163
9	11	P13645|K1C10_HUMAN	R.LAADDFR.L	N	35.19	806.392	7	0.4	404.204	2	24	804000	1	8397	20190301_aAGP_021119_tryp_P_0p1ug_02.mzML	2	229	235
9	11	P13645|K1C10_HUMAN	R.KDAEAWFN(+.98)EK.S	Y	26.81	1237.56	10	3	619.79	2	26.82	118000	1	8875	20190301_aAGP_021119_tryp_P_0p1ug_02.mzML	1	334	343	Deamidation N	N8:Deamidation N:1000.00
8	17	P05155|IC1_HUMAN	S.NPN(+.98)ATSSSSQDPESLQDR.G	Y	89.25	1932.83	18	0.4	967.423	2	18.82	84000	1	7406	20190301_aAGP_021119_tryp_P_0p1ug_02.mzML	2	23	40	Deamidation N	N3:Deamidation N:20.41
8	17	P05155|IC1_HUMAN	K.DFTC(+57.02)VHQALK.G	Y	67.01	1217.59	10	0.8	609.801	2	26.67	188000	1	8845	20190301_aAGP_021119_tryp_P_0p1ug_02.mzML	3	202	211	Carbamidomethylation	C4:Carbamidomethylation:1000.00
8	17	P05155|IC1_HUMAN	S.N(+.98)PNATSSSSQDPESLQDR.G	Y	64.84	1932.83	18	2.7	645.286	3	18.7	398000	1	7379	20190301_aAGP_021119_tryp_P_0p1ug_02.mzML	1	23	40	Deamidation N	N1:Deamidation N:0.00
8	17	P05155|IC1_HUMAN	K.VPMMN(+.98)SK.K	Y	61.36	806.367	7	0	404.191	2	19.12	131000	1	7488	20190301_aAGP_021119_tryp_P_0p1ug_02.mzML	1	322	328	Deamidation N	N5:Deamidation N:1000.00
8	17	P05155|IC1_HUMAN	K.LYHAFSAM(+15.99)K.K	Y	61.1	1082.52	9	-0.8	361.848	3	20.06	102000	1	7702	20190301_aAGP_021119_tryp_P_0p1ug_02.mzML	1	153	161	Oxidation (M)	M8:Oxidation (M):1000.00
8	17	P05155|IC1_HUMAN	R.DTFVN(+.98)ASR.T	Y	55.07	909.419	8	0.6	455.717	2	20.74		1	7838	20190301_aAGP_021119_tryp_P_0p1ug_02.mzML	1	234	241	Deamidation N	N5:Deamidation N:1000.00
8	17	P05155|IC1_HUMAN	R.TLYSSSPR.V	Y	51.41	909.456	8	0.1	455.735	2	16.23	1130000	1	6784	20190301_aAGP_021119_tryp_P_0p1ug_02.mzML	2	242	249
8	17	P05155|IC1_HUMAN	K.TNLESILSYPK.D	Y	50.85	1263.67	11	1.2	632.844	2	49.5	346000	1	12587	20190301_aAGP_021119_tryp_P_0p1ug_02.mzML	2	191	201
8	17	P05155|IC1_HUMAN	K.M(+15.99)LFVEPILE.V	Y	50.27	1105.57	9	0.4	553.794	2	59.87	198000	1	15882	20190301_aAGP_021119_tryp_P_0p1ug_02.mzML	4	53	61	Oxidation (M)	M1:Oxidation (M):1000.00
8	17	P05155|IC1_HUMAN	K.M(+15.99)LFVEPIL.E	Y	48.19	976.53	8	-0.3	489.272	2	63.49	83300	1	17284	20190301_aAGP_021119_tryp_P_0p1ug_02.mzML	2	53	60	Oxidation (M)	M1:Oxidation (M):1000.00
8	17	P05155|IC1_HUMAN	K.VPMMNSK.K	Y	43.62	805.383	7	0.3	403.699	2	17.9	64100	1	7206	20190301_aAGP_021119_tryp_P_0p1ug_02.mzML	1	322	328
8	17	P05155|IC1_HUMAN	R.LLDSLPSDTR.L	Y	41.22	1115.58	10	0.6	558.799	2	31.87	2360000	1	9664	20190301_aAGP_021119_tryp_P_0p1ug_02.mzML	2	277	286
8	17	P05155|IC1_HUMAN	K.FPVFM(+15.99)GR.V	Y	41.08	868.427	7	0.4	435.221	2	34.17	108000	1	10006	20190301_aAGP_021119_tryp_P_0p1ug_02.mzML	1	488	494	Oxidation (M)	M5:Oxidation (M):1000.00
8	17	P05155|IC1_HUMAN	K.VATTVISK.M	Y	36	817.491	8	-0.3	409.753	2	17.39	46500	1	7086	20190301_aAGP_021119_tryp_P_0p1ug_02.mzML	1	45	52
8	17	P05155|IC1_HUMAN	K.MLFVEPILE.V	Y	28.54	1089.58	9	0.2	545.796	2	66.15	165000	1	18437	20190301_aAGP_021119_tryp_P_0p1ug_02.mzML	1	53	61
14	55	Q9Y5Y7|LYVE1_HUMAN	K.KANQQLN(+.98)FTEAK.E	Y	90.33	1391.7	12	0.6	696.86	2	23.15	233000	1	8248	20190301_aAGP_021119_tryp_P_0p1ug_02.mzML	3	47	58	Deamidation N	N7:Deamidation N:97.75
14	55	Q9Y5Y7|LYVE1_HUMAN	K.ANQQLN(+.98)FTEAK.E	Y	85.12	1263.61	11	0.7	632.812	2	27.46	615000	1	8982	20190301_aAGP_021119_tryp_P_0p1ug_02.mzML	1	48	58	Deamidation N	N6:Deamidation N:82.24
14	55	Q9Y5Y7|LYVE1_HUMAN	K.KAN(+.98)QQLN(+.98)FTEAK.E	Y	78.6	1392.69	12	-0.1	465.237	3	24.15	218000	1	8419	20190301_aAGP_021119_tryp_P_0p1ug_02.mzML	1	47	58	Deamidation N	N3:Deamidation N:1000.00;N7:Deamidation N:1000.00
14	55	Q9Y5Y7|LYVE1_HUMAN	R.IM(+15.99)GITLVSK.K	Y	67.47	976.563	9	0	489.289	2	34.34	1030000	1	10030	20190301_aAGP_021119_tryp_P_0p1ug_02.mzML	2	38	46	Oxidation (M)	M2:Oxidation (M):1000.00
14	55	Q9Y5Y7|LYVE1_HUMAN	R.AEELSIQVSC(+57.02)R.I	Y	66.92	1290.62	11	0.4	646.319	2	31.7	262000	1	9634	20190301_aAGP_021119_tryp_P_0p1ug_02.mzML	1	27	37	Carbamidomethylation	C10:Carbamidomethylation:1000.00
14	55	Q9Y5Y7|LYVE1_HUMAN	K.N(+.98)GVGVLIWK.V	Y	64.31	985.56	9	0.2	493.787	2	53.49	618000	1	13785	20190301_aAGP_021119_tryp_P_0p1ug_02.mzML	4	109	117	Deamidation N	N1:Deamidation N:1000.00
14	55	Q9Y5Y7|LYVE1_HUMAN	R.IMGITLVSK.K	Y	52.83	960.568	9	0.2	481.291	2	43.37	1270000	1	11409	20190301_aAGP_021119_tryp_P_0p1ug_02.mzML	2	38	46
14	55	Q9Y5Y7|LYVE1_HUMAN	K.DQVETALK.A	Y	37.28	902.471	8	0.1	452.243	2	19.52	844000	1	7584	20190301_aAGP_021119_tryp_P_0p1ug_02.mzML	2	72	79
14	55	Q9Y5Y7|LYVE1_HUMAN	R.LLGLSLAGK.D	Y	31.75	870.554	9	1	436.285	2	45.68	2140000	1	11827	20190301_aAGP_021119_tryp_P_0p1ug_02.mzML	2	63	71
15	23	Q62558|HPT_MUSSA	K.LPEC(+57.02)EAVC(+57.02)GKPK.H	N	81.22	1386.66	12	0.8	463.229	3	18.27	1780000	1	7305	20190301_aAGP_021119_tryp_P_0p1ug_02.mzML	1	83	94	Carbamidomethylation	C4:Carbamidomethylation:1000.00;C8:Carbamidomethylation:1000.00
15	23	Q62558|HPT_MUSSA	R.TEGDGVYTLNDEK.Q	Y	76.67	1439.64	13	2.1	720.83	2	25.44	160000	1	8642	20190301_aAGP_021119_tryp_P_0p1ug_02.mzML	1	60	72
15	23	Q62558|HPT_MUSSA	R.VM(+15.99)PIC(+57.02)LPSK.D	N	69.24	1059.55	9	0.1	530.78	2	31.28	1740000	1	9565	20190301_aAGP_021119_tryp_P_0p1ug_02.mzML	2	203	211	Oxidation (M); Carbamidomethylation	M2:Oxidation (M):1000.00;C5:Carbamidomethylation:1000.00
15	23	Q62558|HPT_MUSSA	K.LPEC(+57.02)EAVC(+57.02)GK.P	N	61.1	1161.52	10	0.1	581.765	2	20.56	201000	1	7806	20190301_aAGP_021119_tryp_P_0p1ug_02.mzML	2	83	92	Carbamidomethylation	C4:Carbamidomethylation:1000.00;C8:Carbamidomethylation:1000.00
15	23	Q62558|HPT_MUSSA	K.DIAPTLTLYVGK.N	N	58.08	1289.72	12	1.3	645.87	2	50.01	286000	1	12731	20190301_aAGP_021119_tryp_P_0p1ug_02.mzML	2	157	168
15	23	Q62558|HPT_MUSSA	R.VMPIC(+57.02)LPSK.D	N	54.89	1043.55	9	0.1	522.783	2	38.41	4000000	1	10646	20190301_aAGP_021119_tryp_P_0p1ug_02.mzML	2	203	211	Carbamidomethylation	C5:Carbamidomethylation:1000.00
15	23	Q62558|HPT_MUSSA	R.LRTEGDGVYTLNDEK.Q	Y	52.63	1708.83	15	0.4	570.616	3	26.5	376000	1	8816	20190301_aAGP_021119_tryp_P_0p1ug_02.mzML	1	58	72
15	23	Q62558|HPT_MUSSA	K.GSFPWQAK.M	N	51.02	919.455	8	0.2	460.735	2	36.94	1050000	1	10423	20190301_aAGP_021119_tryp_P_0p1ug_02.mzML	2	112	119
15	23	Q62558|HPT_MUSSA	M.PIC(+57.02)LPSK.D	N	36.34	813.442	7	-0.3	407.728	2	25.44	73500	1	8643	20190301_aAGP_021119_tryp_P_0p1ug_02.mzML	1	205	211	Carbamidomethylation	C3:Carbamidomethylation:1000.00
16	14	P35908|K22E_HUMAN	R.FLEQQN(+.98)QVLQTK.W	N	75.78	1475.76	12	2	492.929	3	31.02	57900	1	9526	20190301_aAGP_021119_tryp_P_0p1ug_02.mzML	1	198	209	Deamidation N	N6:Deamidation N:1000.00
16	14	P35908|K22E_HUMAN	R.GFSSGSAVVSGGSR.R	N	70.55	1253.6	14	0.9	627.808	2	21.45	493000	1	7956	20190301_aAGP_021119_tryp_P_0p1ug_02.mzML	2	21	34
16	14	P35908|K22E_HUMAN	R.FLEQQNQVLQTK.W	N	69.99	1474.78	12	0.7	738.397	2	30.74	1450000	1	9485	20190301_aAGP_021119_tryp_P_0p1ug_02.mzML	4	198	209
16	14	P35908|K22E_HUMAN	R.SKEEAEALYHSK.Y	Y	65.83	1390.67	12	0.6	464.565	3	15.07	145000	1	6464	20190301_aAGP_021119_tryp_P_0p1ug_02.mzML	1	363	374
16	14	P35908|K22E_HUMAN	R.HGGGGGGFGGGGFGSR.S	Y	65.27	1319.58	16	0.1	440.866	3	21.01	306000	1	7883	20190301_aAGP_021119_tryp_P_0p1ug_02.mzML	1	46	61
16	14	P35908|K22E_HUMAN	K.AQYEEIAQR.S	N	58.99	1106.54	9	1.3	554.276	2	19.81	349000	1	7648	20190301_aAGP_021119_tryp_P_0p1ug_02.mzML	2	354	362
16	14	P35908|K22E_HUMAN	R.STSSFSC(+57.02)LSR.H	Y	51.26	1130.5	10	1.2	566.259	2	24.87	103000	1	8540	20190301_aAGP_021119_tryp_P_0p1ug_02.mzML	1	36	45	Carbamidomethylation	C7:Carbamidomethylation:1000.00
16	14	P35908|K22E_HUMAN	K.FASFIDK.V	N	46.71	826.423	7	-0.4	414.218	2	33.51	1460000	1	9915	20190301_aAGP_021119_tryp_P_0p1ug_02.mzML	1	189	195
16	14	P35908|K22E_HUMAN	R.SLVGLGGTK.S	Y	40.57	830.486	9	-0.5	416.25	2	27.5	942000	1	8988	20190301_aAGP_021119_tryp_P_0p1ug_02.mzML	2	62	70
43	74	O95497|VNN1_HUMAN	K.MTGSGIYAPN(+.98)SSR.A	Y	89.33	1340.6	13	0	671.309	2	23.58	324000	1	8319	20190301_aAGP_021119_tryp_P_0p1ug_02.mzML	1	274	286	Deamidation N	N10:Deamidation N:1000.00
43	74	O95497|VNN1_HUMAN	K.LTGVAGN(+.98)YTVC(+57.02)QK.D	Y	86.33	1410.68	13	0.1	706.348	2	27.26	492000	1	8950	20190301_aAGP_021119_tryp_P_0p1ug_02.mzML	2	347	359	Deamidation N; Carbamidomethylation	N7:Deamidation N:1000.00;C11:Carbamidomethylation:1000.00
43	74	O95497|VNN1_HUMAN	R.FGQTPVQER.L	Y	64.64	1060.53	9	0.4	531.273	2	18.75	1030000	1	7391	20190301_aAGP_021119_tryp_P_0p1ug_02.mzML	2	115	123
43	74	O95497|VNN1_HUMAN	R.EEALALMNR.N	Y	54.74	1045.52	9	0.2	523.769	2	34.59	635000	1	10064	20190301_aAGP_021119_tryp_P_0p1ug_02.mzML	1	47	55
43	74	O95497|VNN1_HUMAN	K.DLC(+57.02)C(+57.02)HLSYK.M	Y	47.97	1194.52	9	0.1	399.179	3	24.52	359000	1	8481	20190301_aAGP_021119_tryp_P_0p1ug_02.mzML	1	360	368	Carbamidomethylation	C3:Carbamidomethylation:1000.00;C4:Carbamidomethylation:1000.00
19	52	P05090|APOD_HUMAN	K.MTVTDQVNC(+57.02)PK.L	Y	79.2	1291.59	11	0.1	646.802	2	21.92	284000	1	8029	20190301_aAGP_021119_tryp_P_0p1ug_02.mzML	1	177	187	Carbamidomethylation	C9:Carbamidomethylation:1000.00
19	52	P05090|APOD_HUMAN	R.NPNLPPETVDSLK.N	Y	75.17	1422.74	13	1.5	712.376	2	34.15	1080000	1	10003	20190301_aAGP_021119_tryp_P_0p1ug_02.mzML	3	152	164
19	52	P05090|APOD_HUMAN	K.IPTTFEN(+.98)GR.C	Y	71.72	1034.5	9	-0.5	518.259	2	26.05	451000	1	8745	20190301_aAGP_021119_tryp_P_0p1ug_02.mzML	3	52	60	Deamidation N	N7:Deamidation N:1000.00
19	52	P05090|APOD_HUMAN	K.NILTSN(+.98)NIDVK.K	Y	65.7	1230.65	11	0.8	616.331	2	34.81	511000	1	10096	20190301_aAGP_021119_tryp_P_0p1ug_02.mzML	2	165	175	Deamidation N	N6:Deamidation N:12.28
19	52	P05090|APOD_HUMAN	K.KMTVTDQVNC(+57.02)PK.L	Y	60.03	1419.69	12	-0.3	474.236	3	18.6	145000	1	7360	20190301_aAGP_021119_tryp_P_0p1ug_02.mzML	1	176	187	Carbamidomethylation	C10:Carbamidomethylation:1000.00
19	52	P05090|APOD_HUMAN	K.NILTSNNIDVK.K	Y	44.28	1229.66	11	0.9	615.839	2	34.63	195000	1	10070	20190301_aAGP_021119_tryp_P_0p1ug_02.mzML	1	165	175
19	52	P05090|APOD_HUMAN	K.VLN(+.98)QELR.A	Y	39.9	871.476	7	-0.4	436.745	2	21.19	100000	1	7914	20190301_aAGP_021119_tryp_P_0p1ug_02.mzML	1	76	82	Deamidation N	N3:Deamidation N:1000.00
19	52	P05090|APOD_HUMAN	K.VLNQELR.A	Y	36.77	870.492	7	-0.2	436.253	2	20.02	1140000	1	7695	20190301_aAGP_021119_tryp_P_0p1ug_02.mzML	2	76	82
47	263	Q13201|MMRN1_HUMAN	K.FNPGAESVVLSN(+.98)STLK.F	Y	93.44	1662.85	16	0.6	832.431	2	43.5	150000	1	11428	20190301_aAGP_021119_tryp_P_0p1ug_02.mzML	2	125	140	Deamidation N	N12:Deamidation N:141.74
47	263	Q13201|MMRN1_HUMAN	K.HSWTIPEDGN(+.98)SQK.T	Y	72.73	1498.67	13	0.6	500.564	3	26.23	295000	1	8771	20190301_aAGP_021119_tryp_P_0p1ug_02.mzML	1	25	37	Deamidation N	N10:Deamidation N:1000.00
47	263	Q13201|MMRN1_HUMAN	K.LQN(+.98)LTLPTN(+.98)ASIK.F	Y	72.5	1413.77	13	0.4	707.893	2	43.2	541000	1	11383	20190301_aAGP_021119_tryp_P_0p1ug_02.mzML	1	112	124	Deamidation N	N3:Deamidation N:1000.00;N9:Deamidation N:1000.00
47	263	Q13201|MMRN1_HUMAN	S.VVLSN(+.98)STLK.F	Y	53.89	960.549	9	-0.3	481.282	2	27.04	76800	1	8909	20190301_aAGP_021119_tryp_P_0p1ug_02.mzML	1	132	140	Deamidation N	N5:Deamidation N:1000.00
47	263	Q13201|MMRN1_HUMAN	K.HSWTIPEDGNSQK.T	Y	45.96	1497.68	13	0.3	500.236	3	24.78	98900	1	8526	20190301_aAGP_021119_tryp_P_0p1ug_02.mzML	1	25	37
47	263	Q13201|MMRN1_HUMAN	K.FLQSFAR.K	Y	37.2	867.46	7	0.1	434.738	2	31.93	102000	1	9673	20190301_aAGP_021119_tryp_P_0p1ug_02.mzML	1	141	147
17	27	P19007|HPT_RABIT	Q.LPEC(+57.02)EAVC(+57.02)GKPK.H	N	81.22	1386.66	12	0.8	463.229	3	18.27	1780000	1	7305	20190301_aAGP_021119_tryp_P_0p1ug_02.mzML	1	83	94	Carbamidomethylation	C4:Carbamidomethylation:1000.00;C8:Carbamidomethylation:1000.00
17	27	P19007|HPT_RABIT	R.VM(+15.99)PIC(+57.02)LPSK.D	N	69.24	1059.55	9	0.1	530.78	2	31.28	1740000	1	9565	20190301_aAGP_021119_tryp_P_0p1ug_02.mzML	2	203	211	Oxidation (M); Carbamidomethylation	M2:Oxidation (M):1000.00;C5:Carbamidomethylation:1000.00
17	27	P19007|HPT_RABIT	R.VGYVSGWGR.N	N	54.93	979.487	9	0.6	490.751	2	31.36	7970000	1	9579	20190301_aAGP_021119_tryp_P_0p1ug_02.mzML	4	219	227
17	27	P19007|HPT_RABIT	R.VMPIC(+57.02)LPSK.D	N	54.89	1043.55	9	0.1	522.783	2	38.41	4000000	1	10646	20190301_aAGP_021119_tryp_P_0p1ug_02.mzML	2	203	211	Carbamidomethylation	C5:Carbamidomethylation:1000.00
17	27	P19007|HPT_RABIT	K.GSFPWQAK.M	N	51.02	919.455	8	0.2	460.735	2	36.94	1050000	1	10423	20190301_aAGP_021119_tryp_P_0p1ug_02.mzML	2	112	119
17	27	P19007|HPT_RABIT	K.VVLHPNYSEVDIGLIK.L	Y	49.45	1794.99	16	-0.4	599.336	3	47.45	474000	1	12120	20190301_aAGP_021119_tryp_P_0p1ug_02.mzML	1	177	192
17	27	P19007|HPT_RABIT	M.PIC(+57.02)LPSK.D	N	36.34	813.442	7	-0.3	407.728	2	25.44	73500	1	8643	20190301_aAGP_021119_tryp_P_0p1ug_02.mzML	1	205	211	Carbamidomethylation	C3:Carbamidomethylation:1000.00
17	27	P19007|HPT_RABIT	K.VVLHPNYSEVD.I	Y	33.78	1270.62	11	0.4	636.317	2	29.37	717000	1	9275	20190301_aAGP_021119_tryp_P_0p1ug_02.mzML	1	177	187
17	27	P19007|HPT_RABIT	K.VVLHPNYSEVDIGL.I	Y	28.41	1553.81	14	0	777.912	2	49.89	93400	1	12695	20190301_aAGP_021119_tryp_P_0p1ug_02.mzML	1	177	190
21	37	P02790|HEMO_HUMAN	R.SWPAVGN(+.98)C(+57.02)SSALR.W	Y	82.36	1404.65	13	-1.8	703.329	2	37.09	792000	1	10447	20190301_aAGP_021119_tryp_P_0p1ug_02.mzML	1	181	193	Deamidation N; Carbamidomethylation	N7:Deamidation N:1000.00;C8:Carbamidomethylation:1000.00
21	37	P02790|HEMO_HUMAN	K.GGYTLVSGYPK.R	Y	63.1	1140.58	11	-0.5	571.298	2	33.23	901000	1	9875	20190301_aAGP_021119_tryp_P_0p1ug_02.mzML	2	333	343
21	37	P02790|HEMO_HUMAN	K.NFPSPVDAAFR.Q	Y	54.86	1219.6	11	0.4	610.807	2	44.38	1110000	1	11621	20190301_aAGP_021119_tryp_P_0p1ug_02.mzML	2	92	102
21	37	P02790|HEMO_HUMAN	R.QGHN(+.98)SVFLIK.G	Y	42.98	1142.61	10	0.1	381.877	3	34.38	86700	1	10035	20190301_aAGP_021119_tryp_P_0p1ug_02.mzML	1	103	112	Deamidation N	N4:Deamidation N:1000.00
21	37	P02790|HEMO_HUMAN	K.GEFVWK.S	Y	34.51	764.386	6	-0.4	383.2	2	33.99	1040000	1	9981	20190301_aAGP_021119_tryp_P_0p1ug_02.mzML	2	72	77
21	37	P02790|HEMO_HUMAN	K.VWVYPPEK.K	Y	33.12	1016.53	8	0.3	509.274	2	33.54	641000	1	9918	20190301_aAGP_021119_tryp_P_0p1ug_02.mzML	2	116	123
21	37	P02790|HEMO_HUMAN	R.LHIMAGR.R	Y	28.34	796.438	7	0.9	399.226	2	19.8	178000	1	7645	20190301_aAGP_021119_tryp_P_0p1ug_02.mzML	1	372	378
21	37	P02790|HEMO_HUMAN	R.ELISER.W	Y	23.37	745.397	6	-0.4	373.706	2	18.08	217000	1	7267	20190301_aAGP_021119_tryp_P_0p1ug_02.mzML	1	84	89
21	36	Q5R543|HEMO_PONAB	R.SWPAVGN(+.98)C(+57.02)SSALR.W	Y	82.36	1404.65	13	-1.8	703.329	2	37.09	792000	1	10447	20190301_aAGP_021119_tryp_P_0p1ug_02.mzML	1	181	193	Deamidation N; Carbamidomethylation	N7:Deamidation N:1000.00;C8:Carbamidomethylation:1000.00
21	36	Q5R543|HEMO_PONAB	K.GGYTLVSGYPK.Q	Y	63.1	1140.58	11	-0.5	571.298	2	33.23	901000	1	9875	20190301_aAGP_021119_tryp_P_0p1ug_02.mzML	2	333	343
21	36	Q5R543|HEMO_PONAB	K.NFPSPVDAAFR.Q	Y	54.86	1219.6	11	0.4	610.807	2	44.38	1110000	1	11621	20190301_aAGP_021119_tryp_P_0p1ug_02.mzML	2	92	102
21	36	Q5R543|HEMO_PONAB	R.QGHN(+.98)SVFLIK.G	Y	42.98	1142.61	10	0.1	381.877	3	34.38	86700	1	10035	20190301_aAGP_021119_tryp_P_0p1ug_02.mzML	1	103	112	Deamidation N	N4:Deamidation N:1000.00
21	36	Q5R543|HEMO_PONAB	K.GEFVWK.S	Y	34.51	764.386	6	-0.4	383.2	2	33.99	1040000	1	9981	20190301_aAGP_021119_tryp_P_0p1ug_02.mzML	2	72	77
21	36	Q5R543|HEMO_PONAB	K.VWVYPPEK.K	Y	33.12	1016.53	8	0.3	509.274	2	33.54	641000	1	9918	20190301_aAGP_021119_tryp_P_0p1ug_02.mzML	2	116	123
21	36	Q5R543|HEMO_PONAB	R.LHIMAGR.R	Y	28.34	796.438	7	0.9	399.226	2	19.8	178000	1	7645	20190301_aAGP_021119_tryp_P_0p1ug_02.mzML	1	372	378
21	36	Q5R543|HEMO_PONAB	R.ELISER.W	Y	23.37	745.397	6	-0.4	373.706	2	18.08	217000	1	7267	20190301_aAGP_021119_tryp_P_0p1ug_02.mzML	1	84	89
46	62	Q95237|LYAM1_PANTR	R.DN(+.98)YTDLVAIQNK.A	Y	94.8	1393.67	12	-0.4	697.843	2	39.4	246000	1	10789	20190301_aAGP_021119_tryp_P_0p1ug_02.mzML	1	59	70	Deamidation N	N2:Deamidation N:199.32
46	62	Q95237|LYAM1_PANTR	R.SYYWIGIR.K	Y	56.18	1056.54	8	1.4	529.278	2	48.04	141000	1	12238	20190301_aAGP_021119_tryp_P_0p1ug_02.mzML	1	85	92
46	62	Q95237|LYAM1_PANTR	K.NKEDC(+57.02)VEIYIK.R	Y	41.53	1409.69	11	0.2	470.903	3	31.21	66600	1	9555	20190301_aAGP_021119_tryp_P_0p1ug_02.mzML	1	124	134	Carbamidomethylation	C5:Carbamidomethylation:1000.00
46	62	Q95237|LYAM1_PANTR	K.AEIEYLEK.T	Y	32.12	993.502	8	-0.3	497.758	2	29	311000	1	9222	20190301_aAGP_021119_tryp_P_0p1ug_02.mzML	1	71	78
46	62	Q95237|LYAM1_PANTR	K.TLPFSR.S	Y	28.28	719.397	6	-0.5	360.705	2	29.09	666000	1	9236	20190301_aAGP_021119_tryp_P_0p1ug_02.mzML	3	79	84
46	60	P14151|LYAM1_HUMAN	R.DN(+.98)YTDLVAIQNK.A	Y	94.8	1393.67	12	-0.4	697.843	2	39.4	246000	1	10789	20190301_aAGP_021119_tryp_P_0p1ug_02.mzML	1	59	70	Deamidation N	N2:Deamidation N:199.32
46	60	P14151|LYAM1_HUMAN	R.SYYWIGIR.K	Y	56.18	1056.54	8	1.4	529.278	2	48.04	141000	1	12238	20190301_aAGP_021119_tryp_P_0p1ug_02.mzML	1	85	92
46	60	P14151|LYAM1_HUMAN	K.NKEDC(+57.02)VEIYIK.R	Y	41.53	1409.69	11	0.2	470.903	3	31.21	66600	1	9555	20190301_aAGP_021119_tryp_P_0p1ug_02.mzML	1	124	134	Carbamidomethylation	C5:Carbamidomethylation:1000.00
46	60	P14151|LYAM1_HUMAN	K.AEIEYLEK.T	Y	32.12	993.502	8	-0.3	497.758	2	29	311000	1	9222	20190301_aAGP_021119_tryp_P_0p1ug_02.mzML	1	71	78
46	60	P14151|LYAM1_HUMAN	K.TLPFSR.S	Y	28.28	719.397	6	-0.5	360.705	2	29.09	666000	1	9236	20190301_aAGP_021119_tryp_P_0p1ug_02.mzML	3	79	84
13	25	P0DJG2|APOA2_GORGO	K.SPELQAEAK.S	Y	58.62	971.492	9	0.5	486.754	2	15.79	1510000	1	6678	20190301_aAGP_021119_tryp_P_0p1ug_02.mzML	2	54	62
13	25	P0DJG2|APOA2_GORGO	Y.FQTVTDYGK.D	Y	55.07	1057.51	9	0.7	529.762	2	23.75	372000	1	8352	20190301_aAGP_021119_tryp_P_0p1ug_02.mzML	2	38	46
13	25	P0DJG2|APOA2_GORGO	K.VKSPELQAEAK.S	Y	54.1	1198.66	11	0	400.559	3	16.73	4590000	1	6911	20190301_aAGP_021119_tryp_P_0p1ug_02.mzML	6	52	62
13	25	P0DJG2|APOA2_GORGO	K.SKEQLTPLIK.K	Y	51.15	1155.69	10	0.2	578.851	2	29.09	3500000	1	9235	20190301_aAGP_021119_tryp_P_0p1ug_02.mzML	5	68	77
13	25	P0DJG2|APOA2_GORGO	Y.FVELGTQPATQ	Y	48.18	1189.6	11	0.2	595.806	2	33.88	484000	1	9966	20190301_aAGP_021119_tryp_P_0p1ug_02.mzML	1	90	100
13	25	P0DJG2|APOA2_GORGO	K.EPC(+57.02)VESLVSQY.F	Y	47.85	1309.59	11	0.3	655.8	2	47.62	85300	1	12146	20190301_aAGP_021119_tryp_P_0p1ug_02.mzML	1	27	37	Carbamidomethylation	C3:Carbamidomethylation:1000.00
13	25	P0DJG2|APOA2_GORGO	K.EQLTPLIK.K	Y	36.27	940.559	8	0.5	471.287	2	35.32	4750000	1	10173	20190301_aAGP_021119_tryp_P_0p1ug_02.mzML	2	70	77
13	25	P0DJG2|APOA2_GORGO	K.SKEQLTPL.I	Y	22.22	914.507	8	0.2	458.261	2	28.83	2280000	1	9198	20190301_aAGP_021119_tryp_P_0p1ug_02.mzML	1	68	75
13	24	P02652|APOA2_HUMAN	K.SPELQAEAK.S	Y	58.62	971.492	9	0.5	486.754	2	15.79	1510000	1	6678	20190301_aAGP_021119_tryp_P_0p1ug_02.mzML	2	54	62
13	24	P02652|APOA2_HUMAN	Y.FQTVTDYGK.D	Y	55.07	1057.51	9	0.7	529.762	2	23.75	372000	1	8352	20190301_aAGP_021119_tryp_P_0p1ug_02.mzML	2	38	46
13	24	P02652|APOA2_HUMAN	K.VKSPELQAEAK.S	Y	54.1	1198.66	11	0	400.559	3	16.73	4590000	1	6911	20190301_aAGP_021119_tryp_P_0p1ug_02.mzML	6	52	62
13	24	P02652|APOA2_HUMAN	K.SKEQLTPLIK.K	Y	51.15	1155.69	10	0.2	578.851	2	29.09	3500000	1	9235	20190301_aAGP_021119_tryp_P_0p1ug_02.mzML	5	68	77
13	24	P02652|APOA2_HUMAN	Y.FVELGTQPATQ	Y	48.18	1189.6	11	0.2	595.806	2	33.88	484000	1	9966	20190301_aAGP_021119_tryp_P_0p1ug_02.mzML	1	90	100
13	24	P02652|APOA2_HUMAN	K.EPC(+57.02)VESLVSQY.F	Y	47.85	1309.59	11	0.3	655.8	2	47.62	85300	1	12146	20190301_aAGP_021119_tryp_P_0p1ug_02.mzML	1	27	37	Carbamidomethylation	C3:Carbamidomethylation:1000.00
13	24	P02652|APOA2_HUMAN	K.EQLTPLIK.K	Y	36.27	940.559	8	0.5	471.287	2	35.32	4750000	1	10173	20190301_aAGP_021119_tryp_P_0p1ug_02.mzML	2	70	77
13	24	P02652|APOA2_HUMAN	K.SKEQLTPL.I	Y	22.22	914.507	8	0.2	458.261	2	28.83	2280000	1	9198	20190301_aAGP_021119_tryp_P_0p1ug_02.mzML	1	68	75
55	40	P11279|LAMP1_HUMAN	R.ALQATVGN(+.98)SYK.C	Y	82.8	1151.58	11	0.1	576.798	2	21.75	120000	1	8004	20190301_aAGP_021119_tryp_P_0p1ug_02.mzML	1	327	337	Deamidation N	N8:Deamidation N:1000.00
55	40	P11279|LAMP1_HUMAN	R.ALQATVGNSYK.C	Y	60.26	1150.6	11	1.4	576.307	2	21.39	102000	1	7946	20190301_aAGP_021119_tryp_P_0p1ug_02.mzML	1	327	337
55	40	P11279|LAMP1_HUMAN	K.AFSVNIFK.V	Y	48.46	924.507	8	-1.1	463.26	2	48.2	108000	1	12267	20190301_aAGP_021119_tryp_P_0p1ug_02.mzML	1	349	356
55	40	P11279|LAMP1_HUMAN	K.TVESITDIR.A	Y	45.15	1032.55	9	0.6	517.28	2	30.6	1210000	1	9463	20190301_aAGP_021119_tryp_P_0p1ug_02.mzML	1	138	146
55	40	P11279|LAMP1_HUMAN	K.VWVQAFK.V	Y	40.73	876.486	7	-0.2	439.25	2	37.05	311000	1	10440	20190301_aAGP_021119_tryp_P_0p1ug_02.mzML	1	357	363
55	40	P11279|LAMP1_HUMAN	N.TILPDAR.D	Y	27.35	784.444	7	0	393.229	2	24.55	129000	1	8488	20190301_aAGP_021119_tryp_P_0p1ug_02.mzML	1	308	314
85	209	P16070|CD44_HUMAN	K.AFN(+.98)STLPTMAQMEK.A	Y	89.28	1568.72	14	0.4	785.368	2	44.74	143000	1	11676	20190301_aAGP_021119_tryp_P_0p1ug_02.mzML	1	55	68	Deamidation N	N3:Deamidation N:1000.00
85	209	P16070|CD44_HUMAN	K.AFN(+.98)STLPTM(+15.99)AQMEK.A	Y	73.76	1584.72	14	0.4	793.366	2	34.79	87300	1	10092	20190301_aAGP_021119_tryp_P_0p1ug_02.mzML	1	55	68	Deamidation N; Oxidation (M)	N3:Deamidation N:1000.00;M9:Oxidation (M):12.33
85	209	P16070|CD44_HUMAN	K.ALSIGFETC(+57.02)R.Y	Y	57.96	1152.56	10	0.5	577.287	2	38.99	489000	1	10726	20190301_aAGP_021119_tryp_P_0p1ug_02.mzML	1	69	78	Carbamidomethylation	C9:Carbamidomethylation:1000.00
85	209	P16070|CD44_HUMAN	R.FAGVFHVEK.N	Y	49.65	1032.54	9	0.2	517.277	2	31.14	421000	1	9544	20190301_aAGP_021119_tryp_P_0p1ug_02.mzML	1	30	38
22	22	P02533|K1C14_HUMAN	K.VTMQNLN(+.98)DR.L	N	71.67	1090.51	9	0.3	546.261	2	21.68	289000	1	7990	20190301_aAGP_021119_tryp_P_0p1ug_02.mzML	2	117	125	Deamidation N	N7:Deamidation N:17.01
22	22	P02533|K1C14_HUMAN	K.VTMQNLNDR.L	N	48.8	1089.52	9	0.1	545.769	2	21.13	693000	1	7905	20190301_aAGP_021119_tryp_P_0p1ug_02.mzML	2	117	125
22	22	P02533|K1C14_HUMAN	R.VLDELTLAR.A	N	38.55	1028.59	9	0.3	515.301	2	39.64	86100	1	10822	20190301_aAGP_021119_tryp_P_0p1ug_02.mzML	1	224	232
22	22	P02533|K1C14_HUMAN	R.LASYLDK.V	N	36.45	808.433	7	0	405.224	2	22.48	2740000	1	8116	20190301_aAGP_021119_tryp_P_0p1ug_02.mzML	2	126	132
22	22	P02533|K1C14_HUMAN	K.DAEEWFFTK.T	Y	35.9	1171.52	9	0.5	586.767	2	51.06	46600	1	13033	20190301_aAGP_021119_tryp_P_0p1ug_02.mzML	1	301	309
22	22	P02533|K1C14_HUMAN	R.LAADDFR.T	N	35.19	806.392	7	0.4	404.204	2	24	804000	1	8397	20190301_aAGP_021119_tryp_P_0p1ug_02.mzML	2	195	201
22	22	P02533|K1C14_HUMAN	R.ILNEMR.D	Y	26.25	774.406	6	0.1	388.21	2	20.53		1	7800	20190301_aAGP_021119_tryp_P_0p1ug_02.mzML	1	283	288
22	22	P02533|K1C14_HUMAN	K.ILLDVK.T	Y	23.9	699.453	6	0.2	350.734	2	33.49		1	9912	20190301_aAGP_021119_tryp_P_0p1ug_02.mzML	1	400	405
29	41	P02765|FETUA_HUMAN	K.HTLNQIDEVK.V	Y	63.64	1195.62	10	0	399.547	3	20.82	306000	1	7851	20190301_aAGP_021119_tryp_P_0p1ug_02.mzML	2	58	67
29	41	P02765|FETUA_HUMAN	S.APHGPGLIYR.Q	Y	55.98	1079.59	10	-0.2	360.87	3	24.65	728000	1	8506	20190301_aAGP_021119_tryp_P_0p1ug_02.mzML	3	19	28
29	41	P02765|FETUA_HUMAN	K.FSVVYAK.C	Y	49.68	812.443	7	-0.1	407.229	2	28.68	1330000	1	9175	20190301_aAGP_021119_tryp_P_0p1ug_02.mzML	1	125	131
29	41	P02765|FETUA_HUMAN	K.EHAVEGDC(+57.02)DFQLLK.L	Y	42.13	1659.76	14	-0.4	554.259	3	37.99	254000	1	10585	20190301_aAGP_021119_tryp_P_0p1ug_02.mzML	1	107	120	Carbamidomethylation	C8:Carbamidomethylation:1000.00
29	41	P02765|FETUA_HUMAN	R.TVVQPSVG.A	Y	24.2	785.428	8	0	393.721	2	22.64	386000	1	8146	20190301_aAGP_021119_tryp_P_0p1ug_02.mzML	2	341	348
116	208	O75144|ICOSL_HUMAN	R.LFN(+.98)VTPQDEQK.F	Y	78.46	1318.64	11	-1.4	660.327	2	32.5	223000	1	9765	20190301_aAGP_021119_tryp_P_0p1ug_02.mzML	1	100	110	Deamidation N	N3:Deamidation N:1000.00
116	208	O75144|ICOSL_HUMAN	R.GLYDVVSVLR.I	Y	50.03	1119.63	10	0.8	560.822	2	54.29	64800	1	14049	20190301_aAGP_021119_tryp_P_0p1ug_02.mzML	1	195	204
116	208	O75144|ICOSL_HUMAN	R.ALMSPAGMLR.G	Y	46.34	1045.54	10	0.6	523.778	2	42.11	136000	1	11200	20190301_aAGP_021119_tryp_P_0p1ug_02.mzML	1	84	93
45	38	P02768|ALBU_HUMAN	K.LC(+57.02)TVATLR.E	Y	43.72	932.511	8	-0.2	467.263	2	26.79	254000	1	8870	20190301_aAGP_021119_tryp_P_0p1ug_02.mzML	1	98	105	Carbamidomethylation	C2:Carbamidomethylation:1000.00
45	38	P02768|ALBU_HUMAN	K.KVPQVSTPTLVEVSR.N	N	39.79	1638.93	15	-1.3	547.317	3	36.27	95900	1	10311	20190301_aAGP_021119_tryp_P_0p1ug_02.mzML	1	438	452
45	38	P02768|ALBU_HUMAN	K.YLYEIAR.R	N	35.16	926.486	7	0.2	464.25	2	32.58	100000	1	9777	20190301_aAGP_021119_tryp_P_0p1ug_02.mzML	1	162	168
45	38	P02768|ALBU_HUMAN	R.FKDLGEENFK.A	Y	31.77	1225.6	10	0.1	409.54	3	27.48	94800	1	8984	20190301_aAGP_021119_tryp_P_0p1ug_02.mzML	1	35	44
45	38	P02768|ALBU_HUMAN	K.LVTDLTK.V	Y	30.94	788.464	7	-0.2	395.239	2	23.95	308000	1	8390	20190301_aAGP_021119_tryp_P_0p1ug_02.mzML	2	258	264
45	38	P02768|ALBU_HUMAN	K.LVNEVTEFAK.T	N	22.7	1148.61	10	-4.8	575.308	2	35.01	227000	1	10124	20190301_aAGP_021119_tryp_P_0p1ug_02.mzML	1	66	75
83	58	P02750|A2GL_HUMAN	K.ALGHLDLSGNR.L	Y	49.05	1151.6	11	-0.4	384.875	3	28.05	143000	1	9074	20190301_aAGP_021119_tryp_P_0p1ug_02.mzML	1	165	175
83	58	P02750|A2GL_HUMAN	R.VAAGAFQGLR.Q	Y	44.68	988.545	10	0	495.28	2	30.89	142000	1	9505	20190301_aAGP_021119_tryp_P_0p1ug_02.mzML	1	251	260
83	58	P02750|A2GL_HUMAN	R.GPLQLER.L	Y	38.92	811.455	7	0	406.735	2	25.89	140000	1	8720	20190301_aAGP_021119_tryp_P_0p1ug_02.mzML	1	210	216
83	58	P02750|A2GL_HUMAN	R.VLDLTR.N	N	26.83	715.423	6	0.1	358.719	2	26.42	190000	1	8802	20190301_aAGP_021119_tryp_P_0p1ug_02.mzML	1	120	125
119	168	O65316|ACT_MESVI	R.VAPEEHPVLLTEAPLNPK.A	Y	66.02	1953.06	18	0.5	652.027	3	40.93	475000	1	11005	20190301_aAGP_021119_tryp_P_0p1ug_02.mzML	1	98	115
119	168	O65316|ACT_MESVI	R.AVFPSIVGRPR.H	Y	44.45	1197.7	11	0.9	400.24	3	36.22	158000	1	10303	20190301_aAGP_021119_tryp_P_0p1ug_02.mzML	1	31	41
67	232	Q6UX71|PXDC2_HUMAN	R.IYGPSDSASR.D	Y	51.28	1051.49	10	0	526.754	2	15.77	214000	1	6674	20190301_aAGP_021119_tryp_P_0p1ug_02.mzML	2	120	129
67	232	Q6UX71|PXDC2_HUMAN	R.IQQIPNVR.R	Y	48.28	966.561	8	-0.5	484.288	2	24.98	439000	1	8560	20190301_aAGP_021119_tryp_P_0p1ug_02.mzML	2	290	297
67	232	Q6UX71|PXDC2_HUMAN	H.N(+.98)YYISR.I	Y	28.24	815.381	6	-4.7	408.696	2	13.5	416000	1	5843	20190301_aAGP_021119_tryp_P_0p1ug_02.mzML	1	114	119	Deamidation N	N1:Deamidation N:1000.00
71	528	P11409|MTP2_PROHU	E.YVAASAFR.F	Y	28.41	883.455	8	0.1	442.735	2	29.19	1960000	1	9251	20190301_aAGP_021119_tryp_P_0p1ug_02.mzML	2	299	306
71	528	P11409|MTP2_PROHU	Y.VAASAFR.F	Y	21.57	720.392	7	-0.3	361.203	2	20.45	8710000	1	7786	20190301_aAGP_021119_tryp_P_0p1ug_02.mzML	3	300	306

## Sheet: Phil82_chymo_peptide
Protein Group	Protein ID	Protein Accession	Peptide	Unique	-10lgP	Mass	Length	ppm	m/z	z	RT	Area	Fraction	Scan	Source File	#Spec	Start	End	PTM	AScore
1	1	iav|AFG99160|A/Phil/2/1982_HA	F.RHQNSEGTGQAADLKSTQAAIDQIN(+.98)GKL.N	Y	152.78	2951.47	28	1.7	738.876	4	35.68		1	8278	20190301_Phil82_021119_chymo_P_0p1ug_02.mzML	2	370	397	Deamidation N	N25:Deamidation N:344.79
1	1	iav|AFG99160|A/Phil/2/1982_HA	Y.GFRHQN(+.98)SEGTGQAADLKSTQAAIDQIN(+.98)GKL.N	Y	147.52	3156.54	30	2.5	790.145	4	38.42	2320000	1	8656	20190301_Phil82_021119_chymo_P_0p1ug_02.mzML	1	368	397	Deamidation N	N6:Deamidation N:1000.00;N27:Deamidation N:1000.00
1	1	iav|AFG99160|A/Phil/2/1982_HA	F.RHQN(+.98)SEGTGQAADLKSTQAAIDQIN(+.98)GKL.N	Y	134.07	2952.45	28	0.2	739.121	4	37.23	3940000	1	8492	20190301_Phil82_021119_chymo_P_0p1ug_02.mzML	1	370	397	Deamidation N	N4:Deamidation N:1000.00;N25:Deamidation N:1000.00
1	1	iav|AFG99160|A/Phil/2/1982_HA	K.TITNDQIEVTN(+.98)ATELVQSSSTGRIC(+57.02)DSPHRIL.D	Y	129.96	3555.75	32	0.3	889.944	4	50.67		1	10348	20190301_Phil82_021119_chymo_P_0p1ug_02.mzML	1	44	75	Deamidation N; Carbamidomethylation	N11:Deamidation N:142.27;C25:Carbamidomethylation:1000.00
1	1	iav|AFG99160|A/Phil/2/1982_HA	M.RSDAPIGTC(+57.02)SSEC(+57.02)ITPN(+.98)GSIPNDKPF.Q	Y	127.74	2820.27	26	-0.6	941.096	3	40.77	28500000	1	8981	20190301_Phil82_021119_chymo_P_0p1ug_02.mzML	2	285	310	Carbamidomethylation; Deamidation N	C9:Carbamidomethylation:1000.00;C13:Carbamidomethylation:1000.00;N17:Deamidation N:68.60
1	1	iav|AFG99160|A/Phil/2/1982_HA	M.RSDAPIGTC(+57.02)SSEC(+57.02)ITPN(+.98)GSIPN(+.98)DKPF.Q	Y	122.92	2821.25	26	0	941.425	3	42.1	23700000	1	9171	20190301_Phil82_021119_chymo_P_0p1ug_02.mzML	2	285	310	Carbamidomethylation; Deamidation N	C9:Carbamidomethylation:1000.00;C13:Carbamidomethylation:1000.00;N17:Deamidation N:1000.00;N22:Deamidation N:1000.00
1	1	iav|AFG99160|A/Phil/2/1982_HA	F.KIRTGKSSIM(+15.99)RSDAPIGTC(+57.02)SSEC(+57.02)ITPN(+.98)GSIPNDKPF.Q	Y	121.49	3937.9	36	-0.7	788.586	5	35	32100000	1	8185	20190301_Phil82_021119_chymo_P_0p1ug_02.mzML	2	275	310	Oxidation (M); Carbamidomethylation; Deamidation N	M10:Oxidation (M):1000.00;C19:Carbamidomethylation:1000.00;C23:Carbamidomethylation:1000.00;N27:Deamidation N:61.30
1	1	iav|AFG99160|A/Phil/2/1982_HA	Y.GFRHQNSEGTGQAADLKSTQAAIDQIN(+.98)GKL.N	Y	113.69	3155.56	30	0.2	789.897	4	36.88	2500000	1	8445	20190301_Phil82_021119_chymo_P_0p1ug_02.mzML	1	368	397	Deamidation N	N27:Deamidation N:172.41
1	1	iav|AFG99160|A/Phil/2/1982_HA	L.C(+57.02)LGHHAVPN(+.98)GTLVKTITNDQIEVTN(+.98)ATEL.V	Y	109.54	3146.56	29	0.2	787.646	4	51.22	6810000	1	10421	20190301_Phil82_021119_chymo_P_0p1ug_02.mzML	2	30	58	Carbamidomethylation; Deamidation N	C1:Carbamidomethylation:1000.00;N9:Deamidation N:95.39;N25:Deamidation N:79.54
1	1	iav|AFG99160|A/Phil/2/1982_HA	F.KIRTGKSSIM(+15.99)RSDAPIGTC(+57.02)SSEC(+57.02)ITPN(+.98)GSIPN(+.98)DKPF.Q	Y	108.61	3938.88	36	0.2	788.784	5	35.98		1	8320	20190301_Phil82_021119_chymo_P_0p1ug_02.mzML	2	275	310	Oxidation (M); Carbamidomethylation; Deamidation N	M10:Oxidation (M):1000.00;C19:Carbamidomethylation:1000.00;C23:Carbamidomethylation:1000.00;N27:Deamidation N:1000.00;N32:Deamidation N:1000.00
1	1	iav|AFG99160|A/Phil/2/1982_HA	C.SSEC(+57.02)ITPN(+.98)GSIPNDKPF.Q	Y	108.34	1862.84	17	0.9	932.426	2	39.56	1930000	1	8814	20190301_Phil82_021119_chymo_P_0p1ug_02.mzML	2	294	310	Carbamidomethylation; Deamidation N	C4:Carbamidomethylation:1000.00;N8:Deamidation N:65.71
1	1	iav|AFG99160|A/Phil/2/1982_HA	W.TIVKPGDILLIN(+.98)STGNLIAPRGY.F	Y	107.62	2425.36	23	0.5	1213.69	2	61.43	297000	1	11787	20190301_Phil82_021119_chymo_P_0p1ug_02.mzML	9	251	273	Deamidation N	N12:Deamidation N:32.48
1	1	iav|AFG99160|A/Phil/2/1982_HA	Y.FKIRTGKSSIM(+15.99)RSDAPIGTC(+57.02)SSEC(+57.02)ITPN(+.98)GSIPNDKPF.Q	Y	107.54	4084.97	37	0.4	818.001	5	37.57		1	8539	20190301_Phil82_021119_chymo_P_0p1ug_02.mzML	1	274	310	Oxidation (M); Carbamidomethylation; Deamidation N	M11:Oxidation (M):1000.00;C20:Carbamidomethylation:1000.00;C24:Carbamidomethylation:1000.00;N28:Deamidation N:52.68
1	1	iav|AFG99160|A/Phil/2/1982_HA	W.LYESESKYPVLN(+.98)VTM(+15.99)PNN(+.98)GKF.D	Y	106.6	2447.16	21	0	816.726	3	46.27	9150000	1	9748	20190301_Phil82_021119_chymo_P_0p1ug_02.mzML	2	170	190	Deamidation N; Oxidation (M)	N12:Deamidation N:76.42;M15:Oxidation (M):1000.00;N18:Deamidation N:10.11
1	1	iav|AFG99160|A/Phil/2/1982_HA	Y.FKIRTGKSSIM(+15.99)RSDAPIGTC(+57.02)SSEC(+57.02)ITPN(+.98)GSIPN(+.98)DKPF.Q	Y	105.53	4085.95	37	-1.6	818.196	5	38.52	14600000	1	8671	20190301_Phil82_021119_chymo_P_0p1ug_02.mzML	1	274	310	Oxidation (M); Carbamidomethylation; Deamidation N	M11:Oxidation (M):1000.00;C20:Carbamidomethylation:1000.00;C24:Carbamidomethylation:1000.00;N28:Deamidation N:1000.00;N33:Deamidation N:1000.00
1	1	iav|AFG99160|A/Phil/2/1982_HA	L.LIN(+.98)STGNLIAPRGYF.K	Y	104.83	1635.86	15	0.3	818.938	2	52.54	2240000	1	10601	20190301_Phil82_021119_chymo_P_0p1ug_02.mzML	2	260	274	Deamidation N	N3:Deamidation N:77.13
1	1	iav|AFG99160|A/Phil/2/1982_HA	L.VALENQHTIDLTDSEM(+15.99)NKL.F	Y	104.73	2186.05	19	0	729.692	3	38.35	762000	1	8647	20190301_Phil82_021119_chymo_P_0p1ug_02.mzML	1	445	463	Oxidation (M)	M16:Oxidation (M):1000.00
1	1	iav|AFG99160|A/Phil/2/1982_HA	Y.IWGIHHPSTDKEQTNLY.I	Y	104.72	2037.99	17	-0.2	1020	2	33.53		1	7981	20190301_Phil82_021119_chymo_P_0p1ug_02.mzML	7	195	211
1	1	iav|AFG99160|A/Phil/2/1982_HA	L.LIN(+.98)STGNLIAPRGY.F	Y	104.72	1488.79	14	1.5	745.405	2	41.87	4630000	1	9137	20190301_Phil82_021119_chymo_P_0p1ug_02.mzML	1	260	273	Deamidation N	N3:Deamidation N:63.97
1	1	iav|AFG99160|A/Phil/2/1982_HA	L.KSTQAAIDQIN(+.98)GKL.N	Y	104.7	1486.8	14	0.1	744.407	2	30.23	862000	1	7519	20190301_Phil82_021119_chymo_P_0p1ug_02.mzML	5	384	397	Deamidation N	N11:Deamidation N:1000.00
1	1	iav|AFG99160|A/Phil/2/1982_HA	L.RSLVASSGTLEFINEGF.N	Y	103.95	1825.92	17	0.4	913.968	2	57.29	4610000	1	11231	20190301_Phil82_021119_chymo_P_0p1ug_02.mzML	2	125	141
1	1	iav|AFG99160|A/Phil/2/1982_HA	S.SEC(+57.02)ITPN(+.98)GSIPNDKPF.Q	Y	101.22	1775.8	16	0.1	888.909	2	39.75	2320000	1	8839	20190301_Phil82_021119_chymo_P_0p1ug_02.mzML	1	295	310	Carbamidomethylation; Deamidation N	C3:Carbamidomethylation:1000.00;N7:Deamidation N:73.54
1	1	iav|AFG99160|A/Phil/2/1982_HA	L.KSTQAAIDQIN(+.98)GKLNRVIEKTNEKF.H	Y	100.7	2845.53	25	0.8	712.39	4	38.65	3530000	1	8689	20190301_Phil82_021119_chymo_P_0p1ug_02.mzML	3	384	408	Deamidation N	N11:Deamidation N:33.81
1	1	iav|AFG99160|A/Phil/2/1982_HA	Y.IRASGRVTVSTKRSQQTVIPNIGSRPW.V	Y	100.08	2993.66	27	1	499.952	6	35.49	17400000	1	8253	20190301_Phil82_021119_chymo_P_0p1ug_02.mzML	11	212	238
1	1	iav|AFG99160|A/Phil/2/1982_HA	F.SNC(+57.02)YPYDVPDYASL.R	Y	99.86	1662.69	14	0.6	832.351	2	51.58	61900000	1	10471	20190301_Phil82_021119_chymo_P_0p1ug_02.mzML	2	111	124	Carbamidomethylation	C3:Carbamidomethylation:1000.00
1	1	iav|AFG99160|A/Phil/2/1982_HA	W.TGVTQSGGSSTC(+57.02)KRGSN(+.98)NSFF.S	Y	98.71	2178.96	21	0.7	727.328	3	29.36	8830000	1	7398	20190301_Phil82_021119_chymo_P_0p1ug_02.mzML	2	144	164	Carbamidomethylation; Deamidation N	C12:Carbamidomethylation:1000.00;N17:Deamidation N:11.06
1	1	iav|AFG99160|A/Phil/2/1982_HA	Y.RDEALN(+.98)NRFQIKGVEL.K	Y	98.69	1902	16	0.2	476.506	4	45.15	51000000	1	9589	20190301_Phil82_021119_chymo_P_0p1ug_02.mzML	5	508	523	Deamidation N	N6:Deamidation N:23.10
1	1	iav|AFG99160|A/Phil/2/1982_HA	S.SEC(+57.02)ITPN(+.98)GSIPN(+.98)DKPF.Q	Y	95.61	1776.79	16	0	889.401	2	41.4	1950000	1	9072	20190301_Phil82_021119_chymo_P_0p1ug_02.mzML	1	295	310	Carbamidomethylation; Deamidation N	C3:Carbamidomethylation:1000.00;N7:Deamidation N:1000.00;N12:Deamidation N:1000.00
1	1	iav|AFG99160|A/Phil/2/1982_HA	W.TIVKPGDILLIN(+.98)STGN(+.98)LIAPRGY.F	Y	95.5	2426.34	23	2.3	809.79	3	62.6		1	11954	20190301_Phil82_021119_chymo_P_0p1ug_02.mzML	1	251	273	Deamidation N	N12:Deamidation N:1000.00;N16:Deamidation N:1000.00
1	1	iav|AFG99160|A/Phil/2/1982_HA	C.SSEC(+57.02)ITPN(+.98)GSIPN(+.98)DKPF.Q	Y	95.27	1863.82	17	1.4	932.918	2	41.31	1770000	1	9059	20190301_Phil82_021119_chymo_P_0p1ug_02.mzML	1	294	310	Carbamidomethylation; Deamidation N	C4:Carbamidomethylation:1000.00;N8:Deamidation N:1000.00;N13:Deamidation N:1000.00
1	1	iav|AFG99160|A/Phil/2/1982_HA	F.RHQN(+.98)SEGTGQAADLKSTQ.A	Y	94.79	1927.9	18	0.8	643.641	3	12.78	289000	1	5099	20190301_Phil82_021119_chymo_P_0p1ug_02.mzML	3	370	387	Deamidation N	N4:Deamidation N:1000.00
1	1	iav|AFG99160|A/Phil/2/1982_HA	L.IN(+.98)STGNLIAPRGY.F	Y	93.26	1375.71	13	1.4	688.863	2	36.43	1930000	1	8383	20190301_Phil82_021119_chymo_P_0p1ug_02.mzML	1	261	273	Deamidation N	N2:Deamidation N:87.62
1	1	iav|AFG99160|A/Phil/2/1982_HA	Y.IWGIHHPSTDKEQTN(+.98)LY.I	Y	93.07	2038.97	17	6.4	680.67	3	35.02	11600000	1	8188	20190301_Phil82_021119_chymo_P_0p1ug_02.mzML	7	195	211	Deamidation N	N15:Deamidation N:1000.00
1	1	iav|AFG99160|A/Phil/2/1982_HA	Y.GFRHQN(+.98)SEGTGQAADL.K	Y	93.05	1687.76	16	1.1	844.886	2	21.36	726000	1	6279	20190301_Phil82_021119_chymo_P_0p1ug_02.mzML	4	368	383	Deamidation N	N6:Deamidation N:1000.00
1	1	iav|AFG99160|A/Phil/2/1982_HA	L.VALENQHTIDLTDSEM(+15.99)N.K	Y	92.46	1944.87	17	-1.2	973.443	2	34.77	303000	1	8153	20190301_Phil82_021119_chymo_P_0p1ug_02.mzML	1	445	461	Oxidation (M)	M16:Oxidation (M):1000.00
1	1	iav|AFG99160|A/Phil/2/1982_HA	F.RHQNSEGTGQAADLKSTQ.A	Y	92.38	1926.91	18	-0.1	643.312	3	12.16	238000	1	5008	20190301_Phil82_021119_chymo_P_0p1ug_02.mzML	2	370	387
1	1	iav|AFG99160|A/Phil/2/1982_HA	F.VERSKAFSN(+.98)C(+57.02)YPYDVPDYASL.R	Y	92.34	2481.12	21	1	828.047	3	48.05		1	9995	20190301_Phil82_021119_chymo_P_0p1ug_02.mzML	1	104	124	Deamidation N; Carbamidomethylation	N9:Deamidation N:1000.00;C10:Carbamidomethylation:1000.00
1	1	iav|AFG99160|A/Phil/2/1982_HA	F.SN(+.98)C(+57.02)YPYDVPDYASL.R	Y	91.98	1663.67	14	1.2	832.844	2	53.45	9070000	1	10722	20190301_Phil82_021119_chymo_P_0p1ug_02.mzML	4	111	124	Deamidation N; Carbamidomethylation	N2:Deamidation N:1000.00;C3:Carbamidomethylation:1000.00
1	1	iav|AFG99160|A/Phil/2/1982_HA	Y.HKC(+57.02)DNAC(+57.02)IGSIRN(+.98)GTYDHDVY.R	Y	91.91	2495.06	21	-0.2	624.772	4	28.38	12600000	1	7263	20190301_Phil82_021119_chymo_P_0p1ug_02.mzML	1	487	507	Carbamidomethylation; Deamidation N	C3:Carbamidomethylation:1000.00;C7:Carbamidomethylation:1000.00;N13:Deamidation N:58.11
1	1	iav|AFG99160|A/Phil/2/1982_HA	Y.WTIVKPGDILLIN(+.98)STGNL.I	Y	91.29	1954.08	18	0	978.046	2	68	154000	1	12691	20190301_Phil82_021119_chymo_P_0p1ug_02.mzML	2	250	267	Deamidation N	N13:Deamidation N:44.28
1	1	iav|AFG99160|A/Phil/2/1982_HA	L.C(+57.02)LGHHAVPN(+.98)GTLVKTITN(+.98)DQIEVTN(+.98)ATEL.V	Y	90.62	3147.54	29	0.4	787.893	4	47.78	1200000	1	9959	20190301_Phil82_021119_chymo_P_0p1ug_02.mzML	1	30	58	Carbamidomethylation; Deamidation N	C1:Carbamidomethylation:1000.00;N9:Deamidation N:1000.00;N18:Deamidation N:1000.00;N25:Deamidation N:1000.00
1	1	iav|AFG99160|A/Phil/2/1982_HA	Y.GFRHQNSEGTGQAADLKSTQ.A	Y	90.54	2131	20	1.1	533.759	4	14.89		1	5392	20190301_Phil82_021119_chymo_P_0p1ug_02.mzML	2	368	387
1	1	iav|AFG99160|A/Phil/2/1982_HA	Y.GFRHQNSEGTGQAADL.K	Y	90.5	1686.77	16	0.3	844.393	2	19.25	545000	1	5987	20190301_Phil82_021119_chymo_P_0p1ug_02.mzML	3	368	383
1	1	iav|AFG99160|A/Phil/2/1982_HA	L.C(+57.02)LGHHAVPN(+.98)GTLVK.T	Y	89.71	1502.77	14	0.5	501.93	3	22.27	7740000	1	6409	20190301_Phil82_021119_chymo_P_0p1ug_02.mzML	2	30	43	Carbamidomethylation; Deamidation N	C1:Carbamidomethylation:1000.00;N9:Deamidation N:1000.00
1	1	iav|AFG99160|A/Phil/2/1982_HA	T.VSTKRSQQTVIPNIGSRPW.V	Y	89.2	2153.17	19	0.4	718.731	3	39.24	18500000	1	8771	20190301_Phil82_021119_chymo_P_0p1ug_02.mzML	3	220	238
1	1	iav|AFG99160|A/Phil/2/1982_HA	F.VERSKAFSNC(+57.02)YPYDVPDYASL.R	Y	89.08	2480.13	21	0	827.718	3	46.79		1	9822	20190301_Phil82_021119_chymo_P_0p1ug_02.mzML	1	104	124	Carbamidomethylation	C10:Carbamidomethylation:1000.00
1	1	iav|AFG99160|A/Phil/2/1982_HA	F.HQIEKEFSEVEGRIQDLEKY.V	Y	88.5	2476.22	20	0.2	620.063	4	50.13	1090000	1	10274	20190301_Phil82_021119_chymo_P_0p1ug_02.mzML	1	409	428
1	1	iav|AFG99160|A/Phil/2/1982_HA	F.EKTRKQLRENAEDMGN(+.98)GC(+57.02)F.K	Y	87.98	2283.04	19	0.9	571.767	4	21.54	22500000	1	6305	20190301_Phil82_021119_chymo_P_0p1ug_02.mzML	4	465	483	Deamidation N; Carbamidomethylation	N16:Deamidation N:71.27;C18:Carbamidomethylation:1000.00
1	1	iav|AFG99160|A/Phil/2/1982_HA	F.SNC(+57.02)YPYDVPDYASLR.S	Y	87.55	1818.79	15	-1.3	607.269	3	43.35		1	9342	20190301_Phil82_021119_chymo_P_0p1ug_02.mzML	1	111	125	Carbamidomethylation	C3:Carbamidomethylation:1000.00
1	1	iav|AFG99160|A/Phil/2/1982_HA	Y.RDEALNNRFQIKGVEL.K	Y	87.17	1901.01	16	0.1	476.26	4	43.18	42600000	1	9317	20190301_Phil82_021119_chymo_P_0p1ug_02.mzML	4	508	523
1	1	iav|AFG99160|A/Phil/2/1982_HA	F.EKTRKQLREN(+.98)AEDMGN(+.98)GC(+57.02)F.K	Y	86.84	2284.02	19	1.2	572.013	4	22.52	6710000	1	6445	20190301_Phil82_021119_chymo_P_0p1ug_02.mzML	1	465	483	Deamidation N; Carbamidomethylation	N10:Deamidation N:1000.00;N16:Deamidation N:1000.00;C18:Carbamidomethylation:1000.00
1	1	iav|AFG99160|A/Phil/2/1982_HA	F.INEGFN(+.98)WTGVTQSGGSSTC(+57.02)KRGSNN(+.98)SFF.S	Y	85.73	3040.33	28	-0.7	1014.45	3	52.24	7510000	1	10560	20190301_Phil82_021119_chymo_P_0p1ug_02.mzML	1	137	164	Deamidation N; Carbamidomethylation	N6:Deamidation N:42.89;C19:Carbamidomethylation:1000.00;N25:Deamidation N:0.00
1	1	iav|AFG99160|A/Phil/2/1982_HA	Y.RDEALNN(+.98)RFQIKGVEL.K	Y	85.66	1902	16	-0.5	476.506	4	43.94	51000000	1	9422	20190301_Phil82_021119_chymo_P_0p1ug_02.mzML	2	508	523	Deamidation N	N7:Deamidation N:14.02
1	1	iav|AFG99160|A/Phil/2/1982_HA	N.QHTIDLTDSEM(+15.99)NKLF.E	Y	85.4	1806.85	15	0.2	603.289	3	42.46	2230000	1	9219	20190301_Phil82_021119_chymo_P_0p1ug_02.mzML	1	450	464	Oxidation (M)	M11:Oxidation (M):1000.00
1	1	iav|AFG99160|A/Phil/2/1982_HA	W.TIVKPGDILLIN(+.98)STGNLIAPR.G	Y	84.99	2205.27	21	0.9	736.099	3	58.99	38500000	1	11459	20190301_Phil82_021119_chymo_P_0p1ug_02.mzML	5	251	271	Deamidation N	N12:Deamidation N:104.08
1	1	iav|AFG99160|A/Phil/2/1982_HA	Y.HKC(+57.02)DN(+.98)AC(+57.02)IGSIRN(+.98)GTYDHDVY.R	Y	84.91	2496.04	21	0.8	625.019	4	29.67	91800	1	7440	20190301_Phil82_021119_chymo_P_0p1ug_02.mzML	1	487	507	Carbamidomethylation; Deamidation N	C3:Carbamidomethylation:1000.00;N5:Deamidation N:1000.00;C7:Carbamidomethylation:1000.00;N13:Deamidation N:1000.00
1	1	iav|AFG99160|A/Phil/2/1982_HA	W.TIVKPGDILLIN(+.98)STGNL.I	Y	84.87	1768	17	0.1	885.006	2	59.93	16500000	1	11584	20190301_Phil82_021119_chymo_P_0p1ug_02.mzML	5	251	267	Deamidation N	N12:Deamidation N:46.31
1	1	iav|AFG99160|A/Phil/2/1982_HA	L.GHHAVPN(+.98)GTLVKTITNDQIEVTN(+.98)ATEL.V	Y	84.49	2873.44	27	5.3	719.371	4	50.13		1	10275	20190301_Phil82_021119_chymo_P_0p1ug_02.mzML	1	32	58	Deamidation N	N7:Deamidation N:22.83;N23:Deamidation N:46.13
1	1	iav|AFG99160|A/Phil/2/1982_HA	K.RSQQTVIPNIGSRPW.V	Y	84.27	1737.93	15	0.6	580.317	3	43.02	47200000	1	9295	20190301_Phil82_021119_chymo_P_0p1ug_02.mzML	2	224	238
1	1	iav|AFG99160|A/Phil/2/1982_HA	L.NRVIEKTN(+.98)EKF.H	Y	84.17	1377.73	11	-0.1	460.249	3	18.04	1370000	1	5821	20190301_Phil82_021119_chymo_P_0p1ug_02.mzML	1	398	408	Deamidation N	N8:Deamidation N:110.43
1	1	iav|AFG99160|A/Phil/2/1982_HA	R.VTVSTKRSQQTVIPNIGSRPW.V	Y	83.47	2353.29	21	0.1	589.329	4	40.38	903000	1	8926	20190301_Phil82_021119_chymo_P_0p1ug_02.mzML	2	218	238
1	1	iav|AFG99160|A/Phil/2/1982_HA	F.EKTRKQLRENAEDM(+15.99)GN(+.98)GC(+57.02)FKIY.H	Y	83.16	2703.27	22	0.3	676.826	4	25.82	14800000	1	6904	20190301_Phil82_021119_chymo_P_0p1ug_02.mzML	4	465	486	Oxidation (M); Deamidation N; Carbamidomethylation	M14:Oxidation (M):1000.00;N16:Deamidation N:53.33;C18:Carbamidomethylation:1000.00
1	1	iav|AFG99160|A/Phil/2/1982_HA	L.KSTQAAIDQIN(+.98)GKLN.R	Y	83.04	1600.84	15	0.8	534.622	3	26.11	5650000	1	6945	20190301_Phil82_021119_chymo_P_0p1ug_02.mzML	2	384	398	Deamidation N	N11:Deamidation N:34.30
1	1	iav|AFG99160|A/Phil/2/1982_HA	L.N(+.98)RVIEKTNEKF.H	Y	82.71	1377.73	11	0.5	460.249	3	19.96	1190000	1	6089	20190301_Phil82_021119_chymo_P_0p1ug_02.mzML	1	398	408	Deamidation N	N1:Deamidation N:128.65
1	1	iav|AFG99160|A/Phil/2/1982_HA	Y.GFRHQNSEGTGQAADLK.S	Y	82.59	1814.87	17	0	605.963	3	14.24	75500	1	5304	20190301_Phil82_021119_chymo_P_0p1ug_02.mzML	2	368	384
1	1	iav|AFG99160|A/Phil/2/1982_HA	M.RNVPEKQTRGIF.G	Y	82.1	1443.79	12	-0.4	361.956	4	21.19	6770000	1	6256	20190301_Phil82_021119_chymo_P_0p1ug_02.mzML	4	337	348
1	1	iav|AFG99160|A/Phil/2/1982_HA	L.RENAEDM(+15.99)GN(+.98)GC(+57.02)FKIY.H	Y	81.68	1819.75	15	0.4	607.591	3	32.61	4250000	1	7852	20190301_Phil82_021119_chymo_P_0p1ug_02.mzML	1	472	486	Oxidation (M); Deamidation N; Carbamidomethylation	M7:Oxidation (M):1000.00;N9:Deamidation N:77.93;C11:Carbamidomethylation:1000.00
1	1	iav|AFG99160|A/Phil/2/1982_HA	Y.GFRHQN(+.98)SEGTGQAADLKSTQ.A	Y	81.62	2131.99	20	0.2	534.005	4	16.43	2290000	1	5603	20190301_Phil82_021119_chymo_P_0p1ug_02.mzML	2	368	387	Deamidation N	N6:Deamidation N:1000.00
1	1	iav|AFG99160|A/Phil/2/1982_HA	F.INEGFN(+.98)WTGVTQSGGSSTC(+57.02)KRGSN(+.98)NSFF.S	Y	81.48	3040.33	28	1	1014.45	3	52.8	7510000	1	10635	20190301_Phil82_021119_chymo_P_0p1ug_02.mzML	1	137	164	Deamidation N; Carbamidomethylation	N6:Deamidation N:19.86;C19:Carbamidomethylation:1000.00;N24:Deamidation N:7.21
1	1	iav|AFG99160|A/Phil/2/1982_HA	F.EKTRKQLRENAEDM(+15.99)GN(+.98)GC(+57.02)F.K	Y	81.17	2299.03	19	1.8	767.353	3	16.02	6770000	1	5546	20190301_Phil82_021119_chymo_P_0p1ug_02.mzML	7	465	483	Oxidation (M); Deamidation N; Carbamidomethylation	M14:Oxidation (M):1000.00;N16:Deamidation N:111.20;C18:Carbamidomethylation:1000.00
1	1	iav|AFG99160|A/Phil/2/1982_HA	V.STKRSQQTVIPNIGSRPW.V	Y	81.05	2054.1	18	0.5	685.708	3	39.01	2650000	1	8738	20190301_Phil82_021119_chymo_P_0p1ug_02.mzML	2	221	238
1	1	iav|AFG99160|A/Phil/2/1982_HA	Y.RDEALN(+.98)NRF.Q	Y	80.59	1134.54	9	0.2	568.278	2	24.13	29900000	1	6671	20190301_Phil82_021119_chymo_P_0p1ug_02.mzML	9	508	516	Deamidation N	N6:Deamidation N:26.02
1	1	iav|AFG99160|A/Phil/2/1982_HA	K.TITNDQIEVTN(+.98)ATEL.V	Y	80.27	1661.8	15	0.6	831.908	2	45.93	2530000	1	9699	20190301_Phil82_021119_chymo_P_0p1ug_02.mzML	1	44	58	Deamidation N	N11:Deamidation N:46.67
1	1	iav|AFG99160|A/Phil/2/1982_HA	G.SIRN(+.98)GTYDHDVY.R	Y	79.54	1439.63	12	-0.4	480.884	3	24.31	4980000	1	6696	20190301_Phil82_021119_chymo_P_0p1ug_02.mzML	2	496	507	Deamidation N	N4:Deamidation N:1000.00
1	1	iav|AFG99160|A/Phil/2/1982_HA	Y.GAC(+57.02)PRYVKQN(+.98)TL.K	Y	79.03	1406.7	12	-0.2	704.356	2	22.35	10600000	1	6423	20190301_Phil82_021119_chymo_P_0p1ug_02.mzML	10	319	330	Carbamidomethylation; Deamidation N	C3:Carbamidomethylation:1000.00;N10:Deamidation N:1000.00
1	1	iav|AFG99160|A/Phil/2/1982_HA	L.KLATGM(+15.99)RNVPEKQTRGIF.G	Y	78.52	2061.12	18	-1.2	413.23	5	23.14	4160000	1	6533	20190301_Phil82_021119_chymo_P_0p1ug_02.mzML	5	331	348	Oxidation (M)	M6:Oxidation (M):1000.00
1	1	iav|AFG99160|A/Phil/2/1982_HA	L.KLATGM(+15.99)RNVPEKQT.R	Y	78.36	1587.84	14	1	397.968	4	12.08	56600000	1	4995	20190301_Phil82_021119_chymo_P_0p1ug_02.mzML	21	331	344	Oxidation (M)	M6:Oxidation (M):1000.00
1	1	iav|AFG99160|A/Phil/2/1982_HA	S.TKRSQQTVIPNIGSRPW.V	Y	77.14	1967.07	17	0.4	492.775	4	38.95	17000000	1	8730	20190301_Phil82_021119_chymo_P_0p1ug_02.mzML	4	222	238
1	1	iav|AFG99160|A/Phil/2/1982_HA	Y.RDEALN(+.98)N(+.98)RFQIKGVEL.K	Y	76.52	1902.98	16	0.4	635.334	3	47.86	4870000	1	9969	20190301_Phil82_021119_chymo_P_0p1ug_02.mzML	3	508	523	Deamidation N	N6:Deamidation N:1000.00;N7:Deamidation N:1000.00
1	1	iav|AFG99160|A/Phil/2/1982_HA	L.NRVIEKTNEKF.H	Y	76.46	1376.74	11	-0.2	459.921	3	16.42	7060000	1	5601	20190301_Phil82_021119_chymo_P_0p1ug_02.mzML	2	398	408
1	1	iav|AFG99160|A/Phil/2/1982_HA	L.VQSSSTGRIC(+57.02)DSPHRIL.D	Y	76.12	1911.96	17	0.5	478.997	4	24.75	42300000	1	6756	20190301_Phil82_021119_chymo_P_0p1ug_02.mzML	3	59	75	Carbamidomethylation	C10:Carbamidomethylation:1000.00
1	1	iav|AFG99160|A/Phil/2/1982_HA	W.TIVKPGDILLIN(+.98)STGN(+.98)LIAPR.G	Y	75.33	2206.26	21	0.7	736.427	3	60.27	2060000	1	11630	20190301_Phil82_021119_chymo_P_0p1ug_02.mzML	1	251	271	Deamidation N	N12:Deamidation N:1000.00;N16:Deamidation N:1000.00
1	1	iav|AFG99160|A/Phil/2/1982_HA	W.GIHHPSTDKEQTNLY.I	Y	74.91	1738.83	15	-0.1	435.714	4	18.43	21300000	1	5875	20190301_Phil82_021119_chymo_P_0p1ug_02.mzML	5	197	211
1	1	iav|AFG99160|A/Phil/2/1982_HA	Y.FKIRTGKSSIM(+15.99).R	Y	74.9	1282.71	11	2.4	642.362	2	19.23	2390000	1	5985	20190301_Phil82_021119_chymo_P_0p1ug_02.mzML	5	274	284	Oxidation (M)	M11:Oxidation (M):1000.00
1	1	iav|AFG99160|A/Phil/2/1982_HA	R.SQQTVIPNIGSRPW.V	Y	74.54	1581.83	14	0.9	791.921	2	48.13	5700000	1	10005	20190301_Phil82_021119_chymo_P_0p1ug_02.mzML	2	225	238
1	1	iav|AFG99160|A/Phil/2/1982_HA	S.TGRIC(+57.02)DSPHRIL.D	Y	74.33	1423.74	12	0.2	475.586	3	22.78	3370000	1	6483	20190301_Phil82_021119_chymo_P_0p1ug_02.mzML	1	64	75	Carbamidomethylation	C5:Carbamidomethylation:1000.00
1	1	iav|AFG99160|A/Phil/2/1982_HA	Y.ESESKYPVLN(+.98)VTM(+15.99)PNN(+.98)GKFDKLY.I	Y	73.42	2690.28	23	0.4	673.577	4	47.1	14100000	1	9864	20190301_Phil82_021119_chymo_P_0p1ug_02.mzML	2	172	194	Deamidation N; Oxidation (M)	N10:Deamidation N:56.99;M13:Oxidation (M):1000.00;N16:Deamidation N:8.69
1	1	iav|AFG99160|A/Phil/2/1982_HA	T.VSTKRSQQTVIPN(+.98)IGSRPW.V	Y	73.36	2154.15	19	0.8	539.546	4	38.4	3150000	1	8654	20190301_Phil82_021119_chymo_P_0p1ug_02.mzML	1	220	238	Deamidation N	N13:Deamidation N:1000.00
1	1	iav|AFG99160|A/Phil/2/1982_HA	F.INEGFN(+.98)WTGVTQ.S	Y	73.21	1365.62	12	1.2	683.818	2	49.29	1300000	1	10162	20190301_Phil82_021119_chymo_P_0p1ug_02.mzML	1	137	148	Deamidation N	N6:Deamidation N:22.99
1	1	iav|AFG99160|A/Phil/2/1982_HA	W.TIVKPGDILLIN(+.98)STGN.L	Y	73.16	1654.91	16	0.7	828.465	2	52.84	5650000	1	10641	20190301_Phil82_021119_chymo_P_0p1ug_02.mzML	3	251	266	Deamidation N	N12:Deamidation N:104.08
1	1	iav|AFG99160|A/Phil/2/1982_HA	L.EFINEGFN(+.98)WTGVTQ.S	Y	72.9	1641.73	14	0.6	821.873	2	59.01	656000	1	11462	20190301_Phil82_021119_chymo_P_0p1ug_02.mzML	1	135	148	Deamidation N	N8:Deamidation N:24.67
1	1	iav|AFG99160|A/Phil/2/1982_HA	L.GHHAVPN(+.98)GTLVK.T	Y	71.77	1229.65	12	0.1	410.891	3	17.07	1450000	1	5689	20190301_Phil82_021119_chymo_P_0p1ug_02.mzML	1	32	43	Deamidation N	N7:Deamidation N:1000.00
1	1	iav|AFG99160|A/Phil/2/1982_HA	Q.LRENAEDM(+15.99)GN(+.98)GC(+57.02)F.K	Y	71.53	1528.59	13	0.7	765.304	2	22.88	287000	1	6496	20190301_Phil82_021119_chymo_P_0p1ug_02.mzML	1	471	483	Oxidation (M); Deamidation N; Carbamidomethylation	M8:Oxidation (M):1000.00;N10:Deamidation N:90.21;C12:Carbamidomethylation:1000.00
1	1	iav|AFG99160|A/Phil/2/1982_HA	F.GAIAGFIEN(+.98)GW.E	Y	71.37	1134.53	11	-0.6	568.274	2	60.2		1	11620	20190301_Phil82_021119_chymo_P_0p1ug_02.mzML	1	349	359	Deamidation N	N9:Deamidation N:1000.00
1	1	iav|AFG99160|A/Phil/2/1982_HA	F.EKTRKQLREN(+.98)AEDM(+15.99)GN(+.98)GC(+57.02)FKIY.H	Y	71.03	2704.26	22	0.2	541.859	5	27.11	3330000	1	7082	20190301_Phil82_021119_chymo_P_0p1ug_02.mzML	1	465	486	Deamidation N; Oxidation (M); Carbamidomethylation	N10:Deamidation N:1000.00;M14:Oxidation (M):1000.00;N16:Deamidation N:1000.00;C18:Carbamidomethylation:1000.00
1	1	iav|AFG99160|A/Phil/2/1982_HA	F.RHQNSEGTGQAADL.K	Y	70.93	1482.68	14	-1.5	495.234	3	14.54	2000000	1	5344	20190301_Phil82_021119_chymo_P_0p1ug_02.mzML	2	370	383
1	1	iav|AFG99160|A/Phil/2/1982_HA	F.EKTRKQLREN(+.98)AEDM(+15.99)GN(+.98)GC(+57.02)F.K	Y	70.11	2300.02	19	2.5	767.681	3	16.82	1590000	1	5655	20190301_Phil82_021119_chymo_P_0p1ug_02.mzML	3	465	483	Deamidation N; Oxidation (M); Carbamidomethylation	N10:Deamidation N:1000.00;M14:Oxidation (M):1000.00;N16:Deamidation N:1000.00;C18:Carbamidomethylation:1000.00
1	1	iav|AFG99160|A/Phil/2/1982_HA	L.RENAEDM(+15.99)GN(+.98)GC(+57.02)F.K	Y	69.57	1415.51	12	-0.9	708.761	2	18.35	1340000	1	5864	20190301_Phil82_021119_chymo_P_0p1ug_02.mzML	1	472	483	Oxidation (M); Deamidation N; Carbamidomethylation	M7:Oxidation (M):1000.00;N9:Deamidation N:94.27;C11:Carbamidomethylation:1000.00
1	1	iav|AFG99160|A/Phil/2/1982_HA	Y.IRASGRVTVSTKR.S	Y	68.34	1429.85	13	-0.5	358.469	4	12.25	577000	1	5021	20190301_Phil82_021119_chymo_P_0p1ug_02.mzML	1	212	224
1	1	iav|AFG99160|A/Phil/2/1982_HA	C.ITPN(+.98)GSIPNDKPF.Q	Y	68.16	1399.7	13	0.2	700.856	2	36.44	2280000	1	8384	20190301_Phil82_021119_chymo_P_0p1ug_02.mzML	1	298	310	Deamidation N	N4:Deamidation N:77.53
1	1	iav|AFG99160|A/Phil/2/1982_HA	T.KRSQQTVIPNIGSRPW.V	Y	68.11	1866.02	16	1	623.015	3	38.85	1000000	1	8715	20190301_Phil82_021119_chymo_P_0p1ug_02.mzML	3	223	238
1	1	iav|AFG99160|A/Phil/2/1982_HA	F.INEGFN(+.98)WTGVTQSGGSSTC(+57.02)KRGSN(+.98)N(+.98)SFF.S	Y	67.72	3041.31	28	1.2	1014.78	3	53.52	728000	1	10731	20190301_Phil82_021119_chymo_P_0p1ug_02.mzML	1	137	164	Deamidation N; Carbamidomethylation	N6:Deamidation N:109.97;C19:Carbamidomethylation:1000.00;N24:Deamidation N:125.29;N25:Deamidation N:121.95
1	1	iav|AFG99160|A/Phil/2/1982_HA	K.RSQQTVIPN(+.98)IGSRPW.V	Y	67.45	1738.91	15	8.2	580.649	3	42.08	804000	1	9166	20190301_Phil82_021119_chymo_P_0p1ug_02.mzML	1	224	238	Deamidation N	N9:Deamidation N:1000.00
1	1	iav|AFG99160|A/Phil/2/1982_HA	Y.GAC(+57.02)PRYVKQNTL.K	Y	67.27	1405.71	12	0.2	703.864	2	19.66	43200000	1	6045	20190301_Phil82_021119_chymo_P_0p1ug_02.mzML	8	319	330	Carbamidomethylation	C3:Carbamidomethylation:1000.00
1	1	iav|AFG99160|A/Phil/2/1982_HA	L.C(+57.02)LGHHAVPN(+.98)GTL.V	Y	67.1	1275.6	12	0.1	426.208	3	24.65	442000	1	6742	20190301_Phil82_021119_chymo_P_0p1ug_02.mzML	1	30	41	Carbamidomethylation; Deamidation N	C1:Carbamidomethylation:1000.00;N9:Deamidation N:1000.00
1	1	iav|AFG99160|A/Phil/2/1982_HA	W.LYESESKYPVLN(+.98)VTM(+15.99)PN.N	Y	66.84	1999.94	17	2.2	667.657	3	43.12	3550000	1	9308	20190301_Phil82_021119_chymo_P_0p1ug_02.mzML	1	170	186	Deamidation N; Oxidation (M)	N12:Deamidation N:41.96;M15:Oxidation (M):1000.00
1	1	iav|AFG99160|A/Phil/2/1982_HA	W.TIVKPGDILLINSTGN(+.98)LIAPR.G	Y	66.54	2205.27	21	0.9	552.326	4	59.42	4080000	1	11516	20190301_Phil82_021119_chymo_P_0p1ug_02.mzML	1	251	271	Deamidation N	N16:Deamidation N:42.89
1	1	iav|AFG99160|A/Phil/2/1982_HA	F.INEGFN(+.98)WTGVTQSGGSSTC(+57.02).K	Y	66.52	2001.84	19	1.4	1001.93	2	47.46	334000	1	9915	20190301_Phil82_021119_chymo_P_0p1ug_02.mzML	1	137	155	Deamidation N; Carbamidomethylation	N6:Deamidation N:16.76;C19:Carbamidomethylation:1000.00
1	1	iav|AFG99160|A/Phil/2/1982_HA	W.DLFVERSKAF.S	Y	65.33	1210.63	10	0.7	606.325	2	38.78	14000000	1	8707	20190301_Phil82_021119_chymo_P_0p1ug_02.mzML	3	101	110
1	1	iav|AFG99160|A/Phil/2/1982_HA	Y.RDEALNNRF.Q	Y	64.86	1133.56	9	-0.3	567.786	2	21.28	36000000	1	6267	20190301_Phil82_021119_chymo_P_0p1ug_02.mzML	6	508	516
1	1	iav|AFG99160|A/Phil/2/1982_HA	W.GIHHPSTDKEQTN(+.98)LY.I	Y	64.41	1739.81	15	2.7	580.946	3	19.08	1020000	1	5962	20190301_Phil82_021119_chymo_P_0p1ug_02.mzML	1	197	211	Deamidation N	N13:Deamidation N:1000.00
1	1	iav|AFG99160|A/Phil/2/1982_HA	L.VASSGTLEFINEGF.N	Y	63.68	1469.7	14	0.5	735.86	2	58.22	908000	1	11355	20190301_Phil82_021119_chymo_P_0p1ug_02.mzML	1	128	141
1	1	iav|AFG99160|A/Phil/2/1982_HA	Y.FKIRTGKSSIM.R	Y	63.22	1266.71	11	0.7	634.364	2	26.03	354000	1	6934	20190301_Phil82_021119_chymo_P_0p1ug_02.mzML	3	274	284
1	1	iav|AFG99160|A/Phil/2/1982_HA	N.DKPFQNVNKITY.G	Y	63.18	1465.76	12	0.3	489.593	3	33.51	9200000	1	7978	20190301_Phil82_021119_chymo_P_0p1ug_02.mzML	1	307	318
1	1	iav|AFG99160|A/Phil/2/1982_HA	Y.WTIVKPGDIL.L	Y	62.24	1140.65	10	0.3	571.335	2	55.52	390000	1	10997	20190301_Phil82_021119_chymo_P_0p1ug_02.mzML	1	250	259
1	1	iav|AFG99160|A/Phil/2/1982_HA	Y.RDEALN(+.98)NRFQIK.G	Y	62.07	1503.78	12	-0.9	376.952	4	27.99	1120000	1	7208	20190301_Phil82_021119_chymo_P_0p1ug_02.mzML	4	508	519	Deamidation N	N6:Deamidation N:17.01
1	1	iav|AFG99160|A/Phil/2/1982_HA	F.QNVN(+.98)KITY.G	Y	62.04	979.497	8	0.2	490.756	2	23.46	25100000	1	6576	20190301_Phil82_021119_chymo_P_0p1ug_02.mzML	3	311	318	Deamidation N	N4:Deamidation N:40.00
1	1	iav|AFG99160|A/Phil/2/1982_HA	L.ATGM(+15.99)RNVPEKQTRGIF.G	Y	61.79	1819.94	16	0.4	455.991	4	22.8	2040000	1	6486	20190301_Phil82_021119_chymo_P_0p1ug_02.mzML	1	333	348	Oxidation (M)	M4:Oxidation (M):1000.00
1	1	iav|AFG99160|A/Phil/2/1982_HA	N.STGNLIAPRGYF.K	Y	61.45	1294.67	12	0.3	648.341	2	44.4	5690000	1	9485	20190301_Phil82_021119_chymo_P_0p1ug_02.mzML	2	263	274
1	1	iav|AFG99160|A/Phil/2/1982_HA	F.SEVEGRIQDLEKY.V	Y	60.91	1564.77	13	0.4	522.599	3	35.13	5850000	1	8203	20190301_Phil82_021119_chymo_P_0p1ug_02.mzML	1	416	428
1	1	iav|AFG99160|A/Phil/2/1982_HA	Q.SGGSSTC(+57.02)KRGSN(+.98)NSFF.S	Y	60.82	1692.72	16	1.1	565.247	3	25.42	1750000	1	6848	20190301_Phil82_021119_chymo_P_0p1ug_02.mzML	3	149	164	Carbamidomethylation; Deamidation N	C7:Carbamidomethylation:1000.00;N12:Deamidation N:0.00
1	1	iav|AFG99160|A/Phil/2/1982_HA	Q.SSSTGRIC(+57.02)DSPHRIL.D	Y	60.32	1684.83	15	-0.3	422.215	4	23.74	1460000	1	6615	20190301_Phil82_021119_chymo_P_0p1ug_02.mzML	2	61	75	Carbamidomethylation	C8:Carbamidomethylation:1000.00
1	1	iav|AFG99160|A/Phil/2/1982_HA	L.N(+.98)NRFQIKGVEL.K	Y	59.9	1317.7	11	0.6	440.242	3	45.31	3130000	1	9612	20190301_Phil82_021119_chymo_P_0p1ug_02.mzML	1	513	523	Deamidation N	N1:Deamidation N:10.11
1	1	iav|AFG99160|A/Phil/2/1982_HA	F.QNVNKITY.G	Y	59.82	978.513	8	0.5	490.264	2	21.6	93200000	1	6315	20190301_Phil82_021119_chymo_P_0p1ug_02.mzML	5	311	318
1	1	iav|AFG99160|A/Phil/2/1982_HA	L.KLATGMRNVPEKQT.R	Y	59.65	1571.85	14	0.4	393.969	4	15.67	12200000	1	5499	20190301_Phil82_021119_chymo_P_0p1ug_02.mzML	4	331	344
1	1	iav|AFG99160|A/Phil/2/1982_HA	N.AC(+57.02)IGSIRN(+.98)GTYDHDVY.R	Y	59.44	1840.8	16	0.9	614.61	3	32.43	4790000	1	7828	20190301_Phil82_021119_chymo_P_0p1ug_02.mzML	1	492	507	Carbamidomethylation; Deamidation N	C2:Carbamidomethylation:1000.00;N8:Deamidation N:1000.00
1	1	iav|AFG99160|A/Phil/2/1982_HA	Y.RDEALN(+.98)N(+.98)RF.Q	Y	59.3	1135.53	9	0.2	379.516	3	25.58	2770000	1	6871	20190301_Phil82_021119_chymo_P_0p1ug_02.mzML	3	508	516	Deamidation N	N6:Deamidation N:1000.00;N7:Deamidation N:1000.00
1	1	iav|AFG99160|A/Phil/2/1982_HA	L.LIN(+.98)STGNLIAPR.G	Y	59.28	1268.71	12	0.4	635.362	2	36.51	971000	1	8394	20190301_Phil82_021119_chymo_P_0p1ug_02.mzML	1	260	271	Deamidation N	N3:Deamidation N:77.13
1	1	iav|AFG99160|A/Phil/2/1982_HA	Y.VEDTKIDLW.S	Y	59.18	1117.57	9	-0.2	559.79	2	46.62	55700000	1	9799	20190301_Phil82_021119_chymo_P_0p1ug_02.mzML	2	429	437
1	1	iav|AFG99160|A/Phil/2/1982_HA	L.KLATGM(+15.99)RNVPEKQTR.G	Y	58.34	1743.94	15	-0.8	436.992	4	11.49	531000	1	4860	20190301_Phil82_021119_chymo_P_0p1ug_02.mzML	2	331	345	Oxidation (M)	M6:Oxidation (M):1000.00
1	1	iav|AFG99160|A/Phil/2/1982_HA	F.QN(+.98)VNKITY.G	Y	58.15	979.497	8	-0.1	490.756	2	23.11	25100000	1	6529	20190301_Phil82_021119_chymo_P_0p1ug_02.mzML	3	311	318	Deamidation N	N2:Deamidation N:27.16
1	1	iav|AFG99160|A/Phil/2/1982_HA	Y.GAC(+57.02)PRYVKQNTLK.L	Y	57.36	1533.81	13	0.9	512.277	3	14.67	122000	1	5362	20190301_Phil82_021119_chymo_P_0p1ug_02.mzML	2	319	331	Carbamidomethylation	C3:Carbamidomethylation:1000.00
1	1	iav|AFG99160|A/Phil/2/1982_HA	L.KLATGM(+15.99)RN(+.98)VPEKQT.R	Y	57.25	1588.82	14	1.1	398.214	4	12.54	4000000	1	5065	20190301_Phil82_021119_chymo_P_0p1ug_02.mzML	5	331	344	Oxidation (M); Deamidation N	M6:Oxidation (M):1000.00;N8:Deamidation N:1000.00
1	1	iav|AFG99160|A/Phil/2/1982_HA	N.TLKLATGM(+15.99).R	Y	56.43	849.463	8	-0.1	425.739	2	22.79	23000000	1	6484	20190301_Phil82_021119_chymo_P_0p1ug_02.mzML	1	329	336	Oxidation (M)	M8:Oxidation (M):1000.00
1	1	iav|AFG99160|A/Phil/2/1982_HA	Y.FKIRTGKSSIM(+15.99)R.S	Y	55.71	1438.81	12	-0.4	360.709	4	16.01	804000	1	5545	20190301_Phil82_021119_chymo_P_0p1ug_02.mzML	1	274	285	Oxidation (M)	M11:Oxidation (M):1000.00
1	1	iav|AFG99160|A/Phil/2/1982_HA	L.NNRFQIKGVEL.K	Y	55.65	1316.72	11	-0.2	439.914	3	40.34	3290000	1	8920	20190301_Phil82_021119_chymo_P_0p1ug_02.mzML	1	513	523
1	1	iav|AFG99160|A/Phil/2/1982_HA	N.RVIEKTNEKF.H	Y	55.22	1262.7	10	-0.4	421.906	3	15.19	2200000	1	5433	20190301_Phil82_021119_chymo_P_0p1ug_02.mzML	1	399	408
1	1	iav|AFG99160|A/Phil/2/1982_HA	N.STGN(+.98)LIAPRGY.F	Y	54.63	1148.58	11	1.8	575.3	2	32.95	1030000	1	7898	20190301_Phil82_021119_chymo_P_0p1ug_02.mzML	1	263	273	Deamidation N	N4:Deamidation N:1000.00
1	1	iav|AFG99160|A/Phil/2/1982_HA	C.IGSIRN(+.98)GTYDHDVY.R	Y	54.47	1609.74	14	-0.2	537.586	3	28.99	4530000	1	7348	20190301_Phil82_021119_chymo_P_0p1ug_02.mzML	2	494	507	Deamidation N	N6:Deamidation N:1000.00
1	1	iav|AFG99160|A/Phil/2/1982_HA	N.RFQIKGVEL.K	Y	53.94	1088.63	9	0.1	363.885	3	40.78	5520000	1	8982	20190301_Phil82_021119_chymo_P_0p1ug_02.mzML	2	515	523
1	1	iav|AFG99160|A/Phil/2/1982_HA	F.HQIEKEF.S	Y	53.8	929.461	7	1.1	465.738	2	17.22	1330000	1	5709	20190301_Phil82_021119_chymo_P_0p1ug_02.mzML	1	409	415
1	1	iav|AFG99160|A/Phil/2/1982_HA	L.RSLVASSGTL.E	Y	53.71	989.551	10	-0.1	495.783	2	28.5	112000000	1	7280	20190301_Phil82_021119_chymo_P_0p1ug_02.mzML	3	125	134
1	1	iav|AFG99160|A/Phil/2/1982_HA	L.EFINEGFN(+.98)WTGVTQSGGSSTC(+57.02).K	Y	53.19	2277.95	21	1.2	760.324	3	56.81	190000	1	11168	20190301_Phil82_021119_chymo_P_0p1ug_02.mzML	1	135	155	Deamidation N; Carbamidomethylation	N8:Deamidation N:12.42;C21:Carbamidomethylation:1000.00
1	1	iav|AFG99160|A/Phil/2/1982_HA	L.IN(+.98)STGNLIAPR.G	Y	52.83	1155.62	11	0.4	578.82	2	29.52	389000	1	7420	20190301_Phil82_021119_chymo_P_0p1ug_02.mzML	1	261	271	Deamidation N	N2:Deamidation N:70.48
1	1	iav|AFG99160|A/Phil/2/1982_HA	L.RSLVASSGTLEFIN.E	Y	52.23	1492.79	14	0.3	747.402	2	46.38	3130000	1	9765	20190301_Phil82_021119_chymo_P_0p1ug_02.mzML	1	125	138
1	1	iav|AFG99160|A/Phil/2/1982_HA	N.NRFQIKGVEL.K	Y	51.78	1202.68	10	0.1	602.346	2	40.19	1330000	1	8899	20190301_Phil82_021119_chymo_P_0p1ug_02.mzML	2	514	523
1	1	iav|AFG99160|A/Phil/2/1982_HA	L.RSLVASSGTLEF.I	Y	51.42	1265.66	12	0.6	633.838	2	44.73	163000000	1	9529	20190301_Phil82_021119_chymo_P_0p1ug_02.mzML	3	125	136
1	1	iav|AFG99160|A/Phil/2/1982_HA	N.STGNLIAPRGY.F	Y	50.98	1147.6	11	0.7	574.807	2	30.95	8720000	1	7622	20190301_Phil82_021119_chymo_P_0p1ug_02.mzML	2	263	273
1	1	iav|AFG99160|A/Phil/2/1982_HA	Y.ESESKYPVLN(+.98)VTMPNN(+.98)GKFDKLY.I	Y	50.44	2674.28	23	6.4	669.582	4	51.98	4270000	1	10526	20190301_Phil82_021119_chymo_P_0p1ug_02.mzML	1	172	194	Deamidation N	N10:Deamidation N:30.64;N16:Deamidation N:8.14
1	1	iav|AFG99160|A/Phil/2/1982_HA	G.AC(+57.02)PRYVKQNTL.K	Y	50.29	1348.69	11	-0.1	450.571	3	18.9	2500000	1	5938	20190301_Phil82_021119_chymo_P_0p1ug_02.mzML	1	320	330	Carbamidomethylation	C2:Carbamidomethylation:1000.00
1	1	iav|AFG99160|A/Phil/2/1982_HA	L.VALENQHTIDLTDSEMN.K	Y	50.15	1928.88	17	1.5	643.968	3	39.02	286000	1	8740	20190301_Phil82_021119_chymo_P_0p1ug_02.mzML	1	445	461
1	1	iav|AFG99160|A/Phil/2/1982_HA	L.VQSSSTGRIC(+57.02)DSPHR.I	Y	49.98	1685.79	15	0.2	422.455	4	12.42	188000	1	5047	20190301_Phil82_021119_chymo_P_0p1ug_02.mzML	1	59	73	Carbamidomethylation	C10:Carbamidomethylation:1000.00
1	1	iav|AFG99160|A/Phil/2/1982_HA	L.ATGM(+15.99)RNVPEKQT.R	Y	49.51	1346.66	12	-0.4	449.894	3	11.14	50900	1	4767	20190301_Phil82_021119_chymo_P_0p1ug_02.mzML	1	333	344	Oxidation (M)	M4:Oxidation (M):1000.00
1	1	iav|AFG99160|A/Phil/2/1982_HA	L.NRVIEKTNEKFHQIEKEF.S	Y	49.47	2288.19	18	0.8	573.056	4	35.56		1	8261	20190301_Phil82_021119_chymo_P_0p1ug_02.mzML	1	398	415
1	1	iav|AFG99160|A/Phil/2/1982_HA	L.VQSSSTGRIC(+57.02)DSPH.R	Y	49.44	1529.69	14	0.6	510.904	3	13.47	3610000	1	5195	20190301_Phil82_021119_chymo_P_0p1ug_02.mzML	2	59	72	Carbamidomethylation	C10:Carbamidomethylation:1000.00
1	1	iav|AFG99160|A/Phil/2/1982_HA	F.SEVEGRIQDLEKYVEDTKIDLW.S	Y	49.21	2664.33	22	-0.6	889.116	3	66.49	65100	1	12476	20190301_Phil82_021119_chymo_P_0p1ug_02.mzML	1	416	437
1	1	iav|AFG99160|A/Phil/2/1982_HA	A.C(+57.02)PRYVKQNTL.K	Y	49.12	1277.65	10	1.7	639.836	2	19.83	592000	1	6068	20190301_Phil82_021119_chymo_P_0p1ug_02.mzML	1	321	330	Carbamidomethylation	C1:Carbamidomethylation:1000.00
1	1	iav|AFG99160|A/Phil/2/1982_HA	W.TIVKPGDIL.L	Y	49.11	954.575	9	0.5	478.295	2	41.05	18500000	1	9023	20190301_Phil82_021119_chymo_P_0p1ug_02.mzML	2	251	259
1	1	iav|AFG99160|A/Phil/2/1982_HA	R.SLVASSGTLEF.I	Y	48.93	1109.56	11	0.3	555.788	2	51.14	1630000	1	10411	20190301_Phil82_021119_chymo_P_0p1ug_02.mzML	1	126	136
1	1	iav|AFG99160|A/Phil/2/1982_HA	Y.FKIRTGKSSIM(+15.99)RSDAPIGTC(+57.02)S.S	Y	48.34	2327.17	21	0.4	582.801	4	24.37	634000	1	6704	20190301_Phil82_021119_chymo_P_0p1ug_02.mzML	1	274	294	Oxidation (M); Carbamidomethylation	M11:Oxidation (M):1000.00;C20:Carbamidomethylation:1000.00
1	1	iav|AFG99160|A/Phil/2/1982_HA	Y.IRASGRVTVSTKRSQQTVIPN.I	Y	48.06	2297.29	21	0.3	575.331	4	20.91	4030000	1	6216	20190301_Phil82_021119_chymo_P_0p1ug_02.mzML	2	212	232
1	1	iav|AFG99160|A/Phil/2/1982_HA	F.GAIAGFIEN(+.98)GWEGM(+15.99)VDGW.Y	Y	47.25	1924.83	18	1.5	963.424	2	66.48	71700	1	12474	20190301_Phil82_021119_chymo_P_0p1ug_02.mzML	1	349	366	Deamidation N; Oxidation (M)	N9:Deamidation N:1000.00;M14:Oxidation (M):1000.00
1	1	iav|AFG99160|A/Phil/2/1982_HA	R.YVKQN(+.98)TL.K	Y	47.18	865.455	7	0.4	433.735	2	17.98	14900000	1	5813	20190301_Phil82_021119_chymo_P_0p1ug_02.mzML	2	324	330	Deamidation N	N5:Deamidation N:1000.00
1	1	iav|AFG99160|A/Phil/2/1982_HA	Y.GAC(+57.02)PRYVKQNTLKLATGM(+15.99).R	Y	47.06	2023.03	18	1.4	506.767	4	26.5	1180000	1	6998	20190301_Phil82_021119_chymo_P_0p1ug_02.mzML	1	319	336	Carbamidomethylation; Oxidation (M)	C3:Carbamidomethylation:1000.00;M18:Oxidation (M):1000.00
1	1	iav|AFG99160|A/Phil/2/1982_HA	Y.VKQNTLKLATGM(+15.99)RNVPEKQT.R	Y	46.87	2271.24	20	0.2	568.817	4	18.96	670000	1	5946	20190301_Phil82_021119_chymo_P_0p1ug_02.mzML	1	325	344	Oxidation (M)	M12:Oxidation (M):1000.00
1	1	iav|AFG99160|A/Phil/2/1982_HA	D.GFQNEKWDLF.V	Y	46.22	1282.6	10	0.7	642.307	2	55.88	271000	1	11044	20190301_Phil82_021119_chymo_P_0p1ug_02.mzML	1	94	103
1	1	iav|AFG99160|A/Phil/2/1982_HA	T.VIPNIGSRPW.V	Y	45.57	1137.63	10	1.2	569.823	2	43.51	1080000	1	9364	20190301_Phil82_021119_chymo_P_0p1ug_02.mzML	1	229	238
1	1	iav|AFG99160|A/Phil/2/1982_HA	Y.DVPDYASL.R	Y	45.26	878.402	8	0	440.208	2	41.2	11700000	1	9045	20190301_Phil82_021119_chymo_P_0p1ug_02.mzML	2	117	124
1	1	iav|AFG99160|A/Phil/2/1982_HA	F.IEN(+.98)GWEGM(+15.99)VDGWY.G	Y	45.16	1571.62	13	0	786.819	2	54.89	2790000	1	10914	20190301_Phil82_021119_chymo_P_0p1ug_02.mzML	2	355	367	Deamidation N; Oxidation (M)	N3:Deamidation N:1000.00;M8:Oxidation (M):1000.00
1	1	iav|AFG99160|A/Phil/2/1982_HA	R.NVPEKQTRGIF.G	Y	44.92	1287.69	11	0.2	430.238	3	26.2	2570000	1	6957	20190301_Phil82_021119_chymo_P_0p1ug_02.mzML	2	338	348
1	1	iav|AFG99160|A/Phil/2/1982_HA	L.NN(+.98)RFQIKGVEL.K	Y	44.9	1317.7	11	-0.6	440.242	3	42.84	728000	1	9269	20190301_Phil82_021119_chymo_P_0p1ug_02.mzML	1	513	523	Deamidation N	N2:Deamidation N:17.01
1	1	iav|AFG99160|A/Phil/2/1982_HA	Y.IRASGRVTVSTKRSQQ.T	Y	44.34	1773	16	0.5	444.257	4	12.09	1390000	1	4997	20190301_Phil82_021119_chymo_P_0p1ug_02.mzML	1	212	227
1	1	iav|AFG99160|A/Phil/2/1982_HA	L.KLATGMRNVPEKQTR.G	Y	43.8	1727.95	15	1.7	432.995	4	13.62	276000	1	5216	20190301_Phil82_021119_chymo_P_0p1ug_02.mzML	1	331	345
1	1	iav|AFG99160|A/Phil/2/1982_HA	F.KIRTGKSSIM(+15.99).R	Y	42.83	1135.64	10	0.3	379.553	3	11.18	810000	1	4778	20190301_Phil82_021119_chymo_P_0p1ug_02.mzML	2	275	284	Oxidation (M)	M10:Oxidation (M):1000.00
1	1	iav|AFG99160|A/Phil/2/1982_HA	Q.TVIPNIGSRPW.V	Y	42.68	1238.68	11	0.5	620.346	2	47.4	25100000	1	9906	20190301_Phil82_021119_chymo_P_0p1ug_02.mzML	3	228	238
1	1	iav|AFG99160|A/Phil/2/1982_HA	F.EKTRKQLRENAEDM(+15.99)GNGC(+57.02)F.K	Y	42.43	2298.05	19	0.5	575.52	4	15.48	2200000	1	5471	20190301_Phil82_021119_chymo_P_0p1ug_02.mzML	1	465	483	Oxidation (M); Carbamidomethylation	M14:Oxidation (M):1000.00;C18:Carbamidomethylation:1000.00
1	1	iav|AFG99160|A/Phil/2/1982_HA	N.N(+.98)GKFDKLY.I	Y	42.15	984.492	8	0.4	493.253	2	30.04		1	7492	20190301_Phil82_021119_chymo_P_0p1ug_02.mzML	2	187	194	Deamidation N	N1:Deamidation N:1000.00
1	1	iav|AFG99160|A/Phil/2/1982_HA	L.VASSGTLEFINEGFN(+.98)W.T	Y	42.06	1770.81	16	0.1	886.412	2	69.2	113000	1	12881	20190301_Phil82_021119_chymo_P_0p1ug_02.mzML	1	128	143	Deamidation N	N15:Deamidation N:16.51
1	1	iav|AFG99160|A/Phil/2/1982_HA	L.SSRISIYW.T	Y	42.05	1010.52	8	0.3	506.267	2	45.48		1	9635	20190301_Phil82_021119_chymo_P_0p1ug_02.mzML	4	243	250
1	1	iav|AFG99160|A/Phil/2/1982_HA	L.IN(+.98)STGNLIAPRGYF.K	Y	41.96	1522.78	14	0.4	508.6	3	48.76		1	10090	20190301_Phil82_021119_chymo_P_0p1ug_02.mzML	1	261	274	Deamidation N	N2:Deamidation N:4.73
1	1	iav|AFG99160|A/Phil/2/1982_HA	Y.ESESKYPVLN(+.98)VTM(+15.99)PNN(+.98)GKF.D	Y	41.8	2171.01	19	1	724.678	3	43.75	2160000	1	9396	20190301_Phil82_021119_chymo_P_0p1ug_02.mzML	1	172	190	Deamidation N; Oxidation (M)	N10:Deamidation N:39.44;M13:Oxidation (M):1000.00;N16:Deamidation N:17.01
1	1	iav|AFG99160|A/Phil/2/1982_HA	Q.TVIPN(+.98)IGSRPW.V	Y	41.68	1239.66	11	1.6	620.839	2	49.02		1	10126	20190301_Phil82_021119_chymo_P_0p1ug_02.mzML	1	228	238	Deamidation N	N5:Deamidation N:1000.00
1	1	iav|AFG99160|A/Phil/2/1982_HA	R.KQLRENAEDM(+15.99)GN(+.98)GC(+57.02)F.K	Y	41.45	1784.75	15	0.9	595.923	3	19.7	1250000	1	6050	20190301_Phil82_021119_chymo_P_0p1ug_02.mzML	1	469	483	Oxidation (M); Deamidation N; Carbamidomethylation	M10:Oxidation (M):1000.00;N12:Deamidation N:56.47;C14:Carbamidomethylation:1000.00
1	1	iav|AFG99160|A/Phil/2/1982_HA	F.SNC(+57.02)YPY.D	Y	41.12	802.296	6	0.3	402.155	2	23.13	614000	1	6531	20190301_Phil82_021119_chymo_P_0p1ug_02.mzML	1	111	116	Carbamidomethylation	C3:Carbamidomethylation:1000.00
1	1	iav|AFG99160|A/Phil/2/1982_HA	N.SFFSRLNW.L	Y	40.38	1055.52	8	0.9	528.767	2	56.02	230000	1	11063	20190301_Phil82_021119_chymo_P_0p1ug_02.mzML	1	162	169
1	1	iav|AFG99160|A/Phil/2/1982_HA	S.TC(+57.02)KRGSN(+.98)NSFF.S	Y	40.09	1317.58	11	0.7	440.2	3	26.93	676000	1	7058	20190301_Phil82_021119_chymo_P_0p1ug_02.mzML	1	154	164	Carbamidomethylation; Deamidation N	C2:Carbamidomethylation:1000.00;N7:Deamidation N:14.02
1	1	iav|AFG99160|A/Phil/2/1982_HA	W.TIVKPGDILL.I	Y	39.95	1067.66	10	0.5	534.837	2	49.72	3280000	1	10219	20190301_Phil82_021119_chymo_P_0p1ug_02.mzML	1	251	260
1	1	iav|AFG99160|A/Phil/2/1982_HA	N.TLKLATGM.R	Y	39.87	833.468	8	0.4	417.741	2	33.06	2480000	1	7914	20190301_Phil82_021119_chymo_P_0p1ug_02.mzML	1	329	336
1	1	iav|AFG99160|A/Phil/2/1982_HA	W.TIVKPGDILLIN(+.98).S	Y	39.63	1295.77	12	0.5	648.893	2	55.19	3130000	1	10954	20190301_Phil82_021119_chymo_P_0p1ug_02.mzML	1	251	262	Deamidation N	N12:Deamidation N:1000.00
1	1	iav|AFG99160|A/Phil/2/1982_HA	F.FSRLNW.L	Y	38.13	821.418	6	-0.2	411.716	2	38.18	2770000	1	8624	20190301_Phil82_021119_chymo_P_0p1ug_02.mzML	1	164	169
1	1	iav|AFG99160|A/Phil/2/1982_HA	W.VRGLSSRISIYW.T	Y	38.13	1435.79	12	0.1	479.605	3	48.05	3170000	1	9994	20190301_Phil82_021119_chymo_P_0p1ug_02.mzML	1	239	250
1	1	iav|AFG99160|A/Phil/2/1982_HA	Y.RDEALNNRFQIK.G	Y	37.56	1502.8	12	0.2	501.939	3	25.85	1500000	1	6908	20190301_Phil82_021119_chymo_P_0p1ug_02.mzML	2	508	519
1	1	iav|AFG99160|A/Phil/2/1982_HA	L.VASSGTLEF.I	Y	37.1	909.444	9	-0.2	455.729	2	40.47	5140000	1	8938	20190301_Phil82_021119_chymo_P_0p1ug_02.mzML	1	128	136
1	1	iav|AFG99160|A/Phil/2/1982_HA	L.IAPRGYF.K	Y	36.79	822.439	7	0.2	412.227	2	30.91	54100000	1	7617	20190301_Phil82_021119_chymo_P_0p1ug_02.mzML	2	268	274
1	1	iav|AFG99160|A/Phil/2/1982_HA	L.VKTITNDQIEVTN(+.98)ATEL.V	Y	36.53	1888.96	17	-1.8	945.487	2	42.63		1	9242	20190301_Phil82_021119_chymo_P_0p1ug_02.mzML	1	42	58	Deamidation N	N13:Deamidation N:26.08
1	1	iav|AFG99160|A/Phil/2/1982_HA	Q.SGGSSTC(+57.02)KRGSNNSFF.S	Y	36.48	1691.73	16	0.7	564.918	3	25.1	3910000	1	6803	20190301_Phil82_021119_chymo_P_0p1ug_02.mzML	1	149	164	Carbamidomethylation	C7:Carbamidomethylation:1000.00
1	1	iav|AFG99160|A/Phil/2/1982_HA	G.SIPN(+.98)DKPF.Q	Y	35.98	917.449	8	0.4	459.732	2	30.72	2190000	1	7588	20190301_Phil82_021119_chymo_P_0p1ug_02.mzML	1	303	310	Deamidation N	N4:Deamidation N:1000.00
1	1	iav|AFG99160|A/Phil/2/1982_HA	F.QIKGVEL.K	Y	35.35	785.465	7	0.4	393.74	2	31.22	36400000	1	7660	20190301_Phil82_021119_chymo_P_0p1ug_02.mzML	2	517	523
1	1	iav|AFG99160|A/Phil/2/1982_HA	Y.FKIRTGKSSIM(+15.99)RSDAPIGT.C	Y	34.97	2080.11	19	1	521.035	4	24.69		1	6747	20190301_Phil82_021119_chymo_P_0p1ug_02.mzML	1	274	292	Oxidation (M)	M11:Oxidation (M):1000.00
1	1	iav|AFG99160|A/Phil/2/1982_HA	Y.IRASGRVTV.S	Y	33.85	957.572	9	0.3	479.793	2	17.05	1170000	1	5686	20190301_Phil82_021119_chymo_P_0p1ug_02.mzML	1	212	220
1	1	iav|AFG99160|A/Phil/2/1982_HA	N.GC(+57.02)FKIY.H	Y	33.79	786.373	6	0	394.194	2	33.38	1110000	1	7958	20190301_Phil82_021119_chymo_P_0p1ug_02.mzML	1	481	486	Carbamidomethylation	C2:Carbamidomethylation:1000.00
1	1	iav|AFG99160|A/Phil/2/1982_HA	Y.IRASGRVTVS.T	Y	33.41	1044.6	10	0.1	523.309	2	14.64	659000	1	5359	20190301_Phil82_021119_chymo_P_0p1ug_02.mzML	1	212	221
1	1	iav|AFG99160|A/Phil/2/1982_HA	L.EFINEGFN(+.98)W.T	Y	33.23	1155.49	9	1.7	578.752	2	60.6	184000	1	11674	20190301_Phil82_021119_chymo_P_0p1ug_02.mzML	1	135	143	Deamidation N	N8:Deamidation N:11.12
1	1	iav|AFG99160|A/Phil/2/1982_HA	N.N(+.98)RFQIKGVEL.K	Y	33.06	1203.66	10	0.5	602.838	2	45.12		1	9583	20190301_Phil82_021119_chymo_P_0p1ug_02.mzML	1	514	523	Deamidation N	N1:Deamidation N:1000.00
1	1	iav|AFG99160|A/Phil/2/1982_HA	L.SSRISIY.W	Y	32.99	824.439	7	0.2	413.227	2	27.91	39400000	1	7197	20190301_Phil82_021119_chymo_P_0p1ug_02.mzML	2	243	249
1	1	iav|AFG99160|A/Phil/2/1982_HA	C.KRGSNN(+.98)SFF.S	Y	32.71	1056.5	9	0.3	529.257	2	25.84	4100000	1	6907	20190301_Phil82_021119_chymo_P_0p1ug_02.mzML	2	156	164	Deamidation N	N6:Deamidation N:12.28
1	1	iav|AFG99160|A/Phil/2/1982_HA	N.LPGNDN(+.98)STATL.C	Y	32.23	1102.51	11	1	552.265	2	30.85	8760000	1	7607	20190301_Phil82_021119_chymo_P_0p1ug_02.mzML	1	19	29	Deamidation N	N6:Deamidation N:0.00
1	1	iav|AFG99160|A/Phil/2/1982_HA	L.KSTQAAIDQIN.G	Y	32.17	1187.61	11	0.6	594.815	2	21.37	288000	1	6281	20190301_Phil82_021119_chymo_P_0p1ug_02.mzML	1	384	394
1	1	iav|AFG99160|A/Phil/2/1982_HA	L.FEKTRKQLRENAEDM(+15.99)GN(+.98)GC(+57.02)F.K	Y	32.11	2446.1	20	0.7	612.533	4	18.98	771000	1	5948	20190301_Phil82_021119_chymo_P_0p1ug_02.mzML	1	464	483	Oxidation (M); Deamidation N; Carbamidomethylation	M15:Oxidation (M):1000.00;N17:Deamidation N:36.87;C19:Carbamidomethylation:1000.00
1	1	iav|AFG99160|A/Phil/2/1982_HA	N.VPEKQTRGIF.G	Y	31.6	1173.65	10	0.1	392.224	3	25	1200000	1	6788	20190301_Phil82_021119_chymo_P_0p1ug_02.mzML	1	339	348
1	1	iav|AFG99160|A/Phil/2/1982_HA	F.EKTRKQLRENAEDMGN.G	Y	31.47	1917.93	16	0	480.49	4	12.23	387000	1	5018	20190301_Phil82_021119_chymo_P_0p1ug_02.mzML	1	465	480
1	1	iav|AFG99160|A/Phil/2/1982_HA	N.GSIPNDKPF.Q	Y	31.27	973.487	9	0.4	487.751	2	28.68	20100000	1	7304	20190301_Phil82_021119_chymo_P_0p1ug_02.mzML	1	302	310
1	1	iav|AFG99160|A/Phil/2/1982_HA	W.SYNAELL.V	Y	31.14	808.397	7	-0.5	405.205	2	40.01	24700000	1	8874	20190301_Phil82_021119_chymo_P_0p1ug_02.mzML	2	438	444
1	1	iav|AFG99160|A/Phil/2/1982_HA	C.KRGSN(+.98)NSFF.S	Y	30.96	1056.5	9	0.5	353.174	3	27.31	19800000	1	7114	20190301_Phil82_021119_chymo_P_0p1ug_02.mzML	4	156	164	Deamidation N	N5:Deamidation N:12.28
1	1	iav|AFG99160|A/Phil/2/1982_HA	F.SRLN(+.98)WLY.E	Y	30.65	951.481	7	0.2	476.748	2	48.18		1	10013	20190301_Phil82_021119_chymo_P_0p1ug_02.mzML	1	165	171	Deamidation N	N4:Deamidation N:1000.00
1	1	iav|AFG99160|A/Phil/2/1982_HA	Q.NVNKITY.G	Y	30.4	850.455	7	-1.8	426.234	2	21.18	6010000	1	6254	20190301_Phil82_021119_chymo_P_0p1ug_02.mzML	1	312	318
1	1	iav|AFG99160|A/Phil/2/1982_HA	N.IGSRPW.V	Y	29.77	714.381	6	-0.4	358.198	2	25.08	20100000	1	6800	20190301_Phil82_021119_chymo_P_0p1ug_02.mzML	2	233	238
1	1	iav|AFG99160|A/Phil/2/1982_HA	R.FQIKGVEL.K	Y	29.77	932.533	8	0	467.274	2	46.8	905000	1	9824	20190301_Phil82_021119_chymo_P_0p1ug_02.mzML	1	516	523
1	1	iav|AFG99160|A/Phil/2/1982_HA	N.GWEGM(+15.99)VDGWY.G	Y	29.22	1214.47	10	-0.5	608.242	2	51.51	838000	1	10460	20190301_Phil82_021119_chymo_P_0p1ug_02.mzML	1	358	367	Oxidation (M)	M5:Oxidation (M):1000.00
1	1	iav|AFG99160|A/Phil/2/1982_HA	N.AEDM(+15.99)GN(+.98)GC(+57.02)FKIY.H	Y	28.55	1420.56	12	4.5	711.292	2	36.75	409000	1	8427	20190301_Phil82_021119_chymo_P_0p1ug_02.mzML	1	475	486	Oxidation (M); Deamidation N; Carbamidomethylation	M4:Oxidation (M):1000.00;N6:Deamidation N:1000.00;C8:Carbamidomethylation:1000.00
1	1	iav|AFG99160|A/Phil/2/1982_HA	F.SRLNWLY.E	Y	28.18	950.497	7	-0.2	476.256	2	46.04	37000000	1	9715	20190301_Phil82_021119_chymo_P_0p1ug_02.mzML	1	165	171
1	1	iav|AFG99160|A/Phil/2/1982_HA	L.KLATGM(+15.99)RNVPEKQTRGIFG.A	Y	28.16	2118.14	19	0.1	530.542	4	23.1	4640000	1	6527	20190301_Phil82_021119_chymo_P_0p1ug_02.mzML	1	331	349	Oxidation (M)	M6:Oxidation (M):1000.00
1	1	iav|AFG99160|A/Phil/2/1982_HA	K.RGSN(+.98)NSFF.S	Y	28.02	928.404	8	0	465.209	2	33.64	6370000	1	7997	20190301_Phil82_021119_chymo_P_0p1ug_02.mzML	2	157	164	Deamidation N	N4:Deamidation N:17.01
1	1	iav|AFG99160|A/Phil/2/1982_HA	F.EKTRKQLRENAEDMGNG.C	Y	27.87	1974.95	17	0.4	494.746	4	12.23	817000	1	5017	20190301_Phil82_021119_chymo_P_0p1ug_02.mzML	1	465	481
1	1	iav|AFG99160|A/Phil/2/1982_HA	R.YVKQNTL.K	Y	27.63	864.471	7	1.2	433.243	2	16.18	1040000	1	5568	20190301_Phil82_021119_chymo_P_0p1ug_02.mzML	1	324	330
1	1	iav|AFG99160|A/Phil/2/1982_HA	W.GIHHPSTDKEQTNL.Y	Y	27.39	1575.76	14	-1.3	526.261	3	14.97	407000	1	5403	20190301_Phil82_021119_chymo_P_0p1ug_02.mzML	1	197	210
1	1	iav|AFG99160|A/Phil/2/1982_HA	G.SIPNDKPF.Q	Y	27.35	916.465	8	-0.1	459.24	2	28.76	3340000	1	7315	20190301_Phil82_021119_chymo_P_0p1ug_02.mzML	1	303	310
1	1	iav|AFG99160|A/Phil/2/1982_HA	R.SLVASSGTL.E	Y	26.57	833.449	9	-0.8	417.732	2	34.27		1	8084	20190301_Phil82_021119_chymo_P_0p1ug_02.mzML	1	126	134
1	1	iav|AFG99160|A/Phil/2/1982_HA	W.SYN(+.98)AELL.V	Y	26.56	809.381	7	-0.3	405.697	2	41.12	2760000	1	9032	20190301_Phil82_021119_chymo_P_0p1ug_02.mzML	1	438	444	Deamidation N	N3:Deamidation N:1000.00
1	1	iav|AFG99160|A/Phil/2/1982_HA	G.NLIAPRGY.F	Y	25.63	902.497	8	0.4	452.256	2	29.8	778000	1	7458	20190301_Phil82_021119_chymo_P_0p1ug_02.mzML	1	266	273
1	1	iav|AFG99160|A/Phil/2/1982_HA	Q.NEKWDLF.V	Y	25.61	950.45	7	-0.4	476.232	2	50.28	187000	1	10295	20190301_Phil82_021119_chymo_P_0p1ug_02.mzML	1	97	103
1	1	iav|AFG99160|A/Phil/2/1982_HA	Y.IRASGRVTVST.K	Y	25.54	1145.65	11	0.1	382.891	3	16.89	4730000	1	5664	20190301_Phil82_021119_chymo_P_0p1ug_02.mzML	1	212	222
1	1	iav|AFG99160|A/Phil/2/1982_HA	N.GSIPN(+.98)DKPF.Q	Y	25.33	974.471	9	-2	488.242	2	30.84	5190000	1	7606	20190301_Phil82_021119_chymo_P_0p1ug_02.mzML	1	302	310	Deamidation N	N5:Deamidation N:1000.00
1	1	iav|AFG99160|A/Phil/2/1982_HA	Y.IRASGRVTVSTK.R	Y	25.01	1273.75	12	-0.6	425.589	3	13.23	2130000	1	5161	20190301_Phil82_021119_chymo_P_0p1ug_02.mzML	2	212	223
1	1	iav|AFG99160|A/Phil/2/1982_HA	N.LIAPRGYF.K	Y	24.57	935.523	8	0.6	468.769	2	40.77	7100000	1	8980	20190301_Phil82_021119_chymo_P_0p1ug_02.mzML	1	267	274
1	1	iav|AFG99160|A/Phil/2/1982_HA	L.KLATGM(+15.99)RNVPEKQTRG.I	Y	23.11	1800.96	16	1.2	451.248	4	11.39	112000	1	4832	20190301_Phil82_021119_chymo_P_0p1ug_02.mzML	1	331	346	Oxidation (M)	M6:Oxidation (M):1000.00
1	1	iav|AFG99160|A/Phil/2/1982_HA	Y.IRASGRVTVSTKRSQQT.V	Y	23.08	1874.04	17	2.2	469.519	4	12.27	163000	1	5024	20190301_Phil82_021119_chymo_P_0p1ug_02.mzML	1	212	228
1	1	iav|AFG99160|A/Phil/2/1982_HA	N.LIAPRGY.F	Y	23.02	788.455	7	-0.3	395.234	2	25.61	14500000	1	6875	20190301_Phil82_021119_chymo_P_0p1ug_02.mzML	2	267	273
1	1	iav|AFG99160|A/Phil/2/1982_HA	W.VRGLSSRISIY.W	Y	22.64	1249.71	11	-0.9	417.578	3	34.88		1	8169	20190301_Phil82_021119_chymo_P_0p1ug_02.mzML	1	239	249
1	1	iav|AFG99160|A/Phil/2/1982_HA	K.RGSNNSFF.S	Y	21.27	927.42	8	1.3	464.718	2	31.78		1	7740	20190301_Phil82_021119_chymo_P_0p1ug_02.mzML	1	157	164
1	1	iav|AFG99160|A/Phil/2/1982_HA	T.GNLIAPRGYF.K	Y	21.07	1106.59	10	0.3	554.301	2	43.91		1	9417	20190301_Phil82_021119_chymo_P_0p1ug_02.mzML	1	265	274
1	1	iav|AFG99160|A/Phil/2/1982_HA	Y.RDEALNNRFQIKGV.E	Y	20.85	1658.89	14	-0.3	415.728	4	33.31	431000	1	7947	20190301_Phil82_021119_chymo_P_0p1ug_02.mzML	1	508	521
1	1	iav|AFG99160|A/Phil/2/1982_HA	S.SRISIYW.T	Y	20.65	923.486	7	0.1	462.75	2	46.69	401000	1	9808	20190301_Phil82_021119_chymo_P_0p1ug_02.mzML	1	244	250
2	3	iav|AGK63058|A/PR/8/1934_M1	L.ASTTAKAMEQM(+15.99)AGSSEQAAEAM(+15.99)EVASQARQM.V	Y	131.46	3232.41	31	-0.7	1078.48	3	37.14	12200000	1	8480	20190301_Phil82_021119_chymo_P_0p1ug_02.mzML	2	182	212	Oxidation (M)	M11:Oxidation (M):49.37;M22:Oxidation (M):97.64
2	3	iav|AGK63058|A/PR/8/1934_M1	L.ASTTAKAM(+15.99)EQM(+15.99)AGSSEQAAEAMEVASQARQM.V	Y	119.88	3232.41	31	0.4	809.11	4	38.97	5160000	1	8733	20190301_Phil82_021119_chymo_P_0p1ug_02.mzML	2	182	212	Oxidation (M)	M8:Oxidation (M):141.07;M11:Oxidation (M):150.61
2	3	iav|AGK63058|A/PR/8/1934_M1	F.VQNALN(+.98)GN(+.98)GDPNNMDKAVKL.Y	N	115.54	2113.01	20	-2.3	705.343	3	36.3	7240000	1	8363	20190301_Phil82_021119_chymo_P_0p1ug_02.mzML	3	80	99	Deamidation N	N6:Deamidation N:38.10;N8:Deamidation N:39.13
2	3	iav|AGK63058|A/PR/8/1934_M1	F.VQNALN(+.98)GN(+.98)GDPNNMDKAVKLY.R	N	115.32	2276.07	21	0.5	759.699	3	39.09	72600000	1	8750	20190301_Phil82_021119_chymo_P_0p1ug_02.mzML	3	80	100	Deamidation N	N6:Deamidation N:50.23;N8:Deamidation N:48.28
2	3	iav|AGK63058|A/PR/8/1934_M1	L.ASTTAKAM(+15.99)EQM(+15.99)AGSSEQAAEAM(+15.99)EVASQARQM.V	Y	115.19	3248.41	31	0.7	813.109	4	32.89	17600000	1	7890	20190301_Phil82_021119_chymo_P_0p1ug_02.mzML	2	182	212	Oxidation (M)	M8:Oxidation (M):179.07;M11:Oxidation (M):185.72;M22:Oxidation (M):82.65
2	3	iav|AGK63058|A/PR/8/1934_M1	L.ASTTAKAMEQMAGSSEQAAEAM(+15.99)EVASQARQM.V	Y	115.18	3216.42	31	0	1073.15	3	43.29	4850000	1	9332	20190301_Phil82_021119_chymo_P_0p1ug_02.mzML	2	182	212	Oxidation (M)	M22:Oxidation (M):54.49
2	3	iav|AGK63058|A/PR/8/1934_M1	L.ASTTAKAM(+15.99)EQMAGSSEQAAEAMEVASQARQM.V	Y	113.33	3216.42	31	1.1	805.112	4	44.03	8990000	1	9434	20190301_Phil82_021119_chymo_P_0p1ug_02.mzML	1	182	212	Oxidation (M)	M8:Oxidation (M):12.33
2	3	iav|AGK63058|A/PR/8/1934_M1	M.VQAM(+15.99)RTIGTHPSSSAGL.K	N	104.8	1727.86	17	0.5	864.939	2	22.05	2810000	1	6379	20190301_Phil82_021119_chymo_P_0p1ug_02.mzML	4	213	229	Oxidation (M)	M4:Oxidation (M):1000.00
2	3	iav|AGK63058|A/PR/8/1934_M1	F.VQNALN(+.98)GN(+.98)GDPN(+.98)NMDKAVKLY.R	N	102.07	2277.06	21	-2.1	760.025	3	41.3	65200000	1	9057	20190301_Phil82_021119_chymo_P_0p1ug_02.mzML	4	80	100	Deamidation N	N6:Deamidation N:41.33;N8:Deamidation N:21.19;N12:Deamidation N:12.28
2	3	iav|AGK63058|A/PR/8/1934_M1	F.VQN(+.98)ALN(+.98)GN(+.98)GDPNNMDKAVKLY.R	N	98.3	2277.06	21	1.6	760.028	3	39.7	65200000	1	8833	20190301_Phil82_021119_chymo_P_0p1ug_02.mzML	1	80	100	Deamidation N	N3:Deamidation N:72.95;N6:Deamidation N:28.09;N8:Deamidation N:19.56
2	3	iav|AGK63058|A/PR/8/1934_M1	F.VQNALN(+.98)GN(+.98)GDPNNM(+15.99)DKAVKL.Y	N	98.01	2129.01	20	-0.2	710.676	3	29.42	24700000	1	7406	20190301_Phil82_021119_chymo_P_0p1ug_02.mzML	2	80	99	Deamidation N; Oxidation (M)	N6:Deamidation N:53.23;N8:Deamidation N:41.04;M14:Oxidation (M):1000.00
2	3	iav|AGK63058|A/PR/8/1934_M1	L.ASTTAKAMEQM(+15.99)AGSSEQAAEAM(+15.99)EVASQAR.Q	Y	96.14	2973.31	29	0.6	992.112	3	30.97	6530000	1	7625	20190301_Phil82_021119_chymo_P_0p1ug_02.mzML	2	182	210	Oxidation (M)	M11:Oxidation (M):20.75;M22:Oxidation (M):273.14
2	3	iav|AGK63058|A/PR/8/1934_M1	L.ASTTAKAM(+15.99)EQMAGSSEQAAEAM(+15.99)EVASQARQM.V	Y	96.12	3232.41	31	0.6	1078.48	3	36.7	12200000	1	8420	20190301_Phil82_021119_chymo_P_0p1ug_02.mzML	2	182	212	Oxidation (M)	M8:Oxidation (M):22.69;M22:Oxidation (M):76.18
2	3	iav|AGK63058|A/PR/8/1934_M1	L.ASTTAKAMEQM(+15.99)AGSSEQAAEAMEVASQARQM.V	Y	96.09	3216.42	31	0.1	805.111	4	42.99	8990000	1	9290	20190301_Phil82_021119_chymo_P_0p1ug_02.mzML	1	182	212	Oxidation (M)	M11:Oxidation (M):26.52
2	3	iav|AGK63058|A/PR/8/1934_M1	L.ASTTAKAMEQM(+15.99)AGSSEQAAEAM(+15.99)EVASQARQM(+15.99).V	Y	95.12	3248.41	31	-0.3	1083.81	3	31.61		1	7715	20190301_Phil82_021119_chymo_P_0p1ug_02.mzML	2	182	212	Oxidation (M)	M11:Oxidation (M):0.00;M22:Oxidation (M):137.62;M31:Oxidation (M):228.73
2	3	iav|AGK63058|A/PR/8/1934_M1	L.ASTTAKAM(+15.99)EQM(+15.99)AGSSEQAAEAMEVASQARQM(+15.99).V	Y	94.46	3248.41	31	0.6	1083.81	3	32.51	13300000	1	7838	20190301_Phil82_021119_chymo_P_0p1ug_02.mzML	1	182	212	Oxidation (M)	M8:Oxidation (M):141.07;M11:Oxidation (M):112.22;M31:Oxidation (M):124.12
2	3	iav|AGK63058|A/PR/8/1934_M1	L.ASTTAKAMEQMAGSSEQAAEAMEVASQARQM.V	Y	94.23	3200.42	31	0.8	1067.82	3	52.11		1	10543	20190301_Phil82_021119_chymo_P_0p1ug_02.mzML	2	182	212
2	3	iav|AGK63058|A/PR/8/1934_M1	F.AGKNTDLEVLM(+15.99)EW.L	N	94.13	1520.72	13	0.6	761.367	2	51.58	69800000	1	10472	20190301_Phil82_021119_chymo_P_0p1ug_02.mzML	3	33	45	Oxidation (M)	M11:Oxidation (M):1000.00
2	3	iav|AGK63058|A/PR/8/1934_M1	F.VQN(+.98)ALN(+.98)GN(+.98)GDPNNMDKAVKL.Y	N	93.99	2113.99	20	0.7	705.673	3	37	12800000	1	8461	20190301_Phil82_021119_chymo_P_0p1ug_02.mzML	1	80	99	Deamidation N	N3:Deamidation N:61.14;N6:Deamidation N:36.87;N8:Deamidation N:25.70
2	3	iav|AGK63058|A/PR/8/1934_M1	F.GLVC(+57.02)ATC(+57.02)EQIADSQHRSH.R	N	93.87	2067.92	18	0.6	517.988	4	26.58	2500000	1	7010	20190301_Phil82_021119_chymo_P_0p1ug_02.mzML	2	145	162	Carbamidomethylation	C4:Carbamidomethylation:1000.00;C7:Carbamidomethylation:1000.00
2	3	iav|AGK63058|A/PR/8/1934_M1	F.VQNALN(+.98)GN(+.98)GDPNN(+.98)MDKAVKLY.R	N	93.67	2277.06	21	-0.1	760.027	3	43.52		1	9365	20190301_Phil82_021119_chymo_P_0p1ug_02.mzML	2	80	100	Deamidation N	N6:Deamidation N:34.90;N8:Deamidation N:11.59;N13:Deamidation N:14.02
2	3	iav|AGK63058|A/PR/8/1934_M1	M.EVASQARQM(+15.99)VQAM.R	Y	90.26	1463.69	13	0.1	732.85	2	24.51		1	6723	20190301_Phil82_021119_chymo_P_0p1ug_02.mzML	1	204	216	Oxidation (M)	M9:Oxidation (M):46.31
2	3	iav|AGK63058|A/PR/8/1934_M1	F.VQNALN(+.98)GN(+.98)GDPNNM(+15.99)DKAVKLY.R	N	89.35	2292.07	21	0.5	765.031	3	32.42	130000000	1	7826	20190301_Phil82_021119_chymo_P_0p1ug_02.mzML	3	80	100	Deamidation N; Oxidation (M)	N6:Deamidation N:37.05;N8:Deamidation N:23.44;M14:Oxidation (M):1000.00
2	3	iav|AGK63058|A/PR/8/1934_M1	M.RTIGTHPSSSAGL.K	N	87.81	1282.66	13	0	642.339	2	18.13	38200000	1	5833	20190301_Phil82_021119_chymo_P_0p1ug_02.mzML	8	217	229
2	3	iav|AGK63058|A/PR/8/1934_M1	F.AGKN(+.98)TDLEVLM(+15.99)EW.L	N	87.46	1521.7	13	0.2	761.859	2	53.3	12300000	1	10702	20190301_Phil82_021119_chymo_P_0p1ug_02.mzML	3	33	45	Deamidation N; Oxidation (M)	N4:Deamidation N:1000.00;M11:Oxidation (M):1000.00
2	3	iav|AGK63058|A/PR/8/1934_M1	L.ASTTAKAM(+15.99)EQMAGSSEQAAEAMEVASQAR.Q	Y	87.27	2957.32	29	0.6	986.78	3	39.92	317000	1	8861	20190301_Phil82_021119_chymo_P_0p1ug_02.mzML	1	182	210	Oxidation (M)	M8:Oxidation (M):25.20
2	3	iav|AGK63058|A/PR/8/1934_M1	L.N(+.98)GN(+.98)GDPNNMDKAVKLY.R	N	86.29	1750.78	16	-0.9	584.601	3	36.09	920000	1	8335	20190301_Phil82_021119_chymo_P_0p1ug_02.mzML	1	85	100	Deamidation N	N1:Deamidation N:102.87;N3:Deamidation N:69.71
2	3	iav|AGK63058|A/PR/8/1934_M1	L.ASTTAKAMEQM(+15.99)AGSSEQAAEAMEVASQAR.Q	Y	85.97	2957.32	29	0.8	986.78	3	38.22	2100000	1	8629	20190301_Phil82_021119_chymo_P_0p1ug_02.mzML	1	182	210	Oxidation (M)	M11:Oxidation (M):38.16
2	3	iav|AGK63058|A/PR/8/1934_M1	M.EVASQARQM(+15.99)VQAM(+15.99).R	Y	85.69	1479.68	13	-0.2	740.848	2	15.87	553000	1	5526	20190301_Phil82_021119_chymo_P_0p1ug_02.mzML	3	204	216	Oxidation (M)	M9:Oxidation (M):1000.00;M13:Oxidation (M):1000.00
2	3	iav|AGK63058|A/PR/8/1934_M1	T.TTNPLIRHEN(+.98)RMVL.A	N	85.53	1693.89	14	-0.4	424.48	4	36.17	2230000	1	8345	20190301_Phil82_021119_chymo_P_0p1ug_02.mzML	2	168	181	Deamidation N	N10:Deamidation N:83.89
2	3	iav|AGK63058|A/PR/8/1934_M1	F.GLVC(+57.02)ATC(+57.02)EQIADSQHR.S	N	84.04	1843.83	16	0.6	615.618	3	28.83	1460000	1	7325	20190301_Phil82_021119_chymo_P_0p1ug_02.mzML	1	145	160	Carbamidomethylation	C4:Carbamidomethylation:1000.00;C7:Carbamidomethylation:1000.00
2	3	iav|AGK63058|A/PR/8/1934_M1	F.GLVC(+57.02)ATC(+57.02)EQIADSQH.R	N	83.26	1687.73	15	0.6	844.872	2	31.17		1	7653	20190301_Phil82_021119_chymo_P_0p1ug_02.mzML	2	145	159	Carbamidomethylation	C4:Carbamidomethylation:1000.00;C7:Carbamidomethylation:1000.00
2	3	iav|AGK63058|A/PR/8/1934_M1	Y.VLSIIPSGPLKAEIAQRLEDVF.A	N	82.6	2394.35	22	0.4	799.125	3	71.88	1430000	1	13437	20190301_Phil82_021119_chymo_P_0p1ug_02.mzML	4	11	32
2	3	iav|AGK63058|A/PR/8/1934_M1	Q.AM(+15.99)RTIGTHPSSSAGL.K	N	82.32	1500.74	15	-0.3	751.375	2	19.93	2160000	1	6081	20190301_Phil82_021119_chymo_P_0p1ug_02.mzML	5	215	229	Oxidation (M)	M2:Oxidation (M):1000.00
2	3	iav|AGK63058|A/PR/8/1934_M1	Q.AMRTIGTHPSSSAGL.K	N	81	1484.74	15	-0.1	743.378	2	24.14	2630000	1	6673	20190301_Phil82_021119_chymo_P_0p1ug_02.mzML	2	215	229
2	3	iav|AGK63058|A/PR/8/1934_M1	L.N(+.98)GN(+.98)GDPNNM(+15.99)DKAVKLY.R	N	79.68	1766.78	16	0.4	589.933	3	28.08	6190000	1	7221	20190301_Phil82_021119_chymo_P_0p1ug_02.mzML	2	85	100	Deamidation N; Oxidation (M)	N1:Deamidation N:95.51;N3:Deamidation N:88.98;M9:Oxidation (M):1000.00
2	3	iav|AGK63058|A/PR/8/1934_M1	H.RQM(+15.99)VTTTNPLIRHENRM(+15.99)VL.A	Y	79.34	2340.22	19	0.8	586.062	4	27.96	10300000	1	7203	20190301_Phil82_021119_chymo_P_0p1ug_02.mzML	3	163	181	Oxidation (M)	M3:Oxidation (M):1000.00;M17:Oxidation (M):1000.00
2	3	iav|AGK63058|A/PR/8/1934_M1	H.RQM(+15.99)VTTTNPLIRHENRMVL.A	Y	78.59	2324.22	19	0.2	582.062	4	33.08	3760000	1	7917	20190301_Phil82_021119_chymo_P_0p1ug_02.mzML	1	163	181	Oxidation (M)	M3:Oxidation (M):156.83
2	3	iav|AGK63058|A/PR/8/1934_M1	L.ASTTAKAMEQMAGSSEQAAEAMEVASQAR.Q	Y	78.43	2941.32	29	2.5	981.45	3	49.31	266000	1	10165	20190301_Phil82_021119_chymo_P_0p1ug_02.mzML	1	182	210
2	3	iav|AGK63058|A/PR/8/1934_M1	M.VQAMRTIGTHPSSSAGL.K	N	78.2	1711.87	17	0.9	571.63	3	27.92	835000	1	7199	20190301_Phil82_021119_chymo_P_0p1ug_02.mzML	1	213	229
2	3	iav|AGK63058|A/PR/8/1934_M1	F.AGKN(+.98)TDLEVLMEW.L	N	78.12	1505.71	13	-0.6	753.86	2	62.72	693000	1	11970	20190301_Phil82_021119_chymo_P_0p1ug_02.mzML	1	33	45	Deamidation N	N4:Deamidation N:1000.00
2	3	iav|AGK63058|A/PR/8/1934_M1	M.RTIGTHPSSSAGLKN.D	N	77.32	1524.8	15	-0.4	382.207	4	13.02	1850000	1	5133	20190301_Phil82_021119_chymo_P_0p1ug_02.mzML	4	217	231
2	3	iav|AGK63058|A/PR/8/1934_M1	T.TTNPLIRHENRM(+15.99)VL.A	N	77.02	1708.9	14	0.2	428.233	4	27.31	50800000	1	7112	20190301_Phil82_021119_chymo_P_0p1ug_02.mzML	6	168	181	Oxidation (M)	M12:Oxidation (M):1000.00
2	3	iav|AGK63058|A/PR/8/1934_M1	L.KAEIAQRLEDVF.A	N	76.8	1417.76	12	0.3	709.886	2	46.19	96400000	1	9738	20190301_Phil82_021119_chymo_P_0p1ug_02.mzML	7	21	32
2	3	iav|AGK63058|A/PR/8/1934_M1	L.IRHEN(+.98)RMVL.A	N	75.89	1167.62	9	-0.1	390.213	3	21.01	26800000	1	6231	20190301_Phil82_021119_chymo_P_0p1ug_02.mzML	5	173	181	Deamidation N	N5:Deamidation N:1000.00
2	3	iav|AGK63058|A/PR/8/1934_M1	L.KTRPILSPLTKGILGF.V	N	74.71	1740.07	16	1	581.03	3	55.29		1	10966	20190301_Phil82_021119_chymo_P_0p1ug_02.mzML	1	47	62
2	3	iav|AGK63058|A/PR/8/1934_M1	L.KNDLLEN(+.98)LQAY.Q	N	74.23	1320.66	11	-0.7	661.335	2	51.62	3000000	1	10477	20190301_Phil82_021119_chymo_P_0p1ug_02.mzML	1	230	240	Deamidation N	N7:Deamidation N:56.99
2	3	iav|AGK63058|A/PR/8/1934_M1	L.IYNRM(+15.99)GAVTTEVAF.G	N	73.11	1586.78	14	-0.2	794.395	2	38.75	240000	1	8701	20190301_Phil82_021119_chymo_P_0p1ug_02.mzML	1	131	144	Oxidation (M)	M5:Oxidation (M):1000.00
2	3	iav|AGK63058|A/PR/8/1934_M1	Y.SAGALASC(+57.02)M(+15.99)GLIY.N	N	72.77	1328.61	13	1.7	665.314	2	45.79	3270000	1	9678	20190301_Phil82_021119_chymo_P_0p1ug_02.mzML	2	120	132	Carbamidomethylation; Oxidation (M)	C8:Carbamidomethylation:1000.00;M9:Oxidation (M):1000.00
2	3	iav|AGK63058|A/PR/8/1934_M1	R.SHRQM(+15.99)VTTTNPLIRHENRM(+15.99)VL.A	Y	72.34	2564.31	21	-0.2	513.869	5	25.27	2760000	1	6826	20190301_Phil82_021119_chymo_P_0p1ug_02.mzML	1	161	181	Oxidation (M)	M5:Oxidation (M):1000.00;M19:Oxidation (M):1000.00
2	3	iav|AGK63058|A/PR/8/1934_M1	M.VTTTNPLIRHENRM(+15.99)VL.A	Y	70.76	1909.02	16	0.5	478.263	4	30.33	16300000	1	7532	20190301_Phil82_021119_chymo_P_0p1ug_02.mzML	4	166	181	Oxidation (M)	M14:Oxidation (M):1000.00
2	3	iav|AGK63058|A/PR/8/1934_M1	M.EVASQARQM(+15.99)VQ.A	Y	70.02	1261.61	11	-0.3	631.811	2	13.98	1110000	1	5268	20190301_Phil82_021119_chymo_P_0p1ug_02.mzML	2	204	214	Oxidation (M)	M9:Oxidation (M):1000.00
2	3	iav|AGK63058|A/PR/8/1934_M1	L.KN(+.98)DLLENLQAY.Q	N	69.97	1320.66	11	0.1	661.335	2	48.62	21200000	1	10071	20190301_Phil82_021119_chymo_P_0p1ug_02.mzML	4	230	240	Deamidation N	N2:Deamidation N:39.44
2	3	iav|AGK63058|A/PR/8/1934_M1	M.VTTTNPLIRHENRMVL.A	Y	69.95	1893.03	16	0.8	474.264	4	35.84	2530000	1	8301	20190301_Phil82_021119_chymo_P_0p1ug_02.mzML	3	166	181
2	3	iav|AGK63058|A/PR/8/1934_M1	Y.SAGALASC(+57.02)M.G	N	69.95	866.363	9	0.3	434.189	2	29.01	2590000	1	7350	20190301_Phil82_021119_chymo_P_0p1ug_02.mzML	1	120	128	Carbamidomethylation	C8:Carbamidomethylation:1000.00
2	3	iav|AGK63058|A/PR/8/1934_M1	L.ASTTAKAM(+15.99)EQM(+15.99)AGSSEQAAEAMEVASQ.A	Y	67.51	2746.17	27	-0.5	916.398	3	30.54	8900000	1	7562	20190301_Phil82_021119_chymo_P_0p1ug_02.mzML	1	182	208	Oxidation (M)	M8:Oxidation (M):104.57;M11:Oxidation (M):71.87
2	3	iav|AGK63058|A/PR/8/1934_M1	L.IRHENRMVL.A	N	67.36	1166.63	9	-0.4	389.885	3	19.48	201000000	1	6020	20190301_Phil82_021119_chymo_P_0p1ug_02.mzML	7	173	181
2	3	iav|AGK63058|A/PR/8/1934_M1	Y.SAGALASC(+57.02)MGLIY.N	N	67.03	1312.62	13	1.3	657.316	2	56.21	4540000	1	11088	20190301_Phil82_021119_chymo_P_0p1ug_02.mzML	2	120	132	Carbamidomethylation	C8:Carbamidomethylation:1000.00
2	3	iav|AGK63058|A/PR/8/1934_M1	L.IRHENRM(+15.99)VL.A	N	65.39	1182.63	9	-0.1	395.217	3	13.77	51500000	1	5238	20190301_Phil82_021119_chymo_P_0p1ug_02.mzML	17	173	181	Oxidation (M)	M7:Oxidation (M):1000.00
2	3	iav|AGK63058|A/PR/8/1934_M1	Y.SAGALASC(+57.02)M(+15.99)GL.I	N	65.29	1052.46	11	1.3	527.239	2	32.52	240000	1	7840	20190301_Phil82_021119_chymo_P_0p1ug_02.mzML	1	120	130	Carbamidomethylation; Oxidation (M)	C8:Carbamidomethylation:1000.00;M9:Oxidation (M):1000.00
2	3	iav|AGK63058|A/PR/8/1934_M1	F.AGKNTDLEVLMEW.L	N	64.63	1504.72	13	0	753.369	2	61.02	5610000	1	11731	20190301_Phil82_021119_chymo_P_0p1ug_02.mzML	3	33	45
2	3	iav|AGK63058|A/PR/8/1934_M1	N.TDLEVLM(+15.99)EW.L	N	64.34	1150.52	9	0	576.268	2	59.02	1090000	1	11463	20190301_Phil82_021119_chymo_P_0p1ug_02.mzML	1	37	45	Oxidation (M)	M7:Oxidation (M):1000.00
2	3	iav|AGK63058|A/PR/8/1934_M1	H.RSHRQM(+15.99)VTTTNPL.I	Y	64.29	1555.79	13	0.2	389.955	4	17.67	12100000	1	5770	20190301_Phil82_021119_chymo_P_0p1ug_02.mzML	4	160	172	Oxidation (M)	M6:Oxidation (M):1000.00
2	3	iav|AGK63058|A/PR/8/1934_M1	Y.N(+.98)RMGAVTTEVAF.G	N	63.92	1295.62	12	0.5	648.817	2	42.93	364000	1	9282	20190301_Phil82_021119_chymo_P_0p1ug_02.mzML	3	133	144	Deamidation N	N1:Deamidation N:1000.00
2	3	iav|AGK63058|A/PR/8/1934_M1	L.ASTTAKAM(+15.99)EQMAGSSEQAAEAM(+15.99)EVASQ.A	Y	63.88	2746.17	27	0.6	916.399	3	27.98	2440000	1	7206	20190301_Phil82_021119_chymo_P_0p1ug_02.mzML	1	182	208	Oxidation (M)	M8:Oxidation (M):32.97;M22:Oxidation (M):56.41
2	3	iav|AGK63058|A/PR/8/1934_M1	M.RTIGTHPSSSAGLK.N	N	63.65	1410.76	14	0.8	471.26	3	13.28	149000	1	5168	20190301_Phil82_021119_chymo_P_0p1ug_02.mzML	1	217	230
2	3	iav|AGK63058|A/PR/8/1934_M1	A.SQARQMVQAM(+15.99).R	Y	63.61	1164.54	10	-0.3	583.276	2	14.4	110000	1	5326	20190301_Phil82_021119_chymo_P_0p1ug_02.mzML	1	207	216	Oxidation (M)	M10:Oxidation (M):88.98
2	3	iav|AGK63058|A/PR/8/1934_M1	Y.NRM(+15.99)GAVTTEVAF.G	N	63.57	1310.63	12	0.1	656.322	2	34.53	107000000	1	8120	20190301_Phil82_021119_chymo_P_0p1ug_02.mzML	3	133	144	Oxidation (M)	M3:Oxidation (M):1000.00
2	3	iav|AGK63058|A/PR/8/1934_M1	L.KAEIAQRLEDVFAGKN.T	N	63.04	1787.95	16	0.1	596.992	3	44.9	1280000	1	9554	20190301_Phil82_021119_chymo_P_0p1ug_02.mzML	1	21	36
2	3	iav|AGK63058|A/PR/8/1934_M1	M.VTTTNPLIRHEN(+.98)RM(+15.99)VL.A	Y	62.51	1910	16	1	478.509	4	32.85	5150000	1	7884	20190301_Phil82_021119_chymo_P_0p1ug_02.mzML	3	166	181	Deamidation N; Oxidation (M)	N12:Deamidation N:50.34;M14:Oxidation (M):1000.00
2	3	iav|AGK63058|A/PR/8/1934_M1	R.TIGTHPSSSAGL.K	N	62.11	1126.56	12	0.4	564.288	2	22.5	35700000	1	6442	20190301_Phil82_021119_chymo_P_0p1ug_02.mzML	2	218	229
2	3	iav|AGK63058|A/PR/8/1934_M1	D.PNNM(+15.99)DKAVKLY.R	N	62.01	1307.65	11	0.1	436.892	3	22.21	1850000	1	6401	20190301_Phil82_021119_chymo_P_0p1ug_02.mzML	2	90	100	Oxidation (M)	M4:Oxidation (M):1000.00
2	3	iav|AGK63058|A/PR/8/1934_M1	L.KN(+.98)DLLEN(+.98)LQAY.Q	N	61.38	1321.64	11	-2.9	661.825	2	54.78		1	10899	20190301_Phil82_021119_chymo_P_0p1ug_02.mzML	2	230	240	Deamidation N	N2:Deamidation N:1000.00;N7:Deamidation N:1000.00
2	3	iav|AGK63058|A/PR/8/1934_M1	L.KNDLLENLQAY.Q	N	61.19	1319.67	11	0.5	440.898	3	47.31	3730000	1	9892	20190301_Phil82_021119_chymo_P_0p1ug_02.mzML	5	230	240
2	3	iav|AGK63058|A/PR/8/1934_M1	L.IRHEN(+.98)RM(+15.99)VL.A	N	60.94	1183.61	9	0.7	395.545	3	15.34		1	5453	20190301_Phil82_021119_chymo_P_0p1ug_02.mzML	3	173	181	Deamidation N; Oxidation (M)	N5:Deamidation N:1000.00;M7:Oxidation (M):1000.00
2	3	iav|AGK63058|A/PR/8/1934_M1	R.MGVQM(+15.99)QRF.K	N	60.63	1011.46	8	1.4	506.74	2	24.11	5440000	1	6668	20190301_Phil82_021119_chymo_P_0p1ug_02.mzML	1	244	251	Oxidation (M)	M5:Oxidation (M):97.69
2	3	iav|AGK63058|A/PR/8/1934_M1	Y.NRMGAVTTEVAF.G	N	60.55	1294.63	12	0.5	648.325	2	40.01	27800000	1	8875	20190301_Phil82_021119_chymo_P_0p1ug_02.mzML	2	133	144
2	3	iav|AGK63058|A/PR/8/1934_M1	T.TTNPLIRHENRMVL.A	N	60.31	1692.91	14	0.2	424.235	4	33.21	11800000	1	7934	20190301_Phil82_021119_chymo_P_0p1ug_02.mzML	2	168	181
2	3	iav|AGK63058|A/PR/8/1934_M1	M.VQAM(+15.99)RTIGTHPSSSA.G	N	58.83	1557.76	15	-0.7	520.259	3	13.99	452000	1	5269	20190301_Phil82_021119_chymo_P_0p1ug_02.mzML	1	213	227	Oxidation (M)	M4:Oxidation (M):1000.00
2	3	iav|AGK63058|A/PR/8/1934_M1	F.VFTLTVPSERGLQ.R	N	58.53	1445.79	13	-0.9	723.901	2	47.1	5820000	1	9865	20190301_Phil82_021119_chymo_P_0p1ug_02.mzML	2	63	75
2	3	iav|AGK63058|A/PR/8/1934_M1	M.EVASQARQMVQ.A	Y	58.15	1245.61	11	-1.8	623.813	2	21.56	491000	1	6308	20190301_Phil82_021119_chymo_P_0p1ug_02.mzML	1	204	214
2	3	iav|AGK63058|A/PR/8/1934_M1	M.EVASQARQM.V	Y	57.94	1018.49	9	0.4	510.251	2	14.34	569000	1	5317	20190301_Phil82_021119_chymo_P_0p1ug_02.mzML	1	204	212
2	3	iav|AGK63058|A/PR/8/1934_M1	N.PLIRHENRM(+15.99)VL.A	N	57.61	1392.77	11	0.5	465.263	3	21.62	5760000	1	6318	20190301_Phil82_021119_chymo_P_0p1ug_02.mzML	1	171	181	Oxidation (M)	M9:Oxidation (M):1000.00
2	3	iav|AGK63058|A/PR/8/1934_M1	L.SPLTKGILGFVF.T	N	56.83	1277.74	12	-0.3	639.876	2	72.28	270000	1	13524	20190301_Phil82_021119_chymo_P_0p1ug_02.mzML	2	53	64
2	3	iav|AGK63058|A/PR/8/1934_M1	F.HGAKEISLSY.S	N	55.57	1103.56	10	0.3	552.788	2	27.19	58600000	1	7095	20190301_Phil82_021119_chymo_P_0p1ug_02.mzML	6	110	119
2	3	iav|AGK63058|A/PR/8/1934_M1	T.TTNPLIRHEN(+.98)RM(+15.99)VL.A	N	55.28	1709.89	14	0.3	428.479	4	30.03	6240000	1	7491	20190301_Phil82_021119_chymo_P_0p1ug_02.mzML	4	168	181	Deamidation N; Oxidation (M)	N10:Deamidation N:51.59;M12:Oxidation (M):1000.00
2	3	iav|AGK63058|A/PR/8/1934_M1	F.TLTVPSERGLQR.R	N	55.13	1355.75	12	0.5	678.884	2	27.05	2200000	1	7075	20190301_Phil82_021119_chymo_P_0p1ug_02.mzML	3	65	76
2	3	iav|AGK63058|A/PR/8/1934_M1	Y.RKLKREITFHGAKEISLSY.S	N	53.94	2275.28	19	0.1	456.063	5	31.16	3650000	1	7651	20190301_Phil82_021119_chymo_P_0p1ug_02.mzML	2	101	119
2	3	iav|AGK63058|A/PR/8/1934_M1	D.PN(+.98)NM(+15.99)DKAVKLY.R	N	53.91	1308.64	11	-0.2	437.22	3	24.6	3670000	1	6736	20190301_Phil82_021119_chymo_P_0p1ug_02.mzML	1	90	100	Deamidation N; Oxidation (M)	N2:Deamidation N:30.46;M4:Oxidation (M):1000.00
2	3	iav|AGK63058|A/PR/8/1934_M1	Y.N(+.98)RM(+15.99)GAVTTEVAF.G	N	51.85	1311.61	12	0.7	656.814	2	37.19	3130000	1	8487	20190301_Phil82_021119_chymo_P_0p1ug_02.mzML	2	133	144	Deamidation N; Oxidation (M)	N1:Deamidation N:1000.00;M3:Oxidation (M):1000.00
2	3	iav|AGK63058|A/PR/8/1934_M1	N.NM(+15.99)DKAVKLY.R	N	51.69	1096.56	9	-0.8	366.527	3	21.33	634000	1	6275	20190301_Phil82_021119_chymo_P_0p1ug_02.mzML	1	92	100	Oxidation (M)	M2:Oxidation (M):1000.00
2	3	iav|AGK63058|A/PR/8/1934_M1	T.IGTHPSSSAGL.K	N	51.66	1025.51	11	0.8	513.765	2	20.56	3290000	1	6169	20190301_Phil82_021119_chymo_P_0p1ug_02.mzML	1	219	229
2	3	iav|AGK63058|A/PR/8/1934_M1	R.SHRQM(+15.99)VTTTNPL.I	Y	51.32	1399.69	12	0	700.851	2	20.57	1550000	1	6171	20190301_Phil82_021119_chymo_P_0p1ug_02.mzML	2	161	172	Oxidation (M)	M5:Oxidation (M):1000.00
2	3	iav|AGK63058|A/PR/8/1934_M1	F.VFTLTVPSERGL.Q	N	51.19	1317.73	12	0	440.25	3	50.86	1180000	1	10374	20190301_Phil82_021119_chymo_P_0p1ug_02.mzML	3	63	74
2	3	iav|AGK63058|A/PR/8/1934_M1	Q.HRSHRQM(+15.99)VTTTNPL.I	Y	50.96	1692.85	14	-0.7	424.219	4	15.57	259000	1	5484	20190301_Phil82_021119_chymo_P_0p1ug_02.mzML	1	159	172	Oxidation (M)	M7:Oxidation (M):1000.00
2	3	iav|AGK63058|A/PR/8/1934_M1	A.SQARQM(+15.99)VQAM.R	Y	50.94	1164.54	10	-0.7	583.276	2	15.86	369000	1	5525	20190301_Phil82_021119_chymo_P_0p1ug_02.mzML	1	207	216	Oxidation (M)	M6:Oxidation (M):77.13
2	3	iav|AGK63058|A/PR/8/1934_M1	R.MGVQM(+15.99)QRFK	N	50.88	1139.56	9	0.1	570.786	2	17.24	1920000	1	5711	20190301_Phil82_021119_chymo_P_0p1ug_02.mzML	3	244	252	Oxidation (M)	M5:Oxidation (M):97.69
2	3	iav|AGK63058|A/PR/8/1934_M1	Y.VLSIIPSGPL.K	N	50.44	994.606	10	0.2	498.31	2	63.37		1	12056	20190301_Phil82_021119_chymo_P_0p1ug_02.mzML	22	11	20
2	3	iav|AGK63058|A/PR/8/1934_M1	H.RSHRQMVTTTNPL.I	Y	50.16	1539.79	13	0.7	385.956	4	21.56	1040000	1	6307	20190301_Phil82_021119_chymo_P_0p1ug_02.mzML	2	160	172
2	3	iav|AGK63058|A/PR/8/1934_M1	M.VTTTNPLIRHEN.R	Y	50.11	1393.73	12	0.8	465.585	3	22.51	15400000	1	6443	20190301_Phil82_021119_chymo_P_0p1ug_02.mzML	2	166	177
2	3	iav|AGK63058|A/PR/8/1934_M1	M.GVQM(+15.99)QRF.K	N	49.8	880.423	7	0	441.219	2	17.37	5170000	1	5729	20190301_Phil82_021119_chymo_P_0p1ug_02.mzML	1	245	251	Oxidation (M)	M4:Oxidation (M):1000.00
2	3	iav|AGK63058|A/PR/8/1934_M1	L.KREITFHGAKEISLSY.S	N	49.76	1878	16	-0.1	470.507	4	34.83	2880000	1	8162	20190301_Phil82_021119_chymo_P_0p1ug_02.mzML	1	104	119
2	3	iav|AGK63058|A/PR/8/1934_M1	T.NPLIRHENRM(+15.99)VL.A	N	49.51	1506.81	12	0.7	503.277	3	23.85	3100000	1	6633	20190301_Phil82_021119_chymo_P_0p1ug_02.mzML	1	170	181	Oxidation (M)	M10:Oxidation (M):1000.00
2	3	iav|AGK63058|A/PR/8/1934_M1	N.ALN(+.98)GN(+.98)GDPNNMDKAVKLY.R	N	49.37	1934.9	18	1.6	645.976	3	37.95	2560000	1	8591	20190301_Phil82_021119_chymo_P_0p1ug_02.mzML	1	83	100	Deamidation N	N3:Deamidation N:34.81;N5:Deamidation N:28.70
2	3	iav|AGK63058|A/PR/8/1934_M1	N.RM(+15.99)GAVTTEVAF.G	N	49.16	1196.59	11	0.2	599.3	2	34.54	2840000	1	8122	20190301_Phil82_021119_chymo_P_0p1ug_02.mzML	1	134	144	Oxidation (M)	M2:Oxidation (M):1000.00
2	3	iav|AGK63058|A/PR/8/1934_M1	Q.ARQM(+15.99)VQAM(+15.99)RTIGTHPSSSAGL.K	N	47.06	2230.09	21	0.6	744.373	3	20.97	357000	1	6224	20190301_Phil82_021119_chymo_P_0p1ug_02.mzML	2	209	229	Oxidation (M)	M4:Oxidation (M):1000.00;M8:Oxidation (M):1000.00
2	3	iav|AGK63058|A/PR/8/1934_M1	F.TLTVPSERGL.Q	N	46.45	1071.59	10	0.1	536.803	2	35.73	1350000000	1	8287	20190301_Phil82_021119_chymo_P_0p1ug_02.mzML	12	65	74
2	3	iav|AGK63058|A/PR/8/1934_M1	F.VFTLTVPSERGLQR.R	N	46.31	1601.89	14	0.2	534.97	3	41.69	732000	1	9112	20190301_Phil82_021119_chymo_P_0p1ug_02.mzML	1	63	76
2	3	iav|AGK63058|A/PR/8/1934_M1	F.VQNALN(+.98)GN(+.98)GD.P	N	46.13	1002.43	10	-0.4	502.22	2	16.77	2900000	1	5648	20190301_Phil82_021119_chymo_P_0p1ug_02.mzML	1	80	89	Deamidation N	N6:Deamidation N:68.47;N8:Deamidation N:68.60
2	3	iav|AGK63058|A/PR/8/1934_M1	H.RQM(+15.99)VTTTNPL.I	Y	45.83	1175.6	10	0.8	588.806	2	24.95	94600000	1	6782	20190301_Phil82_021119_chymo_P_0p1ug_02.mzML	3	163	172	Oxidation (M)	M3:Oxidation (M):1000.00
2	3	iav|AGK63058|A/PR/8/1934_M1	F.TLTVPSERGLQ.R	N	45.44	1199.65	11	0.7	600.833	2	31.36	207000000	1	7680	20190301_Phil82_021119_chymo_P_0p1ug_02.mzML	4	65	75
2	3	iav|AGK63058|A/PR/8/1934_M1	F.VFTLTVPSER.G	N	45.18	1147.62	10	0.5	574.819	2	41.96	2630000	1	9150	20190301_Phil82_021119_chymo_P_0p1ug_02.mzML	1	63	72
2	3	iav|AGK63058|A/PR/8/1934_M1	W.LKTRPILSPLTK.G	N	44.97	1365.87	12	-0.3	456.297	3	29.62	845000	1	7434	20190301_Phil82_021119_chymo_P_0p1ug_02.mzML	1	46	57
2	3	iav|AGK63058|A/PR/8/1934_M1	R.M(+15.99)GVQMQRFK	N	44.43	1139.56	9	0.3	380.86	3	20.32	769000	1	6137	20190301_Phil82_021119_chymo_P_0p1ug_02.mzML	1	244	252	Oxidation (M)	M1:Oxidation (M):59.30
2	3	iav|AGK63058|A/PR/8/1934_M1	N.PLIRHENRMVL.A	N	43.91	1376.77	11	-0.1	459.931	3	28.12	2490000	1	7226	20190301_Phil82_021119_chymo_P_0p1ug_02.mzML	1	171	181
2	3	iav|AGK63058|A/PR/8/1934_M1	Y.QKRM(+15.99)GVQM(+15.99)QRF.K	N	43.88	1439.71	11	-0.2	360.935	4	12.72	399000	1	5091	20190301_Phil82_021119_chymo_P_0p1ug_02.mzML	2	241	251	Oxidation (M)	M4:Oxidation (M):1000.00;M8:Oxidation (M):1000.00
2	3	iav|AGK63058|A/PR/8/1934_M1	A.EIAQRLEDVF.A	N	43.58	1218.62	10	-0.9	610.319	2	48.23	428000	1	10019	20190301_Phil82_021119_chymo_P_0p1ug_02.mzML	1	23	32
2	3	iav|AGK63058|A/PR/8/1934_M1	L.ASTTAKAM(+15.99)EQMAGSSEQAAEAM(+15.99)EVASQAR.Q	Y	43.39	2973.31	29	1.1	744.336	4	30.13		1	7504	20190301_Phil82_021119_chymo_P_0p1ug_02.mzML	1	182	210	Oxidation (M)	M8:Oxidation (M):16.66;M22:Oxidation (M):44.44
2	3	iav|AGK63058|A/PR/8/1934_M1	F.TLTVPSERGLQRRRF.V	N	43.2	1815.02	15	-0.4	364.012	5	26.65	6400000	1	7019	20190301_Phil82_021119_chymo_P_0p1ug_02.mzML	4	65	79
2	3	iav|AGK63058|A/PR/8/1934_M1	W.LKTRPILSPL.T	N	42.83	1136.73	10	0.1	569.371	2	38.02	114000000	1	8602	20190301_Phil82_021119_chymo_P_0p1ug_02.mzML	4	46	55
2	3	iav|AGK63058|A/PR/8/1934_M1	K.N(+.98)DLLENLQAY.Q	N	42.58	1192.56	10	0.6	597.288	2	59.23	83500	1	11491	20190301_Phil82_021119_chymo_P_0p1ug_02.mzML	1	231	240	Deamidation N	N1:Deamidation N:22.07
2	3	iav|AGK63058|A/PR/8/1934_M1	R.M(+15.99)GVQMQRF.K	N	42.29	1011.46	8	0.8	506.739	2	28.31	1500000	1	7253	20190301_Phil82_021119_chymo_P_0p1ug_02.mzML	1	244	251	Oxidation (M)	M1:Oxidation (M):67.69
2	3	iav|AGK63058|A/PR/8/1934_M1	L.ASTTAKAM(+15.99)EQM(+15.99)AGSSEQAAEAMEVASQAR.Q	Y	41.77	2973.31	29	-0.2	744.335	4	32.68	1110000	1	7861	20190301_Phil82_021119_chymo_P_0p1ug_02.mzML	1	182	210	Oxidation (M)	M8:Oxidation (M):31.62;M11:Oxidation (M):41.98
2	3	iav|AGK63058|A/PR/8/1934_M1	K.NDLLENLQAY.Q	N	41.55	1191.58	10	0.1	596.796	2	54.61	727000	1	10876	20190301_Phil82_021119_chymo_P_0p1ug_02.mzML	1	231	240
2	3	iav|AGK63058|A/PR/8/1934_M1	R.M(+15.99)GVQM(+15.99)QRF.K	N	40.24	1027.46	8	0.5	514.736	2	18.59	7890000	1	5896	20190301_Phil82_021119_chymo_P_0p1ug_02.mzML	2	244	251	Oxidation (M)	M1:Oxidation (M):1000.00;M5:Oxidation (M):1000.00
2	3	iav|AGK63058|A/PR/8/1934_M1	H.RQMVTTTNPL.I	Y	40.04	1159.6	10	0.5	580.808	2	29.88	26600000	1	7470	20190301_Phil82_021119_chymo_P_0p1ug_02.mzML	1	163	172
2	3	iav|AGK63058|A/PR/8/1934_M1	L.TKGILGFVF.T	N	39.88	980.569	9	0.2	491.292	2	66.01	225000000	1	12408	20190301_Phil82_021119_chymo_P_0p1ug_02.mzML	13	56	64
2	3	iav|AGK63058|A/PR/8/1934_M1	M.GVQMQRF.K	N	39.62	864.428	7	0.3	433.221	2	26.61	1790000	1	7014	20190301_Phil82_021119_chymo_P_0p1ug_02.mzML	1	245	251
2	3	iav|AGK63058|A/PR/8/1934_M1	M.EWLKTRPILSPL.T	N	39.53	1451.85	12	1.8	484.958	3	50.55		1	10331	20190301_Phil82_021119_chymo_P_0p1ug_02.mzML	1	44	55
2	3	iav|AGK63058|A/PR/8/1934_M1	N.PLIRHEN(+.98)RM(+15.99)VL.A	N	39.51	1393.75	11	-0.4	465.59	3	24.66	1380000	1	6744	20190301_Phil82_021119_chymo_P_0p1ug_02.mzML	1	171	181	Deamidation N; Oxidation (M)	N7:Deamidation N:1000.00;M9:Oxidation (M):1000.00
2	3	iav|AGK63058|A/PR/8/1934_M1	N.RMGAVTTEVAF.G	N	38.45	1180.59	11	0.2	591.303	2	39.71	1490000	1	8834	20190301_Phil82_021119_chymo_P_0p1ug_02.mzML	1	134	144
2	3	iav|AGK63058|A/PR/8/1934_M1	L.KN(+.98)DLLENLQ.A	N	38.32	1086.56	9	-0.5	544.285	2	40.4	960000	1	8928	20190301_Phil82_021119_chymo_P_0p1ug_02.mzML	1	230	238	Deamidation N	N2:Deamidation N:39.44
2	3	iav|AGK63058|A/PR/8/1934_M1	T.TNPLIRHENRMVL.A	N	38.28	1591.86	13	-0.1	398.973	4	31.98	2240000	1	7768	20190301_Phil82_021119_chymo_P_0p1ug_02.mzML	1	169	181
2	3	iav|AGK63058|A/PR/8/1934_M1	T.TNPLIRHENRM(+15.99)VL.A	N	37.68	1607.86	13	0.5	536.96	3	25.53	10300000	1	6864	20190301_Phil82_021119_chymo_P_0p1ug_02.mzML	2	169	181	Oxidation (M)	M11:Oxidation (M):1000.00
2	3	iav|AGK63058|A/PR/8/1934_M1	Y.RKLKREITF.H	N	36.9	1189.73	9	0.3	397.584	3	17.97	36900000	1	5811	20190301_Phil82_021119_chymo_P_0p1ug_02.mzML	4	101	109
2	3	iav|AGK63058|A/PR/8/1934_M1	L.KTRPILSPL.T	N	36.87	1023.64	9	0.3	512.83	2	33.79	4810000	1	8019	20190301_Phil82_021119_chymo_P_0p1ug_02.mzML	1	47	55
2	3	iav|AGK63058|A/PR/8/1934_M1	N.DLLENLQAY.Q	N	36.68	1077.53	9	0	539.774	2	55.84	10900000	1	11039	20190301_Phil82_021119_chymo_P_0p1ug_02.mzML	2	232	240
2	3	iav|AGK63058|A/PR/8/1934_M1	Y.VLSIIPSGPLKA.E	N	35.65	1193.74	12	0.4	597.877	2	51.19	1400000	1	10418	20190301_Phil82_021119_chymo_P_0p1ug_02.mzML	2	11	22
2	3	iav|AGK63058|A/PR/8/1934_M1	L.TVPSERGL.Q	N	35.45	857.461	8	0.4	429.738	2	21.15	41100000	1	6251	20190301_Phil82_021119_chymo_P_0p1ug_02.mzML	3	67	74
2	3	iav|AGK63058|A/PR/8/1934_M1	M.GAVTTEVAF.G	N	35.45	893.449	9	0.5	447.732	2	40.66	3960000	1	8966	20190301_Phil82_021119_chymo_P_0p1ug_02.mzML	1	136	144
2	3	iav|AGK63058|A/PR/8/1934_M1	L.SIIPSGPL.K	N	34.5	782.454	8	0	392.234	2	49.56	16400000	1	10198	20190301_Phil82_021119_chymo_P_0p1ug_02.mzML	2	13	20
2	3	iav|AGK63058|A/PR/8/1934_M1	L.SPLTKGILGF.V	N	33.93	1031.6	10	2	516.809	2	56.11		1	11075	20190301_Phil82_021119_chymo_P_0p1ug_02.mzML	1	53	62
2	3	iav|AGK63058|A/PR/8/1934_M1	L.TKGILGF.V	N	33.39	734.433	7	0.6	368.224	2	45.26	129000000	1	9605	20190301_Phil82_021119_chymo_P_0p1ug_02.mzML	2	56	62
2	3	iav|AGK63058|A/PR/8/1934_M1	L.TVPSERGLQ.R	N	32.79	985.519	9	0	493.767	2	18	9830000	1	5815	20190301_Phil82_021119_chymo_P_0p1ug_02.mzML	1	67	75
2	3	iav|AGK63058|A/PR/8/1934_M1	F.VQNALN(+.98)GN.G	N	32.78	829.393	8	0.3	415.704	2	14.65	485000	1	5360	20190301_Phil82_021119_chymo_P_0p1ug_02.mzML	1	80	87	Deamidation N	N6:Deamidation N:17.01
2	3	iav|AGK63058|A/PR/8/1934_M1	F.TLTVPSERGLQRR.R	N	31.83	1511.85	13	1.2	504.959	3	23.6	1120000	1	6596	20190301_Phil82_021119_chymo_P_0p1ug_02.mzML	1	65	77
2	3	iav|AGK63058|A/PR/8/1934_M1	N.DLLEN(+.98)LQAY.Q	N	31.6	1078.52	9	-0.7	540.266	2	54.01	92700	1	10797	20190301_Phil82_021119_chymo_P_0p1ug_02.mzML	1	232	240	Deamidation N	N5:Deamidation N:1000.00
2	3	iav|AGK63058|A/PR/8/1934_M1	R.M(+15.99)GVQM(+15.99)QRFK	N	31.24	1155.55	9	-0.2	386.192	3	13.25	1200000	1	5164	20190301_Phil82_021119_chymo_P_0p1ug_02.mzML	1	244	252	Oxidation (M)	M1:Oxidation (M):1000.00;M5:Oxidation (M):1000.00
2	3	iav|AGK63058|A/PR/8/1934_M1	Q.RLEDVF.A	N	30.1	777.402	6	-0.4	389.708	2	36.97	1440000	1	8457	20190301_Phil82_021119_chymo_P_0p1ug_02.mzML	1	27	32
2	3	iav|AGK63058|A/PR/8/1934_M1	L.KREITF.H	N	30.06	792.449	6	0.3	397.232	2	21.45	77800000	1	6294	20190301_Phil82_021119_chymo_P_0p1ug_02.mzML	1	104	109
2	3	iav|AGK63058|A/PR/8/1934_M1	M.VTTTNPL.I	Y	29.2	744.402	7	-0.1	373.208	2	27.17	19300000	1	7092	20190301_Phil82_021119_chymo_P_0p1ug_02.mzML	1	166	172
2	3	iav|AGK63058|A/PR/8/1934_M1	F.TLTVPSER.G	N	28.21	901.487	8	0	451.751	2	22.65	31800000	1	6464	20190301_Phil82_021119_chymo_P_0p1ug_02.mzML	3	65	72
2	3	iav|AGK63058|A/PR/8/1934_M1	M.VQAM(+15.99)RTIGTHPS.S	N	28.09	1312.66	12	-0.3	438.559	3	13.39	777000	1	5183	20190301_Phil82_021119_chymo_P_0p1ug_02.mzML	1	213	224	Oxidation (M)	M4:Oxidation (M):1000.00
2	3	iav|AGK63058|A/PR/8/1934_M1	M.VTTTNPLIR.H	Y	27.53	1013.59	9	0.3	507.801	2	28.72	1130000	1	7309	20190301_Phil82_021119_chymo_P_0p1ug_02.mzML	1	166	174
2	3	iav|AGK63058|A/PR/8/1934_M1	D.PNN(+.98)M(+15.99)DKAVKLY.R	N	27.34	1308.64	11	0.7	437.22	3	23.79	765000	1	6622	20190301_Phil82_021119_chymo_P_0p1ug_02.mzML	1	90	100	Deamidation N; Oxidation (M)	N3:Deamidation N:0.00;M4:Oxidation (M):1000.00
2	3	iav|AGK63058|A/PR/8/1934_M1	M.VTTTNPLIRHENR.M	Y	26.84	1549.83	13	1	517.619	3	19.4	1320000	1	6008	20190301_Phil82_021119_chymo_P_0p1ug_02.mzML	1	166	178
2	3	iav|AGK63058|A/PR/8/1934_M1	M.SLLTEVETY.V	N	26.29	1053.52	9	-0.1	527.769	2	53.08	966000	1	10673	20190301_Phil82_021119_chymo_P_0p1ug_02.mzML	1	2	10
2	3	iav|AGK63058|A/PR/8/1934_M1	H.GAKEISLSY.S	N	25.26	966.502	9	-0.3	484.258	2	32.11	3050000	1	7785	20190301_Phil82_021119_chymo_P_0p1ug_02.mzML	1	111	119
2	3	iav|AGK63058|A/PR/8/1934_M1	L.TVPSERGLQR.R	N	25.17	1141.62	10	0.2	381.548	3	15.21	1450000	1	5435	20190301_Phil82_021119_chymo_P_0p1ug_02.mzML	1	67	76
2	3	iav|AGK63058|A/PR/8/1934_M1	L.KNDLLENLQ.A	N	25.13	1085.57	9	0.4	543.793	2	37.42	4570000	1	8519	20190301_Phil82_021119_chymo_P_0p1ug_02.mzML	1	230	238
2	3	iav|AGK63058|A/PR/8/1934_M1	L.KNDLLENL.Q	N	23.62	957.513	8	0.4	479.764	2	27.64	733000	1	7160	20190301_Phil82_021119_chymo_P_0p1ug_02.mzML	1	230	237
2	3	iav|AGK63058|A/PR/8/1934_M1	T.TNPLIRHEN(+.98)RM(+15.99)VL.A	N	23.38	1608.84	13	1	537.288	3	28.57	3590000	1	7290	20190301_Phil82_021119_chymo_P_0p1ug_02.mzML	2	169	181	Deamidation N; Oxidation (M)	N9:Deamidation N:50.34;M11:Oxidation (M):1000.00
2	3	iav|AGK63058|A/PR/8/1934_M1	L.TVPSERGLQRRRF.V	N	22.88	1600.89	13	-0.2	401.23	4	17.25	2240000	1	5713	20190301_Phil82_021119_chymo_P_0p1ug_02.mzML	1	67	79
2	3	iav|AGK63058|A/PR/8/1934_M1	K.RM(+15.99)GVQM(+15.99)QRF.K	N	21.2	1183.56	9	-9.1	592.781	2	19.69		1	6049	20190301_Phil82_021119_chymo_P_0p1ug_02.mzML	1	243	251	Oxidation (M)	M2:Oxidation (M):1000.00;M6:Oxidation (M):1000.00
4	5	iav|CAA24268|A/PR/8/1934_NP	F.ELSDEKAASPIVPSFDM(+15.99)SNEGSY.F	Y	116.73	2488.1	23	0	1245.05	2	45.18	2090000	1	9593	20190301_Phil82_021119_chymo_P_0p1ug_02.mzML	3	465	487	Oxidation (M)	M17:Oxidation (M):1000.00
4	5	iav|CAA24268|A/PR/8/1934_NP	Y.GPAVASGYDFEREGY.S	Y	114.1	1616.71	15	0.1	809.363	2	36.95	10200000	1	8455	20190301_Phil82_021119_chymo_P_0p1ug_02.mzML	2	282	296
4	5	iav|CAA24268|A/PR/8/1934_NP	W.M(+15.99)AC(+57.02)HSAAFEDLRVL.S	Y	109.28	1634.75	14	0.5	545.926	3	44.86	14600000	1	9548	20190301_Phil82_021119_chymo_P_0p1ug_02.mzML	2	331	344	Oxidation (M); Carbamidomethylation	M1:Oxidation (M):1000.00;C3:Carbamidomethylation:1000.00
4	5	iav|CAA24268|A/PR/8/1934_NP	W.RQANN(+.98)GDDATAGLTHMM(+15.99)IW.H	Y	108.9	2117.93	19	0.1	706.983	3	50.49	5790000	1	10324	20190301_Phil82_021119_chymo_P_0p1ug_02.mzML	1	121	139	Deamidation N; Oxidation (M)	N5:Deamidation N:17.01;M17:Oxidation (M):12.28
4	5	iav|CAA24268|A/PR/8/1934_NP	W.MAC(+57.02)HSAAFEDLRVL.S	Y	105.96	1618.76	14	0.5	540.594	3	46.37	2440000	1	9763	20190301_Phil82_021119_chymo_P_0p1ug_02.mzML	1	331	344	Carbamidomethylation	C3:Carbamidomethylation:1000.00
4	5	iav|CAA24268|A/PR/8/1934_NP	W.RQANN(+.98)GDDATAGLTHM.M	Y	102.56	1671.73	16	0.5	558.25	3	26.46	1960000	1	6993	20190301_Phil82_021119_chymo_P_0p1ug_02.mzML	1	121	136	Deamidation N	N5:Deamidation N:12.28
4	5	iav|CAA24268|A/PR/8/1934_NP	W.AIRTRSGGN(+.98)TNQQRASAGQISIQPTF.S	N	98.45	2759.41	26	1.8	690.86	4	36.07	8220000	1	8332	20190301_Phil82_021119_chymo_P_0p1ug_02.mzML	3	387	412	Deamidation N	N9:Deamidation N:20.41
4	5	iav|CAA24268|A/PR/8/1934_NP	W.RQANN(+.98)GDDATAGLTHM(+15.99)MIW.H	Y	97.33	2117.93	19	-0.9	706.982	3	46.96	4540000	1	9845	20190301_Phil82_021119_chymo_P_0p1ug_02.mzML	1	121	139	Deamidation N; Oxidation (M)	N5:Deamidation N:17.01;M16:Oxidation (M):17.01
4	5	iav|CAA24268|A/PR/8/1934_NP	W.RQANN(+.98)GDDATAGLTH.M	Y	95.7	1540.69	15	0.5	514.57	3	15.69	3900000	1	5501	20190301_Phil82_021119_chymo_P_0p1ug_02.mzML	1	121	135	Deamidation N	N5:Deamidation N:12.28
4	5	iav|CAA24268|A/PR/8/1934_NP	F.SVQRNLPFDRTTIM(+15.99).A	N	95.64	1692.86	14	-0.1	565.294	3	33.78	6620000	1	8017	20190301_Phil82_021119_chymo_P_0p1ug_02.mzML	1	413	426	Oxidation (M)	M14:Oxidation (M):1000.00
4	5	iav|CAA24268|A/PR/8/1934_NP	W.RQANN(+.98)GDDATAGLTHM(+15.99)M(+15.99)IW.H	Y	93.97	2133.92	19	0.2	712.314	3	40.03	18900000	1	8878	20190301_Phil82_021119_chymo_P_0p1ug_02.mzML	2	121	139	Deamidation N; Oxidation (M)	N5:Deamidation N:11.06;M16:Oxidation (M):1000.00;M17:Oxidation (M):1000.00
4	5	iav|CAA24268|A/PR/8/1934_NP	M.IKRGIN(+.98)DRNFW.R	Y	93.62	1418.74	11	0.3	473.921	3	33.19	5160000	1	7932	20190301_Phil82_021119_chymo_P_0p1ug_02.mzML	1	197	207	Deamidation N	N6:Deamidation N:77.24
4	5	iav|CAA24268|A/PR/8/1934_NP	L.STRGVQIASNENM(+15.99)ETM(+15.99)ESSTL.E	Y	90.67	2316.02	21	0.2	773.014	3	28.37	6450000	1	7262	20190301_Phil82_021119_chymo_P_0p1ug_02.mzML	1	359	379	Oxidation (M)	M13:Oxidation (M):1000.00;M16:Oxidation (M):1000.00
4	5	iav|CAA24268|A/PR/8/1934_NP	Y.LEEHPSAGKDPKKTGGPIY.R	Y	89.41	2023.04	19	0.4	675.353	3	17.96	943000	1	5808	20190301_Phil82_021119_chymo_P_0p1ug_02.mzML	4	79	97
4	5	iav|CAA24268|A/PR/8/1934_NP	M.ESARPEDVSFQGRGVF.E	Y	86.55	1779.85	16	0.8	594.292	3	38.53	4920000	1	8672	20190301_Phil82_021119_chymo_P_0p1ug_02.mzML	1	449	464
4	5	iav|CAA24268|A/PR/8/1934_NP	F.ELSDEKAASPIVPSFDMSNEGSY.F	Y	85.23	2472.1	23	0.7	825.041	3	50.66	7190000	1	10347	20190301_Phil82_021119_chymo_P_0p1ug_02.mzML	1	465	487
4	5	iav|CAA24268|A/PR/8/1934_NP	Y.SLIRPNENPAHKSQLVW.M	Y	85.12	1988.06	17	2.4	995.039	2	36.74		1	8425	20190301_Phil82_021119_chymo_P_0p1ug_02.mzML	5	314	330
4	5	iav|CAA24268|A/PR/8/1934_NP	Y.SLIRPN(+.98)ENPAHKSQLVW.M	Y	84.8	1989.04	17	0.8	664.022	3	39.55	9950000	1	8813	20190301_Phil82_021119_chymo_P_0p1ug_02.mzML	5	314	330	Deamidation N	N6:Deamidation N:26.31
4	5	iav|CAA24268|A/PR/8/1934_NP	L.IRPNENPAHKSQLVW.M	Y	82.12	1787.94	15	0	447.993	4	29.12	5090000	1	7366	20190301_Phil82_021119_chymo_P_0p1ug_02.mzML	2	316	330
4	5	iav|CAA24268|A/PR/8/1934_NP	W.RGEN(+.98)GRKTRIAY.E	Y	81.24	1420.75	12	0.6	474.592	3	13.87	6000000	1	5253	20190301_Phil82_021119_chymo_P_0p1ug_02.mzML	6	208	219	Deamidation N	N4:Deamidation N:1000.00
4	5	iav|CAA24268|A/PR/8/1934_NP	W.AIRTRSGGNTNQQRASAGQISIQPTF.S	N	81.15	2758.42	26	0.1	690.613	4	33.78	28000000	1	8016	20190301_Phil82_021119_chymo_P_0p1ug_02.mzML	3	387	412
4	5	iav|CAA24268|A/PR/8/1934_NP	L.SFIKGTKVLPR.G	N	80.03	1244.76	11	-0.7	415.927	3	25.36	13300000	1	6841	20190301_Phil82_021119_chymo_P_0p1ug_02.mzML	1	345	355
4	5	iav|CAA24268|A/PR/8/1934_NP	L.SFIKGTKVLPRGKL.S	N	79.87	1542.96	14	0.6	515.328	3	27.64	5370000	1	7159	20190301_Phil82_021119_chymo_P_0p1ug_02.mzML	3	345	358
4	5	iav|CAA24268|A/PR/8/1934_NP	F.SVQRNLPFDRTTIM.A	N	79.48	1676.87	14	0.5	559.963	3	40.96	5870000	1	9010	20190301_Phil82_021119_chymo_P_0p1ug_02.mzML	1	413	426
4	5	iav|CAA24268|A/PR/8/1934_NP	M.AC(+57.02)HSAAFEDLRVL.S	Y	77.23	1487.72	13	0.1	496.914	3	44.91		1	9556	20190301_Phil82_021119_chymo_P_0p1ug_02.mzML	1	332	344	Carbamidomethylation	C2:Carbamidomethylation:1000.00
4	5	iav|CAA24268|A/PR/8/1934_NP	L.IRPNENPAHKSQL.V	Y	77.21	1502.8	13	0.3	501.939	3	14.29	108000	1	5311	20190301_Phil82_021119_chymo_P_0p1ug_02.mzML	2	316	328
4	5	iav|CAA24268|A/PR/8/1934_NP	R.SGGNTNQQRASAGQISIQPTF.S	N	77.08	2161.05	21	-0.6	721.357	3	40.37	4520000	1	8924	20190301_Phil82_021119_chymo_P_0p1ug_02.mzML	1	392	412
4	5	iav|CAA24268|A/PR/8/1934_NP	Y.EQM(+15.99)ETDGERQNATEIRASVGKM(+15.99).I	Y	75.66	2511.13	22	1.8	628.792	4	20.15	572000	1	6114	20190301_Phil82_021119_chymo_P_0p1ug_02.mzML	1	11	32	Oxidation (M)	M3:Oxidation (M):1000.00;M22:Oxidation (M):1000.00
4	5	iav|CAA24268|A/PR/8/1934_NP	M.M(+15.99)IWHSNLNDATY.Q	Y	74.13	1479.65	12	0.7	740.83	2	35.57	869000	1	8263	20190301_Phil82_021119_chymo_P_0p1ug_02.mzML	1	137	148	Oxidation (M)	M1:Oxidation (M):1000.00
4	5	iav|CAA24268|A/PR/8/1934_NP	Q.RNLPFDRTTIM(+15.99).A	N	74.1	1378.7	11	0.1	460.575	3	31.37	7740000	1	7681	20190301_Phil82_021119_chymo_P_0p1ug_02.mzML	1	416	426	Oxidation (M)	M11:Oxidation (M):1000.00
4	5	iav|CAA24268|A/PR/8/1934_NP	M.M(+15.99)DQVRESRNPGNAEFEDLTF.L	Y	73.73	2370.05	20	0.2	791.026	3	45.37	8040000	1	9620	20190301_Phil82_021119_chymo_P_0p1ug_02.mzML	1	239	258	Oxidation (M)	M1:Oxidation (M):1000.00
4	5	iav|CAA24268|A/PR/8/1934_NP	N.TNQQRASAGQISIQPTF.S	N	73.6	1845.93	17	0.1	616.318	3	40.81	911000	1	8986	20190301_Phil82_021119_chymo_P_0p1ug_02.mzML	1	396	412
4	5	iav|CAA24268|A/PR/8/1934_NP	Y.ERM(+15.99)C(+57.02)NILKGKF.Q	Y	73.5	1410.71	11	0.2	471.244	3	26.76	825000	1	7034	20190301_Phil82_021119_chymo_P_0p1ug_02.mzML	1	220	230	Oxidation (M); Carbamidomethylation	M3:Oxidation (M):1000.00;C4:Carbamidomethylation:1000.00
4	5	iav|CAA24268|A/PR/8/1934_NP	L.KGKFQTAAQKAM.M	Y	71.82	1307.7	12	-0.1	436.908	3	14.44	1000000	1	5332	20190301_Phil82_021119_chymo_P_0p1ug_02.mzML	1	227	238
4	5	iav|CAA24268|A/PR/8/1934_NP	W.RQANN(+.98)GDDATAGLTHM(+15.99).M	Y	71.42	1687.72	16	-0.1	563.581	3	17.59	512000	1	5759	20190301_Phil82_021119_chymo_P_0p1ug_02.mzML	1	121	136	Deamidation N; Oxidation (M)	N5:Deamidation N:14.02;M16:Oxidation (M):1000.00
4	5	iav|CAA24268|A/PR/8/1934_NP	Y.WAIRTRSGGNTNQQRASAGQISIQPTF.S	N	70.78	2944.5	27	1	737.133	4	40.05		1	8880	20190301_Phil82_021119_chymo_P_0p1ug_02.mzML	1	386	412
4	5	iav|CAA24268|A/PR/8/1934_NP	M.IKRGINDRNFW.R	Y	70.11	1417.76	11	0.2	473.593	3	29.59	5150000	1	7430	20190301_Phil82_021119_chymo_P_0p1ug_02.mzML	1	197	207
4	5	iav|CAA24268|A/PR/8/1934_NP	R.NLPFDRTTIM(+15.99)AAF.N	N	69.45	1511.74	13	0.7	756.88	2	53.45	1910000	1	10723	20190301_Phil82_021119_chymo_P_0p1ug_02.mzML	1	417	429	Oxidation (M)	M10:Oxidation (M):1000.00
4	5	iav|CAA24268|A/PR/8/1934_NP	L.IRPN(+.98)ENPAHKSQLVW.M	Y	69.25	1788.93	15	-2.1	448.238	4	32.01	2280000	1	7772	20190301_Phil82_021119_chymo_P_0p1ug_02.mzML	1	316	330	Deamidation N	N4:Deamidation N:15.73
4	5	iav|CAA24268|A/PR/8/1934_NP	W.RQANN(+.98)GDDATAGL.T	Y	69.19	1302.58	13	0.2	652.297	2	19.92	1050000	1	6080	20190301_Phil82_021119_chymo_P_0p1ug_02.mzML	1	121	133	Deamidation N	N5:Deamidation N:14.02
4	5	iav|CAA24268|A/PR/8/1934_NP	R.RSGAAGAAVKGVGTM(+15.99)VM(+15.99)EL.V	Y	68.98	1835.92	19	0.2	612.982	3	32.14	2580000	1	7789	20190301_Phil82_021119_chymo_P_0p1ug_02.mzML	1	175	193	Oxidation (M)	M15:Oxidation (M):1000.00;M17:Oxidation (M):1000.00
4	5	iav|CAA24268|A/PR/8/1934_NP	N.LPFDRTTIM(+15.99)AAF.N	N	68.46	1397.7	12	0.2	699.858	2	52.38	1400000	1	10579	20190301_Phil82_021119_chymo_P_0p1ug_02.mzML	1	418	429	Oxidation (M)	M9:Oxidation (M):1000.00
4	5	iav|CAA24268|A/PR/8/1934_NP	W.AIRTRSGGNTNQQRASAGQISIQPTFSVQ.R	N	68.2	3072.58	29	0.8	769.153	4	36.05		1	8329	20190301_Phil82_021119_chymo_P_0p1ug_02.mzML	2	387	415
4	5	iav|CAA24268|A/PR/8/1934_NP	L.SAFDERRN(+.98)KY.L	Y	67.69	1285.61	10	-0.2	429.542	3	16.31	9960000	1	5586	20190301_Phil82_021119_chymo_P_0p1ug_02.mzML	2	69	78	Deamidation N	N8:Deamidation N:1000.00
4	5	iav|CAA24268|A/PR/8/1934_NP	W.RQANN(+.98)GDDATAGLT.H	Y	67.48	1403.63	14	0.6	702.822	2	18.84	135000	1	5929	20190301_Phil82_021119_chymo_P_0p1ug_02.mzML	1	121	134	Deamidation N	N5:Deamidation N:10.11
4	5	iav|CAA24268|A/PR/8/1934_NP	L.KLSDYEGRLIQNSL.T	Y	67.36	1634.86	14	0.2	545.962	3	42.56	1210000	1	9233	20190301_Phil82_021119_chymo_P_0p1ug_02.mzML	1	48	61
4	5	iav|CAA24268|A/PR/8/1934_NP	L.SAFDERRNKY.L	Y	66.12	1284.62	10	1.2	643.319	2	14.66	158000	1	5361	20190301_Phil82_021119_chymo_P_0p1ug_02.mzML	4	69	78
4	5	iav|CAA24268|A/PR/8/1934_NP	R.M(+15.99)MESARPEDVSF.Q	Y	66.06	1413.59	12	1.5	707.803	2	33.58		1	7987	20190301_Phil82_021119_chymo_P_0p1ug_02.mzML	1	447	458	Oxidation (M)	M1:Oxidation (M):9.34
4	5	iav|CAA24268|A/PR/8/1934_NP	Q.RNLPFDRTTIM(+15.99)AAF.N	N	65.1	1667.85	14	0.6	556.956	3	46.21	19400000	1	9740	20190301_Phil82_021119_chymo_P_0p1ug_02.mzML	2	416	429	Oxidation (M)	M11:Oxidation (M):1000.00
4	5	iav|CAA24268|A/PR/8/1934_NP	R.ESRNPGNAEFEDLTF.L	Y	63.3	1724.76	15	0.3	863.39	2	49.32	576000	1	10166	20190301_Phil82_021119_chymo_P_0p1ug_02.mzML	1	244	258
4	5	iav|CAA24268|A/PR/8/1934_NP	P.AVASGYDFEREGY.S	Y	62.7	1462.64	13	1.5	732.327	2	34.41		1	8103	20190301_Phil82_021119_chymo_P_0p1ug_02.mzML	1	284	296
4	5	iav|CAA24268|A/PR/8/1934_NP	W.HSNLN(+.98)DATY.Q	Y	62.53	1034.43	9	0.7	518.223	2	18.74	3690000	1	5916	20190301_Phil82_021119_chymo_P_0p1ug_02.mzML	1	140	148	Deamidation N	N5:Deamidation N:32.28
4	5	iav|CAA24268|A/PR/8/1934_NP	L.ILYDKEEIRRIW.R	Y	61.97	1632.9	12	-0.1	409.232	4	41.34	9710000	1	9064	20190301_Phil82_021119_chymo_P_0p1ug_02.mzML	2	109	120
4	5	iav|CAA24268|A/PR/8/1934_NP	L.VRTGM(+15.99)DPRMC(+57.02).S	Y	61.31	1237.54	10	-0.6	413.519	3	13.6	161000	1	5213	20190301_Phil82_021119_chymo_P_0p1ug_02.mzML	1	155	164	Oxidation (M); Carbamidomethylation	M5:Oxidation (M):69.71;C10:Carbamidomethylation:1000.00
4	5	iav|CAA24268|A/PR/8/1934_NP	R.ASAGQISIQPTF.S	N	61.12	1218.62	12	0.2	610.32	2	46.49	3830000	1	9781	20190301_Phil82_021119_chymo_P_0p1ug_02.mzML	1	401	412
4	5	iav|CAA24268|A/PR/8/1934_NP	Y.SLIRPNENPAHKSQL.V	Y	59.68	1702.91	15	0.8	568.645	3	22.28	365000	1	6410	20190301_Phil82_021119_chymo_P_0p1ug_02.mzML	2	314	328
4	5	iav|CAA24268|A/PR/8/1934_NP	M.ESARPEDVSF.Q	Y	59.52	1135.51	10	0.7	568.765	2	29.3	26500000	1	7390	20190301_Phil82_021119_chymo_P_0p1ug_02.mzML	2	449	458
4	5	iav|CAA24268|A/PR/8/1934_NP	Y.EGRLIQN(+.98)SL.T	Y	59.32	1029.55	9	1	515.78	2	32.39	4390000	1	7822	20190301_Phil82_021119_chymo_P_0p1ug_02.mzML	2	53	61	Deamidation N	N7:Deamidation N:1000.00
4	5	iav|CAA24268|A/PR/8/1934_NP	M.IKRGINDRN(+.98)FW.R	Y	59.23	1418.74	11	-0.2	473.921	3	32.81	5160000	1	7879	20190301_Phil82_021119_chymo_P_0p1ug_02.mzML	1	197	207	Deamidation N	N9:Deamidation N:37.54
4	5	iav|CAA24268|A/PR/8/1934_NP	M.DQVRESRNPGNAEFEDLTF.L	Y	58.89	2223.02	19	2.1	742.015	3	46.67	1940000	1	9806	20190301_Phil82_021119_chymo_P_0p1ug_02.mzML	1	240	258
4	5	iav|CAA24268|A/PR/8/1934_NP	L.VRTGMDPRM(+15.99)C(+57.02)SL.M	Y	56.97	1437.65	12	0	480.225	3	25.12		1	6805	20190301_Phil82_021119_chymo_P_0p1ug_02.mzML	1	155	166	Oxidation (M); Carbamidomethylation	M9:Oxidation (M):28.70;C10:Carbamidomethylation:1000.00
4	5	iav|CAA24268|A/PR/8/1934_NP	K.RGIN(+.98)DRNFW.R	Y	56.89	1177.56	9	0.2	393.528	3	37.29	4720000	1	8500	20190301_Phil82_021119_chymo_P_0p1ug_02.mzML	2	199	207	Deamidation N	N4:Deamidation N:57.45
4	5	iav|CAA24268|A/PR/8/1934_NP	L.VRTGMDPRM(+15.99)C(+57.02)SLM.Q	Y	56.81	1568.69	13	0.3	523.905	3	30.26	1660000	1	7522	20190301_Phil82_021119_chymo_P_0p1ug_02.mzML	1	155	167	Oxidation (M); Carbamidomethylation	M9:Oxidation (M):32.48;C10:Carbamidomethylation:1000.00
4	5	iav|CAA24268|A/PR/8/1934_NP	F.SVQRNLPFDRTTIMAAF.N	N	56.69	1966.01	17	1.1	656.345	3	54.42	1230000	1	10851	20190301_Phil82_021119_chymo_P_0p1ug_02.mzML	1	413	429
4	5	iav|CAA24268|A/PR/8/1934_NP	R.GIN(+.98)DRNFW.R	Y	55.93	1021.46	8	0.4	511.738	2	43.09	2340000	1	9305	20190301_Phil82_021119_chymo_P_0p1ug_02.mzML	1	200	207	Deamidation N	N3:Deamidation N:28.96
4	5	iav|CAA24268|A/PR/8/1934_NP	W.AIRTRSGGN(+.98)TNQQRASAGQISIQPTFSVQ.R	N	55.8	3073.57	29	1.2	769.399	4	38.14		1	8618	20190301_Phil82_021119_chymo_P_0p1ug_02.mzML	1	387	415	Deamidation N	N9:Deamidation N:14.04
4	5	iav|CAA24268|A/PR/8/1934_NP	L.VRTGMDPRM(+15.99).C	Y	55.49	1077.51	9	-0.4	360.176	3	13.57	118000	1	5209	20190301_Phil82_021119_chymo_P_0p1ug_02.mzML	1	155	163	Oxidation (M)	M9:Oxidation (M):44.28
4	5	iav|CAA24268|A/PR/8/1934_NP	F.DRTTIM(+15.99)AAF.N	N	55.11	1040.5	9	0.1	521.255	2	34.52	40800000	1	8119	20190301_Phil82_021119_chymo_P_0p1ug_02.mzML	3	421	429	Oxidation (M)	M6:Oxidation (M):1000.00
4	5	iav|CAA24268|A/PR/8/1934_NP	Y.FFGDNAEEYDN	Y	54.2	1319.49	11	0.4	660.755	2	35.77	13400000	1	8291	20190301_Phil82_021119_chymo_P_0p1ug_02.mzML	2	488	498
4	5	iav|CAA24268|A/PR/8/1934_NP	N.PGNAEFEDLTF.L	Y	54.06	1238.55	11	1.4	620.281	2	55.07	363000	1	10938	20190301_Phil82_021119_chymo_P_0p1ug_02.mzML	1	248	258
4	5	iav|CAA24268|A/PR/8/1934_NP	F.RLLQN(+.98)SQVY.S	Y	52.28	1120.59	9	0.5	561.301	2	30.23	194000000	1	7518	20190301_Phil82_021119_chymo_P_0p1ug_02.mzML	4	305	313	Deamidation N	N5:Deamidation N:1000.00
4	5	iav|CAA24268|A/PR/8/1934_NP	R.RSGAAGAAVKGVGTM(+15.99)VM.E	Y	51.95	1577.8	17	1	526.942	3	25.74	1070000	1	6893	20190301_Phil82_021119_chymo_P_0p1ug_02.mzML	1	175	191	Oxidation (M)	M15:Oxidation (M):36.05
4	5	iav|CAA24268|A/PR/8/1934_NP	W.HSN(+.98)LNDATY.Q	Y	51.77	1034.43	9	0.3	518.223	2	20.76	3690000	1	6196	20190301_Phil82_021119_chymo_P_0p1ug_02.mzML	1	140	148	Deamidation N	N3:Deamidation N:20.41
4	5	iav|CAA24268|A/PR/8/1934_NP	F.IKGTKVLPRGKL.S	N	51.65	1308.86	12	0.3	437.294	3	18	1100000	1	5816	20190301_Phil82_021119_chymo_P_0p1ug_02.mzML	1	347	358
4	5	iav|CAA24268|A/PR/8/1934_NP	F.SVQRN(+.98)LPF.D	N	50.72	960.503	8	0.6	481.259	2	40.13		1	8890	20190301_Phil82_021119_chymo_P_0p1ug_02.mzML	2	413	420	Deamidation N	N5:Deamidation N:1000.00
4	5	iav|CAA24268|A/PR/8/1934_NP	L.VRTGMDPRMC(+57.02)SL.M	Y	50.32	1421.66	12	0	474.893	3	30.82	693000	1	7603	20190301_Phil82_021119_chymo_P_0p1ug_02.mzML	1	155	166	Carbamidomethylation	C10:Carbamidomethylation:1000.00
4	5	iav|CAA24268|A/PR/8/1934_NP	Y.RRVN(+.98)GKWM(+15.99)REL.I	Y	50.14	1460.77	11	0.5	366.199	4	19.99		1	6092	20190301_Phil82_021119_chymo_P_0p1ug_02.mzML	1	98	108	Deamidation N; Oxidation (M)	N4:Deamidation N:1000.00;M8:Oxidation (M):1000.00
4	5	iav|CAA24268|A/PR/8/1934_NP	Y.SLVGIDPFRLL.Q	Y	50.1	1228.72	11	0	615.366	2	72.42	1260000	1	13554	20190301_Phil82_021119_chymo_P_0p1ug_02.mzML	2	297	307
4	5	iav|CAA24268|A/PR/8/1934_NP	Y.EGRLIQNSL.T	Y	49.97	1028.56	9	0.5	515.288	2	30.77	7840000	1	7597	20190301_Phil82_021119_chymo_P_0p1ug_02.mzML	1	53	61
4	5	iav|CAA24268|A/PR/8/1934_NP	H.SAAFEDLRVL.S	Y	49.96	1119.59	10	0.2	560.804	2	50.81	13700000	1	10366	20190301_Phil82_021119_chymo_P_0p1ug_02.mzML	2	335	344
4	5	iav|CAA24268|A/PR/8/1934_NP	W.HSNLNDATY.Q	Y	49.88	1033.45	9	0.2	517.731	2	17.66	11200000	1	5769	20190301_Phil82_021119_chymo_P_0p1ug_02.mzML	1	140	148
4	5	iav|CAA24268|A/PR/8/1934_NP	M.IGGIGRFY.I	Y	49.54	881.476	8	-0.1	441.745	2	39.1	10700000	1	8751	20190301_Phil82_021119_chymo_P_0p1ug_02.mzML	1	33	40
4	5	iav|CAA24268|A/PR/8/1934_NP	W.RQAN(+.98)N(+.98)GDDATAGLTHM(+15.99)MIW.H	Y	48.17	2118.91	19	1.2	707.311	3	48.12		1	10003	20190301_Phil82_021119_chymo_P_0p1ug_02.mzML	1	121	139	Deamidation N; Oxidation (M)	N4:Deamidation N:1000.00;N5:Deamidation N:1000.00;M16:Oxidation (M):8.69
4	5	iav|CAA24268|A/PR/8/1934_NP	Y.DKEEIRRIW.R	Y	47.93	1243.67	9	0.1	415.563	3	30.18	19700000	1	7511	20190301_Phil82_021119_chymo_P_0p1ug_02.mzML	2	112	120
4	5	iav|CAA24268|A/PR/8/1934_NP	Q.RASAGQISIQPTF.S	N	47.28	1374.73	13	0.2	688.37	2	41.09	1420000	1	9028	20190301_Phil82_021119_chymo_P_0p1ug_02.mzML	1	400	412
4	5	iav|CAA24268|A/PR/8/1934_NP	F.N(+.98)GNTEGRTSDMRTEIIRM(+15.99)M(+15.99)ESARPEDVSF.Q	Y	47.24	3361.5	29	-0.4	673.307	5	47.27	7580000	1	9888	20190301_Phil82_021119_chymo_P_0p1ug_02.mzML	1	430	458	Deamidation N; Oxidation (M)	N1:Deamidation N:9.40;M18:Oxidation (M):0.00;M19:Oxidation (M):0.00
4	5	iav|CAA24268|A/PR/8/1934_NP	S.AGQISIQPTF.S	N	47.11	1060.56	10	0.7	531.285	2	45.95		1	9702	20190301_Phil82_021119_chymo_P_0p1ug_02.mzML	1	403	412
4	5	iav|CAA24268|A/PR/8/1934_NP	F.FGDNAEEYDN	Y	47.1	1172.43	10	0.2	587.22	2	22.41	586000	1	6430	20190301_Phil82_021119_chymo_P_0p1ug_02.mzML	1	489	498
4	5	iav|CAA24268|A/PR/8/1934_NP	L.VRM(+15.99)IKRGIN(+.98)DRNFW.R	Y	46.85	1820.95	14	-0.8	456.244	4	30.51	7600000	1	7558	20190301_Phil82_021119_chymo_P_0p1ug_02.mzML	1	194	207	Oxidation (M); Deamidation N	M3:Oxidation (M):1000.00;N9:Deamidation N:68.47
4	5	iav|CAA24268|A/PR/8/1934_NP	Q.RNLPFDRTTIM.A	N	46.54	1362.71	11	0.2	455.243	3	39.11	4930000	1	8753	20190301_Phil82_021119_chymo_P_0p1ug_02.mzML	2	416	426
4	5	iav|CAA24268|A/PR/8/1934_NP	L.VRTGM(+15.99)DPRM(+15.99)C(+57.02)SL.M	Y	46.46	1453.65	12	-0.2	485.556	3	18.13	7320000	1	5834	20190301_Phil82_021119_chymo_P_0p1ug_02.mzML	1	155	166	Oxidation (M); Carbamidomethylation	M5:Oxidation (M):1000.00;M9:Oxidation (M):1000.00;C10:Carbamidomethylation:1000.00
4	5	iav|CAA24268|A/PR/8/1934_NP	F.DRTTIMAAF.N	N	46.3	1024.5	9	0.8	513.258	2	45.46	5050000	1	9632	20190301_Phil82_021119_chymo_P_0p1ug_02.mzML	1	421	429
4	5	iav|CAA24268|A/PR/8/1934_NP	F.SVQRNLPF.D	N	46.15	959.519	8	0.3	480.767	2	35.73	83300000	1	8286	20190301_Phil82_021119_chymo_P_0p1ug_02.mzML	2	413	420
4	5	iav|CAA24268|A/PR/8/1934_NP	L.TIERMVL.S	Y	45.8	860.479	7	0.2	431.247	2	37.1	26600000	1	8476	20190301_Phil82_021119_chymo_P_0p1ug_02.mzML	2	62	68
4	5	iav|CAA24268|A/PR/8/1934_NP	Y.DFEREGY.S	Y	45.41	914.377	7	0.4	458.196	2	21.89	20300000	1	6357	20190301_Phil82_021119_chymo_P_0p1ug_02.mzML	1	290	296
4	5	iav|CAA24268|A/PR/8/1934_NP	Y.SLVGIDPF.R	Y	44.55	846.449	8	-0.2	424.231	2	58.36	118000000	1	11374	20190301_Phil82_021119_chymo_P_0p1ug_02.mzML	6	297	304
4	5	iav|CAA24268|A/PR/8/1934_NP	R.RSGAAGAAVKGVGTM(+15.99)VM(+15.99).E	Y	43.26	1593.8	17	0.6	532.273	3	19		1	5951	20190301_Phil82_021119_chymo_P_0p1ug_02.mzML	1	175	191	Oxidation (M)	M15:Oxidation (M):1000.00;M17:Oxidation (M):1000.00
4	5	iav|CAA24268|A/PR/8/1934_NP	F.RLLQNSQVY.S	Y	43.04	1119.6	9	0.2	560.809	2	28.34	156000000	1	7259	20190301_Phil82_021119_chymo_P_0p1ug_02.mzML	2	305	313
4	5	iav|CAA24268|A/PR/8/1934_NP	L.VRTGM(+15.99)DPRM(+15.99)C(+57.02)SLM.Q	Y	42.48	1584.69	13	0.8	529.237	3	23.46	2040000	1	6577	20190301_Phil82_021119_chymo_P_0p1ug_02.mzML	1	155	167	Oxidation (M); Carbamidomethylation	M5:Oxidation (M):78.75;M9:Oxidation (M):67.69;C10:Carbamidomethylation:1000.00
4	5	iav|CAA24268|A/PR/8/1934_NP	L.TIERM(+15.99)VL.S	Y	41.43	876.474	7	0.3	439.244	2	26.26	52200000	1	6966	20190301_Phil82_021119_chymo_P_0p1ug_02.mzML	3	62	68	Oxidation (M)	M5:Oxidation (M):1000.00
4	5	iav|CAA24268|A/PR/8/1934_NP	N.SLTIERMVL.S	Y	41.41	1060.6	9	-0.7	531.304	2	51.03	745000	1	10396	20190301_Phil82_021119_chymo_P_0p1ug_02.mzML	1	60	68
4	5	iav|CAA24268|A/PR/8/1934_NP	R.GINDRNFW.R	Y	41.11	1020.48	8	0.5	511.246	2	40.83	1530000	1	8988	20190301_Phil82_021119_chymo_P_0p1ug_02.mzML	1	200	207
4	5	iav|CAA24268|A/PR/8/1934_NP	K.RGINDRN(+.98)FW.R	Y	40.91	1177.56	9	-0.6	393.528	3	37.56	4720000	1	8538	20190301_Phil82_021119_chymo_P_0p1ug_02.mzML	1	199	207	Deamidation N	N7:Deamidation N:34.63
4	5	iav|CAA24268|A/PR/8/1934_NP	H.KSC(+57.02)LPAC(+57.02)VY.G	Y	40.12	1096.5	9	0.6	549.26	2	30.96	1460000	1	7623	20190301_Phil82_021119_chymo_P_0p1ug_02.mzML	1	273	281	Carbamidomethylation	C3:Carbamidomethylation:1000.00;C7:Carbamidomethylation:1000.00
4	5	iav|CAA24268|A/PR/8/1934_NP	L.ELRSRYW.A	N	40.08	1008.51	7	-0.1	505.264	2	27.18	13900000	1	7093	20190301_Phil82_021119_chymo_P_0p1ug_02.mzML	1	380	386
4	5	iav|CAA24268|A/PR/8/1934_NP	L.STRGVQIASNEN.M	Y	38.29	1274.62	12	-0.9	638.317	2	16.71	168000	1	5640	20190301_Phil82_021119_chymo_P_0p1ug_02.mzML	1	359	370
4	5	iav|CAA24268|A/PR/8/1934_NP	Y.ERM(+15.99)C(+57.02)NIL.K	Y	37.53	950.431	7	0	476.223	2	24.92	7660000	1	6778	20190301_Phil82_021119_chymo_P_0p1ug_02.mzML	2	220	226	Oxidation (M); Carbamidomethylation	M3:Oxidation (M):1000.00;C4:Carbamidomethylation:1000.00
4	5	iav|CAA24268|A/PR/8/1934_NP	L.VRTGMDPRM(+15.99)C(+57.02)SLM(+15.99).Q	Y	37.14	1584.69	13	1	529.237	3	22.84	1090000	1	6491	20190301_Phil82_021119_chymo_P_0p1ug_02.mzML	1	155	167	Oxidation (M); Carbamidomethylation	M9:Oxidation (M):33.81;C10:Carbamidomethylation:1000.00;M13:Oxidation (M):64.00
4	5	iav|CAA24268|A/PR/8/1934_NP	Y.ERMC(+57.02)NIL.K	Y	36.54	934.437	7	0.2	468.226	2	33.21	5610000	1	7935	20190301_Phil82_021119_chymo_P_0p1ug_02.mzML	1	220	226	Carbamidomethylation	C4:Carbamidomethylation:1000.00
4	5	iav|CAA24268|A/PR/8/1934_NP	L.VRM(+15.99)IKRGINDRNFW.R	Y	36.47	1819.96	14	0.1	455.998	4	27.44	4210000	1	7131	20190301_Phil82_021119_chymo_P_0p1ug_02.mzML	1	194	207	Oxidation (M)	M3:Oxidation (M):1000.00
4	5	iav|CAA24268|A/PR/8/1934_NP	L.THMM(+15.99)IW.H	Y	36.33	833.356	6	-0.3	417.685	2	38.2	2090000	1	8626	20190301_Phil82_021119_chymo_P_0p1ug_02.mzML	1	134	139	Oxidation (M)	M4:Oxidation (M):14.02
4	5	iav|CAA24268|A/PR/8/1934_NP	M.IGGIGRF.Y	Y	35.83	718.413	7	-0.4	360.213	2	33.34	15300000	1	7953	20190301_Phil82_021119_chymo_P_0p1ug_02.mzML	1	33	39
4	5	iav|CAA24268|A/PR/8/1934_NP	L.TFLARSAL.I	Y	35.45	877.502	8	-0.1	439.758	2	36.25	167000	1	8356	20190301_Phil82_021119_chymo_P_0p1ug_02.mzML	1	257	264
4	5	iav|CAA24268|A/PR/8/1934_NP	F.YIQM(+15.99)C(+57.02)TEL.K	Y	34.86	1072.46	8	0.4	537.236	2	31.28		1	7668	20190301_Phil82_021119_chymo_P_0p1ug_02.mzML	1	40	47	Oxidation (M); Carbamidomethylation	M4:Oxidation (M):1000.00;C5:Carbamidomethylation:1000.00
4	5	iav|CAA24268|A/PR/8/1934_NP	L.THM(+15.99)MIW.H	Y	34.78	833.356	6	-0.8	417.685	2	36.38	3080000	1	8376	20190301_Phil82_021119_chymo_P_0p1ug_02.mzML	1	134	139	Oxidation (M)	M3:Oxidation (M):14.02
4	5	iav|CAA24268|A/PR/8/1934_NP	E.SARPEDVSF.Q	Y	34.57	1006.47	9	0.4	504.243	2	28.1	950000	1	7223	20190301_Phil82_021119_chymo_P_0p1ug_02.mzML	1	450	458
4	5	iav|CAA24268|A/PR/8/1934_NP	Y.SLIRPNEN.P	Y	33.74	941.493	8	0.3	471.754	2	18.76	6650000	1	5919	20190301_Phil82_021119_chymo_P_0p1ug_02.mzML	1	314	321
4	5	iav|CAA24268|A/PR/8/1934_NP	L.ILYDKEEIR.R	Y	32.49	1177.63	9	0.1	393.552	3	24.16	1090000	1	6675	20190301_Phil82_021119_chymo_P_0p1ug_02.mzML	1	109	117
4	5	iav|CAA24268|A/PR/8/1934_NP	L.THMMIW.H	Y	31.81	817.361	6	0.6	409.688	2	45.23	514000	1	9600	20190301_Phil82_021119_chymo_P_0p1ug_02.mzML	1	134	139
4	5	iav|CAA24268|A/PR/8/1934_NP	L.M(+15.99)QGSTLPRRSGAAGAAVKGVGTM.V	Y	30.65	2218.13	23	0.6	555.54	4	24.42	519000	1	6710	20190301_Phil82_021119_chymo_P_0p1ug_02.mzML	1	167	189	Oxidation (M)	M1:Oxidation (M):27.41
4	5	iav|CAA24268|A/PR/8/1934_NP	L.VRTGMDPRMC(+57.02)SLM.Q	Y	30.63	1552.7	13	-0.5	518.573	3	37.15		1	8482	20190301_Phil82_021119_chymo_P_0p1ug_02.mzML	1	155	167	Carbamidomethylation	C10:Carbamidomethylation:1000.00
4	5	iav|CAA24268|A/PR/8/1934_NP	F.DRTTIM.A	N	29.42	735.359	6	0	368.687	2	20.59	2190000	1	6174	20190301_Phil82_021119_chymo_P_0p1ug_02.mzML	2	421	426
4	5	iav|CAA24268|A/PR/8/1934_NP	W.M(+15.99)RELILY.D	Y	29.01	952.505	7	0.5	477.26	2	40.32	10300000	1	8917	20190301_Phil82_021119_chymo_P_0p1ug_02.mzML	1	105	111	Oxidation (M)	M1:Oxidation (M):1000.00
4	5	iav|CAA24268|A/PR/8/1934_NP	R.NLPFDRTTIM.A	N	28.04	1206.61	10	0	604.311	2	46.89	385000	1	9836	20190301_Phil82_021119_chymo_P_0p1ug_02.mzML	1	417	426
4	5	iav|CAA24268|A/PR/8/1934_NP	L.THM(+15.99)M(+15.99)IW.H	Y	26.47	849.351	6	-0.4	425.683	2	28.28	8040000	1	7249	20190301_Phil82_021119_chymo_P_0p1ug_02.mzML	3	134	139	Oxidation (M)	M3:Oxidation (M):1000.00;M4:Oxidation (M):1000.00
4	5	iav|CAA24268|A/PR/8/1934_NP	L.VRTGM(+15.99)DPRM(+15.99)C(+57.02)SLM(+15.99).Q	Y	25.86	1600.68	13	0.5	534.568	3	16.6	1150000	1	5625	20190301_Phil82_021119_chymo_P_0p1ug_02.mzML	1	155	167	Oxidation (M); Carbamidomethylation	M5:Oxidation (M):1000.00;M9:Oxidation (M):1000.00;C10:Carbamidomethylation:1000.00;M13:Oxidation (M):1000.00
4	5	iav|CAA24268|A/PR/8/1934_NP	K.M(+15.99)IGGIGRF.Y	Y	25.14	865.448	8	0.2	433.731	2	35.56		1	8262	20190301_Phil82_021119_chymo_P_0p1ug_02.mzML	1	32	39	Oxidation (M)	M1:Oxidation (M):1000.00
4	5	iav|CAA24268|A/PR/8/1934_NP	F.LARSALIL.R	Y	24.79	855.554	8	0.3	428.784	2	41.81	1480000	1	9129	20190301_Phil82_021119_chymo_P_0p1ug_02.mzML	1	259	266
4	5	iav|CAA24268|A/PR/8/1934_NP	S.TLPRRSGAAGAAVKGVGTM(+15.99)VM(+15.99)EL.V	Y	23.44	2303.21	23	-0.4	576.809	4	32.08	1010000	1	7780	20190301_Phil82_021119_chymo_P_0p1ug_02.mzML	1	171	193	Oxidation (M)	M19:Oxidation (M):1000.00;M21:Oxidation (M):1000.00
3	14	iav|ABD77676|A/PR/8/1934_M1	F.VQNALN(+.98)GN(+.98)GDPNNMDKAVKL.Y	N	115.54	2113.01	20	-2.3	705.343	3	36.3	7240000	1	8363	20190301_Phil82_021119_chymo_P_0p1ug_02.mzML	3	80	99	Deamidation N	N6:Deamidation N:38.10;N8:Deamidation N:39.13
3	14	iav|ABD77676|A/PR/8/1934_M1	F.VQNALN(+.98)GN(+.98)GDPNNMDKAVKLY.R	N	115.32	2276.07	21	0.5	759.699	3	39.09	72600000	1	8750	20190301_Phil82_021119_chymo_P_0p1ug_02.mzML	3	80	100	Deamidation N	N6:Deamidation N:50.23;N8:Deamidation N:48.28
3	14	iav|ABD77676|A/PR/8/1934_M1	M.VQAM(+15.99)RTIGTHPSSSAGL.K	N	104.8	1727.86	17	0.5	864.939	2	22.05	2810000	1	6379	20190301_Phil82_021119_chymo_P_0p1ug_02.mzML	4	213	229	Oxidation (M)	M4:Oxidation (M):1000.00
3	14	iav|ABD77676|A/PR/8/1934_M1	F.VQNALN(+.98)GN(+.98)GDPN(+.98)NMDKAVKLY.R	N	102.07	2277.06	21	-2.1	760.025	3	41.3	65200000	1	9057	20190301_Phil82_021119_chymo_P_0p1ug_02.mzML	4	80	100	Deamidation N	N6:Deamidation N:41.33;N8:Deamidation N:21.19;N12:Deamidation N:12.28
3	14	iav|ABD77676|A/PR/8/1934_M1	F.VQN(+.98)ALN(+.98)GN(+.98)GDPNNMDKAVKLY.R	N	98.3	2277.06	21	1.6	760.028	3	39.7	65200000	1	8833	20190301_Phil82_021119_chymo_P_0p1ug_02.mzML	1	80	100	Deamidation N	N3:Deamidation N:72.95;N6:Deamidation N:28.09;N8:Deamidation N:19.56
3	14	iav|ABD77676|A/PR/8/1934_M1	F.VQNALN(+.98)GN(+.98)GDPNNM(+15.99)DKAVKL.Y	N	98.01	2129.01	20	-0.2	710.676	3	29.42	24700000	1	7406	20190301_Phil82_021119_chymo_P_0p1ug_02.mzML	2	80	99	Deamidation N; Oxidation (M)	N6:Deamidation N:53.23;N8:Deamidation N:41.04;M14:Oxidation (M):1000.00
3	14	iav|ABD77676|A/PR/8/1934_M1	F.AGKNTDLEVLM(+15.99)EW.L	N	94.13	1520.72	13	0.6	761.367	2	51.58	69800000	1	10472	20190301_Phil82_021119_chymo_P_0p1ug_02.mzML	3	33	45	Oxidation (M)	M11:Oxidation (M):1000.00
3	14	iav|ABD77676|A/PR/8/1934_M1	F.VQN(+.98)ALN(+.98)GN(+.98)GDPNNMDKAVKL.Y	N	93.99	2113.99	20	0.7	705.673	3	37	12800000	1	8461	20190301_Phil82_021119_chymo_P_0p1ug_02.mzML	1	80	99	Deamidation N	N3:Deamidation N:61.14;N6:Deamidation N:36.87;N8:Deamidation N:25.70
3	14	iav|ABD77676|A/PR/8/1934_M1	F.GLVC(+57.02)ATC(+57.02)EQIADSQHRSH.R	N	93.87	2067.92	18	0.6	517.988	4	26.58	2500000	1	7010	20190301_Phil82_021119_chymo_P_0p1ug_02.mzML	2	145	162	Carbamidomethylation	C4:Carbamidomethylation:1000.00;C7:Carbamidomethylation:1000.00
3	14	iav|ABD77676|A/PR/8/1934_M1	F.VQNALN(+.98)GN(+.98)GDPNN(+.98)MDKAVKLY.R	N	93.67	2277.06	21	-0.1	760.027	3	43.52		1	9365	20190301_Phil82_021119_chymo_P_0p1ug_02.mzML	2	80	100	Deamidation N	N6:Deamidation N:34.90;N8:Deamidation N:11.59;N13:Deamidation N:14.02
3	14	iav|ABD77676|A/PR/8/1934_M1	F.VQNALN(+.98)GN(+.98)GDPNNM(+15.99)DKAVKLY.R	N	89.35	2292.07	21	0.5	765.031	3	32.42	130000000	1	7826	20190301_Phil82_021119_chymo_P_0p1ug_02.mzML	3	80	100	Deamidation N; Oxidation (M)	N6:Deamidation N:37.05;N8:Deamidation N:23.44;M14:Oxidation (M):1000.00
3	14	iav|ABD77676|A/PR/8/1934_M1	M.RTIGTHPSSSAGL.K	N	87.81	1282.66	13	0	642.339	2	18.13	38200000	1	5833	20190301_Phil82_021119_chymo_P_0p1ug_02.mzML	8	217	229
3	14	iav|ABD77676|A/PR/8/1934_M1	F.AGKN(+.98)TDLEVLM(+15.99)EW.L	N	87.46	1521.7	13	0.2	761.859	2	53.3	12300000	1	10702	20190301_Phil82_021119_chymo_P_0p1ug_02.mzML	3	33	45	Deamidation N; Oxidation (M)	N4:Deamidation N:1000.00;M11:Oxidation (M):1000.00
3	14	iav|ABD77676|A/PR/8/1934_M1	L.N(+.98)GN(+.98)GDPNNMDKAVKLY.R	N	86.29	1750.78	16	-0.9	584.601	3	36.09	920000	1	8335	20190301_Phil82_021119_chymo_P_0p1ug_02.mzML	1	85	100	Deamidation N	N1:Deamidation N:102.87;N3:Deamidation N:69.71
3	14	iav|ABD77676|A/PR/8/1934_M1	X.TTNPLIRHEN(+.98)RMVL.A	N	85.53	1693.89	14	-0.4	424.48	4	36.17	2230000	1	8345	20190301_Phil82_021119_chymo_P_0p1ug_02.mzML	2	168	181	Deamidation N	N10:Deamidation N:83.89
3	14	iav|ABD77676|A/PR/8/1934_M1	F.GLVC(+57.02)ATC(+57.02)EQIADSQHR.S	N	84.04	1843.83	16	0.6	615.618	3	28.83	1460000	1	7325	20190301_Phil82_021119_chymo_P_0p1ug_02.mzML	1	145	160	Carbamidomethylation	C4:Carbamidomethylation:1000.00;C7:Carbamidomethylation:1000.00
3	14	iav|ABD77676|A/PR/8/1934_M1	F.GLVC(+57.02)ATC(+57.02)EQIADSQH.R	N	83.26	1687.73	15	0.6	844.872	2	31.17		1	7653	20190301_Phil82_021119_chymo_P_0p1ug_02.mzML	2	145	159	Carbamidomethylation	C4:Carbamidomethylation:1000.00;C7:Carbamidomethylation:1000.00
3	14	iav|ABD77676|A/PR/8/1934_M1	Y.VLSIIPSGPLKAEIAQRLEDVF.A	N	82.6	2394.35	22	0.4	799.125	3	71.88	1430000	1	13437	20190301_Phil82_021119_chymo_P_0p1ug_02.mzML	4	11	32
3	14	iav|ABD77676|A/PR/8/1934_M1	Q.AM(+15.99)RTIGTHPSSSAGL.K	N	82.32	1500.74	15	-0.3	751.375	2	19.93	2160000	1	6081	20190301_Phil82_021119_chymo_P_0p1ug_02.mzML	5	215	229	Oxidation (M)	M2:Oxidation (M):1000.00
3	14	iav|ABD77676|A/PR/8/1934_M1	Q.AMRTIGTHPSSSAGL.K	N	81	1484.74	15	-0.1	743.378	2	24.14	2630000	1	6673	20190301_Phil82_021119_chymo_P_0p1ug_02.mzML	2	215	229
3	14	iav|ABD77676|A/PR/8/1934_M1	L.N(+.98)GN(+.98)GDPNNM(+15.99)DKAVKLY.R	N	79.68	1766.78	16	0.4	589.933	3	28.08	6190000	1	7221	20190301_Phil82_021119_chymo_P_0p1ug_02.mzML	2	85	100	Deamidation N; Oxidation (M)	N1:Deamidation N:95.51;N3:Deamidation N:88.98;M9:Oxidation (M):1000.00
3	14	iav|ABD77676|A/PR/8/1934_M1	M.VQAMRTIGTHPSSSAGL.K	N	78.2	1711.87	17	0.9	571.63	3	27.92	835000	1	7199	20190301_Phil82_021119_chymo_P_0p1ug_02.mzML	1	213	229
3	14	iav|ABD77676|A/PR/8/1934_M1	F.AGKN(+.98)TDLEVLMEW.L	N	78.12	1505.71	13	-0.6	753.86	2	62.72	693000	1	11970	20190301_Phil82_021119_chymo_P_0p1ug_02.mzML	1	33	45	Deamidation N	N4:Deamidation N:1000.00
3	14	iav|ABD77676|A/PR/8/1934_M1	M.RTIGTHPSSSAGLKN.D	N	77.32	1524.8	15	-0.4	382.207	4	13.02	1850000	1	5133	20190301_Phil82_021119_chymo_P_0p1ug_02.mzML	4	217	231
3	14	iav|ABD77676|A/PR/8/1934_M1	X.TTNPLIRHENRM(+15.99)VL.A	N	77.02	1708.9	14	0.2	428.233	4	27.31	50800000	1	7112	20190301_Phil82_021119_chymo_P_0p1ug_02.mzML	6	168	181	Oxidation (M)	M12:Oxidation (M):1000.00
3	14	iav|ABD77676|A/PR/8/1934_M1	L.KAEIAQRLEDVF.A	N	76.8	1417.76	12	0.3	709.886	2	46.19	96400000	1	9738	20190301_Phil82_021119_chymo_P_0p1ug_02.mzML	7	21	32
3	14	iav|ABD77676|A/PR/8/1934_M1	L.IRHEN(+.98)RMVL.A	N	75.89	1167.62	9	-0.1	390.213	3	21.01	26800000	1	6231	20190301_Phil82_021119_chymo_P_0p1ug_02.mzML	5	173	181	Deamidation N	N5:Deamidation N:1000.00
3	14	iav|ABD77676|A/PR/8/1934_M1	L.KTRPILSPLTKGILGF.V	N	74.71	1740.07	16	1	581.03	3	55.29		1	10966	20190301_Phil82_021119_chymo_P_0p1ug_02.mzML	1	47	62
3	14	iav|ABD77676|A/PR/8/1934_M1	L.KNDLLEN(+.98)LQAY.Q	N	74.23	1320.66	11	-0.7	661.335	2	51.62	3000000	1	10477	20190301_Phil82_021119_chymo_P_0p1ug_02.mzML	1	230	240	Deamidation N	N7:Deamidation N:56.99
3	14	iav|ABD77676|A/PR/8/1934_M1	L.IYNRM(+15.99)GAVTTEVAF.G	N	73.11	1586.78	14	-0.2	794.395	2	38.75	240000	1	8701	20190301_Phil82_021119_chymo_P_0p1ug_02.mzML	1	131	144	Oxidation (M)	M5:Oxidation (M):1000.00
3	14	iav|ABD77676|A/PR/8/1934_M1	Y.SAGALASC(+57.02)M(+15.99)GLIY.N	N	72.77	1328.61	13	1.7	665.314	2	45.79	3270000	1	9678	20190301_Phil82_021119_chymo_P_0p1ug_02.mzML	2	120	132	Carbamidomethylation; Oxidation (M)	C8:Carbamidomethylation:1000.00;M9:Oxidation (M):1000.00
3	14	iav|ABD77676|A/PR/8/1934_M1	L.KN(+.98)DLLENLQAY.Q	N	69.97	1320.66	11	0.1	661.335	2	48.62	21200000	1	10071	20190301_Phil82_021119_chymo_P_0p1ug_02.mzML	4	230	240	Deamidation N	N2:Deamidation N:39.44
3	14	iav|ABD77676|A/PR/8/1934_M1	Y.SAGALASC(+57.02)M.G	N	69.95	866.363	9	0.3	434.189	2	29.01	2590000	1	7350	20190301_Phil82_021119_chymo_P_0p1ug_02.mzML	1	120	128	Carbamidomethylation	C8:Carbamidomethylation:1000.00
3	14	iav|ABD77676|A/PR/8/1934_M1	L.IRHENRMVL.A	N	67.36	1166.63	9	-0.4	389.885	3	19.48	201000000	1	6020	20190301_Phil82_021119_chymo_P_0p1ug_02.mzML	7	173	181
3	14	iav|ABD77676|A/PR/8/1934_M1	Y.SAGALASC(+57.02)MGLIY.N	N	67.03	1312.62	13	1.3	657.316	2	56.21	4540000	1	11088	20190301_Phil82_021119_chymo_P_0p1ug_02.mzML	2	120	132	Carbamidomethylation	C8:Carbamidomethylation:1000.00
3	14	iav|ABD77676|A/PR/8/1934_M1	L.IRHENRM(+15.99)VL.A	N	65.39	1182.63	9	-0.1	395.217	3	13.77	51500000	1	5238	20190301_Phil82_021119_chymo_P_0p1ug_02.mzML	17	173	181	Oxidation (M)	M7:Oxidation (M):1000.00
3	14	iav|ABD77676|A/PR/8/1934_M1	Y.SAGALASC(+57.02)M(+15.99)GL.I	N	65.29	1052.46	11	1.3	527.239	2	32.52	240000	1	7840	20190301_Phil82_021119_chymo_P_0p1ug_02.mzML	1	120	130	Carbamidomethylation; Oxidation (M)	C8:Carbamidomethylation:1000.00;M9:Oxidation (M):1000.00
3	14	iav|ABD77676|A/PR/8/1934_M1	X.TTNPLIRHEN.R	Y	65.15	1193.62	10	0.6	597.815	2	18.05	1830000	1	5822	20190301_Phil82_021119_chymo_P_0p1ug_02.mzML	2	168	177
3	14	iav|ABD77676|A/PR/8/1934_M1	F.AGKNTDLEVLMEW.L	N	64.63	1504.72	13	0	753.369	2	61.02	5610000	1	11731	20190301_Phil82_021119_chymo_P_0p1ug_02.mzML	3	33	45
3	14	iav|ABD77676|A/PR/8/1934_M1	N.TDLEVLM(+15.99)EW.L	N	64.34	1150.52	9	0	576.268	2	59.02	1090000	1	11463	20190301_Phil82_021119_chymo_P_0p1ug_02.mzML	1	37	45	Oxidation (M)	M7:Oxidation (M):1000.00
3	14	iav|ABD77676|A/PR/8/1934_M1	Y.N(+.98)RMGAVTTEVAF.G	N	63.92	1295.62	12	0.5	648.817	2	42.93	364000	1	9282	20190301_Phil82_021119_chymo_P_0p1ug_02.mzML	3	133	144	Deamidation N	N1:Deamidation N:1000.00
3	14	iav|ABD77676|A/PR/8/1934_M1	M.RTIGTHPSSSAGLK.N	N	63.65	1410.76	14	0.8	471.26	3	13.28	149000	1	5168	20190301_Phil82_021119_chymo_P_0p1ug_02.mzML	1	217	230
3	14	iav|ABD77676|A/PR/8/1934_M1	Y.NRM(+15.99)GAVTTEVAF.G	N	63.57	1310.63	12	0.1	656.322	2	34.53	107000000	1	8120	20190301_Phil82_021119_chymo_P_0p1ug_02.mzML	3	133	144	Oxidation (M)	M3:Oxidation (M):1000.00
3	14	iav|ABD77676|A/PR/8/1934_M1	L.KAEIAQRLEDVFAGKN.T	N	63.04	1787.95	16	0.1	596.992	3	44.9	1280000	1	9554	20190301_Phil82_021119_chymo_P_0p1ug_02.mzML	1	21	36
3	14	iav|ABD77676|A/PR/8/1934_M1	R.TIGTHPSSSAGL.K	N	62.11	1126.56	12	0.4	564.288	2	22.5	35700000	1	6442	20190301_Phil82_021119_chymo_P_0p1ug_02.mzML	2	218	229
3	14	iav|ABD77676|A/PR/8/1934_M1	D.PNNM(+15.99)DKAVKLY.R	N	62.01	1307.65	11	0.1	436.892	3	22.21	1850000	1	6401	20190301_Phil82_021119_chymo_P_0p1ug_02.mzML	2	90	100	Oxidation (M)	M4:Oxidation (M):1000.00
3	14	iav|ABD77676|A/PR/8/1934_M1	L.KN(+.98)DLLEN(+.98)LQAY.Q	N	61.38	1321.64	11	-2.9	661.825	2	54.78		1	10899	20190301_Phil82_021119_chymo_P_0p1ug_02.mzML	2	230	240	Deamidation N	N2:Deamidation N:1000.00;N7:Deamidation N:1000.00
3	14	iav|ABD77676|A/PR/8/1934_M1	L.KNDLLENLQAY.Q	N	61.19	1319.67	11	0.5	440.898	3	47.31	3730000	1	9892	20190301_Phil82_021119_chymo_P_0p1ug_02.mzML	5	230	240
3	14	iav|ABD77676|A/PR/8/1934_M1	L.IRHEN(+.98)RM(+15.99)VL.A	N	60.94	1183.61	9	0.7	395.545	3	15.34		1	5453	20190301_Phil82_021119_chymo_P_0p1ug_02.mzML	3	173	181	Deamidation N; Oxidation (M)	N5:Deamidation N:1000.00;M7:Oxidation (M):1000.00
3	14	iav|ABD77676|A/PR/8/1934_M1	R.MGVQM(+15.99)QRF.K	N	60.63	1011.46	8	1.4	506.74	2	24.11	5440000	1	6668	20190301_Phil82_021119_chymo_P_0p1ug_02.mzML	1	244	251	Oxidation (M)	M5:Oxidation (M):97.69
3	14	iav|ABD77676|A/PR/8/1934_M1	Y.NRMGAVTTEVAF.G	N	60.55	1294.63	12	0.5	648.325	2	40.01	27800000	1	8875	20190301_Phil82_021119_chymo_P_0p1ug_02.mzML	2	133	144
3	14	iav|ABD77676|A/PR/8/1934_M1	X.TTNPLIRHENRMVL.A	N	60.31	1692.91	14	0.2	424.235	4	33.21	11800000	1	7934	20190301_Phil82_021119_chymo_P_0p1ug_02.mzML	2	168	181
3	14	iav|ABD77676|A/PR/8/1934_M1	M.VQAM(+15.99)RTIGTHPSSSA.G	N	58.83	1557.76	15	-0.7	520.259	3	13.99	452000	1	5269	20190301_Phil82_021119_chymo_P_0p1ug_02.mzML	1	213	227	Oxidation (M)	M4:Oxidation (M):1000.00
3	14	iav|ABD77676|A/PR/8/1934_M1	F.VFTLTVPSERGLQ.R	N	58.53	1445.79	13	-0.9	723.901	2	47.1	5820000	1	9865	20190301_Phil82_021119_chymo_P_0p1ug_02.mzML	2	63	75
3	14	iav|ABD77676|A/PR/8/1934_M1	N.PLIRHENRM(+15.99)VL.A	N	57.61	1392.77	11	0.5	465.263	3	21.62	5760000	1	6318	20190301_Phil82_021119_chymo_P_0p1ug_02.mzML	1	171	181	Oxidation (M)	M9:Oxidation (M):1000.00
3	14	iav|ABD77676|A/PR/8/1934_M1	L.SPLTKGILGFVF.T	N	56.83	1277.74	12	-0.3	639.876	2	72.28	270000	1	13524	20190301_Phil82_021119_chymo_P_0p1ug_02.mzML	2	53	64
3	14	iav|ABD77676|A/PR/8/1934_M1	F.HGAKEISLSY.S	N	55.57	1103.56	10	0.3	552.788	2	27.19	58600000	1	7095	20190301_Phil82_021119_chymo_P_0p1ug_02.mzML	6	110	119
3	14	iav|ABD77676|A/PR/8/1934_M1	X.TTNPLIRHEN(+.98)RM(+15.99)VL.A	N	55.28	1709.89	14	0.3	428.479	4	30.03	6240000	1	7491	20190301_Phil82_021119_chymo_P_0p1ug_02.mzML	4	168	181	Deamidation N; Oxidation (M)	N10:Deamidation N:51.59;M12:Oxidation (M):1000.00
3	14	iav|ABD77676|A/PR/8/1934_M1	F.TLTVPSERGLQR.R	N	55.13	1355.75	12	0.5	678.884	2	27.05	2200000	1	7075	20190301_Phil82_021119_chymo_P_0p1ug_02.mzML	3	65	76
3	14	iav|ABD77676|A/PR/8/1934_M1	Y.RKLKREITFHGAKEISLSY.S	N	53.94	2275.28	19	0.1	456.063	5	31.16	3650000	1	7651	20190301_Phil82_021119_chymo_P_0p1ug_02.mzML	2	101	119
3	14	iav|ABD77676|A/PR/8/1934_M1	D.PN(+.98)NM(+15.99)DKAVKLY.R	N	53.91	1308.64	11	-0.2	437.22	3	24.6	3670000	1	6736	20190301_Phil82_021119_chymo_P_0p1ug_02.mzML	1	90	100	Deamidation N; Oxidation (M)	N2:Deamidation N:30.46;M4:Oxidation (M):1000.00
3	14	iav|ABD77676|A/PR/8/1934_M1	Y.N(+.98)RM(+15.99)GAVTTEVAF.G	N	51.85	1311.61	12	0.7	656.814	2	37.19	3130000	1	8487	20190301_Phil82_021119_chymo_P_0p1ug_02.mzML	2	133	144	Deamidation N; Oxidation (M)	N1:Deamidation N:1000.00;M3:Oxidation (M):1000.00
3	14	iav|ABD77676|A/PR/8/1934_M1	N.NM(+15.99)DKAVKLY.R	N	51.69	1096.56	9	-0.8	366.527	3	21.33	634000	1	6275	20190301_Phil82_021119_chymo_P_0p1ug_02.mzML	1	92	100	Oxidation (M)	M2:Oxidation (M):1000.00
3	14	iav|ABD77676|A/PR/8/1934_M1	T.IGTHPSSSAGL.K	N	51.66	1025.51	11	0.8	513.765	2	20.56	3290000	1	6169	20190301_Phil82_021119_chymo_P_0p1ug_02.mzML	1	219	229
3	14	iav|ABD77676|A/PR/8/1934_M1	F.VFTLTVPSERGL.Q	N	51.19	1317.73	12	0	440.25	3	50.86	1180000	1	10374	20190301_Phil82_021119_chymo_P_0p1ug_02.mzML	3	63	74
3	14	iav|ABD77676|A/PR/8/1934_M1	R.MGVQM(+15.99)QRFK	N	50.88	1139.56	9	0.1	570.786	2	17.24	1920000	1	5711	20190301_Phil82_021119_chymo_P_0p1ug_02.mzML	3	244	252	Oxidation (M)	M5:Oxidation (M):97.69
3	14	iav|ABD77676|A/PR/8/1934_M1	Y.VLSIIPSGPL.K	N	50.44	994.606	10	0.2	498.31	2	63.37		1	12056	20190301_Phil82_021119_chymo_P_0p1ug_02.mzML	22	11	20
3	14	iav|ABD77676|A/PR/8/1934_M1	M.GVQM(+15.99)QRF.K	N	49.8	880.423	7	0	441.219	2	17.37	5170000	1	5729	20190301_Phil82_021119_chymo_P_0p1ug_02.mzML	1	245	251	Oxidation (M)	M4:Oxidation (M):1000.00
3	14	iav|ABD77676|A/PR/8/1934_M1	L.KREITFHGAKEISLSY.S	N	49.76	1878	16	-0.1	470.507	4	34.83	2880000	1	8162	20190301_Phil82_021119_chymo_P_0p1ug_02.mzML	1	104	119
3	14	iav|ABD77676|A/PR/8/1934_M1	T.NPLIRHENRM(+15.99)VL.A	N	49.51	1506.81	12	0.7	503.277	3	23.85	3100000	1	6633	20190301_Phil82_021119_chymo_P_0p1ug_02.mzML	1	170	181	Oxidation (M)	M10:Oxidation (M):1000.00
3	14	iav|ABD77676|A/PR/8/1934_M1	N.ALN(+.98)GN(+.98)GDPNNMDKAVKLY.R	N	49.37	1934.9	18	1.6	645.976	3	37.95	2560000	1	8591	20190301_Phil82_021119_chymo_P_0p1ug_02.mzML	1	83	100	Deamidation N	N3:Deamidation N:34.81;N5:Deamidation N:28.70
3	14	iav|ABD77676|A/PR/8/1934_M1	N.RM(+15.99)GAVTTEVAF.G	N	49.16	1196.59	11	0.2	599.3	2	34.54	2840000	1	8122	20190301_Phil82_021119_chymo_P_0p1ug_02.mzML	1	134	144	Oxidation (M)	M2:Oxidation (M):1000.00
3	14	iav|ABD77676|A/PR/8/1934_M1	R.ARQM(+15.99)VQAM(+15.99)RTIGTHPSSSAGL.K	N	47.06	2230.09	21	0.6	744.373	3	20.97	357000	1	6224	20190301_Phil82_021119_chymo_P_0p1ug_02.mzML	2	209	229	Oxidation (M)	M4:Oxidation (M):1000.00;M8:Oxidation (M):1000.00
3	14	iav|ABD77676|A/PR/8/1934_M1	F.TLTVPSERGL.Q	N	46.45	1071.59	10	0.1	536.803	2	35.73	1350000000	1	8287	20190301_Phil82_021119_chymo_P_0p1ug_02.mzML	12	65	74
3	14	iav|ABD77676|A/PR/8/1934_M1	F.VFTLTVPSERGLQR.R	N	46.31	1601.89	14	0.2	534.97	3	41.69	732000	1	9112	20190301_Phil82_021119_chymo_P_0p1ug_02.mzML	1	63	76
3	14	iav|ABD77676|A/PR/8/1934_M1	F.VQNALN(+.98)GN(+.98)GD.P	N	46.13	1002.43	10	-0.4	502.22	2	16.77	2900000	1	5648	20190301_Phil82_021119_chymo_P_0p1ug_02.mzML	1	80	89	Deamidation N	N6:Deamidation N:68.47;N8:Deamidation N:68.60
3	14	iav|ABD77676|A/PR/8/1934_M1	F.TLTVPSERGLQ.R	N	45.44	1199.65	11	0.7	600.833	2	31.36	207000000	1	7680	20190301_Phil82_021119_chymo_P_0p1ug_02.mzML	4	65	75
3	14	iav|ABD77676|A/PR/8/1934_M1	F.VFTLTVPSER.G	N	45.18	1147.62	10	0.5	574.819	2	41.96	2630000	1	9150	20190301_Phil82_021119_chymo_P_0p1ug_02.mzML	1	63	72
3	14	iav|ABD77676|A/PR/8/1934_M1	W.LKTRPILSPLTK.G	N	44.97	1365.87	12	-0.3	456.297	3	29.62	845000	1	7434	20190301_Phil82_021119_chymo_P_0p1ug_02.mzML	1	46	57
3	14	iav|ABD77676|A/PR/8/1934_M1	R.M(+15.99)GVQMQRFK	N	44.43	1139.56	9	0.3	380.86	3	20.32	769000	1	6137	20190301_Phil82_021119_chymo_P_0p1ug_02.mzML	1	244	252	Oxidation (M)	M1:Oxidation (M):59.30
3	14	iav|ABD77676|A/PR/8/1934_M1	N.PLIRHENRMVL.A	N	43.91	1376.77	11	-0.1	459.931	3	28.12	2490000	1	7226	20190301_Phil82_021119_chymo_P_0p1ug_02.mzML	1	171	181
3	14	iav|ABD77676|A/PR/8/1934_M1	Y.QKRM(+15.99)GVQM(+15.99)QRF.K	N	43.88	1439.71	11	-0.2	360.935	4	12.72	399000	1	5091	20190301_Phil82_021119_chymo_P_0p1ug_02.mzML	2	241	251	Oxidation (M)	M4:Oxidation (M):1000.00;M8:Oxidation (M):1000.00
3	14	iav|ABD77676|A/PR/8/1934_M1	A.EIAQRLEDVF.A	N	43.58	1218.62	10	-0.9	610.319	2	48.23	428000	1	10019	20190301_Phil82_021119_chymo_P_0p1ug_02.mzML	1	23	32
3	14	iav|ABD77676|A/PR/8/1934_M1	F.TLTVPSERGLQRRRF.V	N	43.2	1815.02	15	-0.4	364.012	5	26.65	6400000	1	7019	20190301_Phil82_021119_chymo_P_0p1ug_02.mzML	4	65	79
3	14	iav|ABD77676|A/PR/8/1934_M1	W.LKTRPILSPL.T	N	42.83	1136.73	10	0.1	569.371	2	38.02	114000000	1	8602	20190301_Phil82_021119_chymo_P_0p1ug_02.mzML	4	46	55
3	14	iav|ABD77676|A/PR/8/1934_M1	X.TTNPLIRHENR.M	Y	42.72	1349.72	11	-0.1	450.913	3	15.29	257000	1	5446	20190301_Phil82_021119_chymo_P_0p1ug_02.mzML	1	168	178
3	14	iav|ABD77676|A/PR/8/1934_M1	K.N(+.98)DLLENLQAY.Q	N	42.58	1192.56	10	0.6	597.288	2	59.23	83500	1	11491	20190301_Phil82_021119_chymo_P_0p1ug_02.mzML	1	231	240	Deamidation N	N1:Deamidation N:22.07
3	14	iav|ABD77676|A/PR/8/1934_M1	R.M(+15.99)GVQMQRF.K	N	42.29	1011.46	8	0.8	506.739	2	28.31	1500000	1	7253	20190301_Phil82_021119_chymo_P_0p1ug_02.mzML	1	244	251	Oxidation (M)	M1:Oxidation (M):67.69
3	14	iav|ABD77676|A/PR/8/1934_M1	K.NDLLENLQAY.Q	N	41.55	1191.58	10	0.1	596.796	2	54.61	727000	1	10876	20190301_Phil82_021119_chymo_P_0p1ug_02.mzML	1	231	240
3	14	iav|ABD77676|A/PR/8/1934_M1	R.M(+15.99)GVQM(+15.99)QRF.K	N	40.24	1027.46	8	0.5	514.736	2	18.59	7890000	1	5896	20190301_Phil82_021119_chymo_P_0p1ug_02.mzML	2	244	251	Oxidation (M)	M1:Oxidation (M):1000.00;M5:Oxidation (M):1000.00
3	14	iav|ABD77676|A/PR/8/1934_M1	L.TKGILGFVF.T	N	39.88	980.569	9	0.2	491.292	2	66.01	225000000	1	12408	20190301_Phil82_021119_chymo_P_0p1ug_02.mzML	13	56	64
3	14	iav|ABD77676|A/PR/8/1934_M1	M.GVQMQRF.K	N	39.62	864.428	7	0.3	433.221	2	26.61	1790000	1	7014	20190301_Phil82_021119_chymo_P_0p1ug_02.mzML	1	245	251
3	14	iav|ABD77676|A/PR/8/1934_M1	M.EWLKTRPILSPL.T	N	39.53	1451.85	12	1.8	484.958	3	50.55		1	10331	20190301_Phil82_021119_chymo_P_0p1ug_02.mzML	1	44	55
3	14	iav|ABD77676|A/PR/8/1934_M1	N.PLIRHEN(+.98)RM(+15.99)VL.A	N	39.51	1393.75	11	-0.4	465.59	3	24.66	1380000	1	6744	20190301_Phil82_021119_chymo_P_0p1ug_02.mzML	1	171	181	Deamidation N; Oxidation (M)	N7:Deamidation N:1000.00;M9:Oxidation (M):1000.00
3	14	iav|ABD77676|A/PR/8/1934_M1	N.RMGAVTTEVAF.G	N	38.45	1180.59	11	0.2	591.303	2	39.71	1490000	1	8834	20190301_Phil82_021119_chymo_P_0p1ug_02.mzML	1	134	144
3	14	iav|ABD77676|A/PR/8/1934_M1	L.KN(+.98)DLLENLQ.A	N	38.32	1086.56	9	-0.5	544.285	2	40.4	960000	1	8928	20190301_Phil82_021119_chymo_P_0p1ug_02.mzML	1	230	238	Deamidation N	N2:Deamidation N:39.44
3	14	iav|ABD77676|A/PR/8/1934_M1	T.TNPLIRHENRMVL.A	N	38.28	1591.86	13	-0.1	398.973	4	31.98	2240000	1	7768	20190301_Phil82_021119_chymo_P_0p1ug_02.mzML	1	169	181
3	14	iav|ABD77676|A/PR/8/1934_M1	T.TNPLIRHENRM(+15.99)VL.A	N	37.68	1607.86	13	0.5	536.96	3	25.53	10300000	1	6864	20190301_Phil82_021119_chymo_P_0p1ug_02.mzML	2	169	181	Oxidation (M)	M11:Oxidation (M):1000.00
3	14	iav|ABD77676|A/PR/8/1934_M1	Y.RKLKREITF.H	N	36.9	1189.73	9	0.3	397.584	3	17.97	36900000	1	5811	20190301_Phil82_021119_chymo_P_0p1ug_02.mzML	4	101	109
3	14	iav|ABD77676|A/PR/8/1934_M1	L.KTRPILSPL.T	N	36.87	1023.64	9	0.3	512.83	2	33.79	4810000	1	8019	20190301_Phil82_021119_chymo_P_0p1ug_02.mzML	1	47	55
3	14	iav|ABD77676|A/PR/8/1934_M1	N.DLLENLQAY.Q	N	36.68	1077.53	9	0	539.774	2	55.84	10900000	1	11039	20190301_Phil82_021119_chymo_P_0p1ug_02.mzML	2	232	240
3	14	iav|ABD77676|A/PR/8/1934_M1	Y.VLSIIPSGPLKA.E	N	35.65	1193.74	12	0.4	597.877	2	51.19	1400000	1	10418	20190301_Phil82_021119_chymo_P_0p1ug_02.mzML	2	11	22
3	14	iav|ABD77676|A/PR/8/1934_M1	L.TVPSERGL.Q	N	35.45	857.461	8	0.4	429.738	2	21.15	41100000	1	6251	20190301_Phil82_021119_chymo_P_0p1ug_02.mzML	3	67	74
3	14	iav|ABD77676|A/PR/8/1934_M1	M.GAVTTEVAF.G	N	35.45	893.449	9	0.5	447.732	2	40.66	3960000	1	8966	20190301_Phil82_021119_chymo_P_0p1ug_02.mzML	1	136	144
3	14	iav|ABD77676|A/PR/8/1934_M1	L.SIIPSGPL.K	N	34.5	782.454	8	0	392.234	2	49.56	16400000	1	10198	20190301_Phil82_021119_chymo_P_0p1ug_02.mzML	2	13	20
3	14	iav|ABD77676|A/PR/8/1934_M1	L.SPLTKGILGF.V	N	33.93	1031.6	10	2	516.809	2	56.11		1	11075	20190301_Phil82_021119_chymo_P_0p1ug_02.mzML	1	53	62
3	14	iav|ABD77676|A/PR/8/1934_M1	L.TKGILGF.V	N	33.39	734.433	7	0.6	368.224	2	45.26	129000000	1	9605	20190301_Phil82_021119_chymo_P_0p1ug_02.mzML	2	56	62
3	14	iav|ABD77676|A/PR/8/1934_M1	L.TVPSERGLQ.R	N	32.79	985.519	9	0	493.767	2	18	9830000	1	5815	20190301_Phil82_021119_chymo_P_0p1ug_02.mzML	1	67	75
3	14	iav|ABD77676|A/PR/8/1934_M1	F.VQNALN(+.98)GN.G	N	32.78	829.393	8	0.3	415.704	2	14.65	485000	1	5360	20190301_Phil82_021119_chymo_P_0p1ug_02.mzML	1	80	87	Deamidation N	N6:Deamidation N:17.01
3	14	iav|ABD77676|A/PR/8/1934_M1	F.TLTVPSERGLQRR.R	N	31.83	1511.85	13	1.2	504.959	3	23.6	1120000	1	6596	20190301_Phil82_021119_chymo_P_0p1ug_02.mzML	1	65	77
3	14	iav|ABD77676|A/PR/8/1934_M1	N.DLLEN(+.98)LQAY.Q	N	31.6	1078.52	9	-0.7	540.266	2	54.01	92700	1	10797	20190301_Phil82_021119_chymo_P_0p1ug_02.mzML	1	232	240	Deamidation N	N5:Deamidation N:1000.00
3	14	iav|ABD77676|A/PR/8/1934_M1	R.M(+15.99)GVQM(+15.99)QRFK	N	31.24	1155.55	9	-0.2	386.192	3	13.25	1200000	1	5164	20190301_Phil82_021119_chymo_P_0p1ug_02.mzML	1	244	252	Oxidation (M)	M1:Oxidation (M):1000.00;M5:Oxidation (M):1000.00
3	14	iav|ABD77676|A/PR/8/1934_M1	X.TTNPLIR.H	Y	30.5	813.471	7	0.2	407.743	2	23.99	5280000	1	6652	20190301_Phil82_021119_chymo_P_0p1ug_02.mzML	1	168	174
3	14	iav|ABD77676|A/PR/8/1934_M1	Q.RLEDVF.A	N	30.1	777.402	6	-0.4	389.708	2	36.97	1440000	1	8457	20190301_Phil82_021119_chymo_P_0p1ug_02.mzML	1	27	32
3	14	iav|ABD77676|A/PR/8/1934_M1	L.KREITF.H	N	30.06	792.449	6	0.3	397.232	2	21.45	77800000	1	6294	20190301_Phil82_021119_chymo_P_0p1ug_02.mzML	1	104	109
3	14	iav|ABD77676|A/PR/8/1934_M1	F.TLTVPSER.G	N	28.21	901.487	8	0	451.751	2	22.65	31800000	1	6464	20190301_Phil82_021119_chymo_P_0p1ug_02.mzML	3	65	72
3	14	iav|ABD77676|A/PR/8/1934_M1	M.VQAM(+15.99)RTIGTHPS.S	N	28.09	1312.66	12	-0.3	438.559	3	13.39	777000	1	5183	20190301_Phil82_021119_chymo_P_0p1ug_02.mzML	1	213	224	Oxidation (M)	M4:Oxidation (M):1000.00
3	14	iav|ABD77676|A/PR/8/1934_M1	D.PNN(+.98)M(+15.99)DKAVKLY.R	N	27.34	1308.64	11	0.7	437.22	3	23.79	765000	1	6622	20190301_Phil82_021119_chymo_P_0p1ug_02.mzML	1	90	100	Deamidation N; Oxidation (M)	N3:Deamidation N:0.00;M4:Oxidation (M):1000.00
3	14	iav|ABD77676|A/PR/8/1934_M1	M.SLLTEVETY.V	N	26.29	1053.52	9	-0.1	527.769	2	53.08	966000	1	10673	20190301_Phil82_021119_chymo_P_0p1ug_02.mzML	1	2	10
3	14	iav|ABD77676|A/PR/8/1934_M1	H.GAKEISLSY.S	N	25.26	966.502	9	-0.3	484.258	2	32.11	3050000	1	7785	20190301_Phil82_021119_chymo_P_0p1ug_02.mzML	1	111	119
3	14	iav|ABD77676|A/PR/8/1934_M1	L.TVPSERGLQR.R	N	25.17	1141.62	10	0.2	381.548	3	15.21	1450000	1	5435	20190301_Phil82_021119_chymo_P_0p1ug_02.mzML	1	67	76
3	14	iav|ABD77676|A/PR/8/1934_M1	L.KNDLLENLQ.A	N	25.13	1085.57	9	0.4	543.793	2	37.42	4570000	1	8519	20190301_Phil82_021119_chymo_P_0p1ug_02.mzML	1	230	238
3	14	iav|ABD77676|A/PR/8/1934_M1	L.KNDLLENL.Q	N	23.62	957.513	8	0.4	479.764	2	27.64	733000	1	7160	20190301_Phil82_021119_chymo_P_0p1ug_02.mzML	1	230	237
3	14	iav|ABD77676|A/PR/8/1934_M1	T.TNPLIRHEN(+.98)RM(+15.99)VL.A	N	23.38	1608.84	13	1	537.288	3	28.57	3590000	1	7290	20190301_Phil82_021119_chymo_P_0p1ug_02.mzML	2	169	181	Deamidation N; Oxidation (M)	N9:Deamidation N:50.34;M11:Oxidation (M):1000.00
3	14	iav|ABD77676|A/PR/8/1934_M1	L.TVPSERGLQRRRF.V	N	22.88	1600.89	13	-0.2	401.23	4	17.25	2240000	1	5713	20190301_Phil82_021119_chymo_P_0p1ug_02.mzML	1	67	79
3	14	iav|ABD77676|A/PR/8/1934_M1	K.RM(+15.99)GVQM(+15.99)QRF.K	N	21.2	1183.56	9	-9.1	592.781	2	19.69		1	6049	20190301_Phil82_021119_chymo_P_0p1ug_02.mzML	1	243	251	Oxidation (M)	M2:Oxidation (M):1000.00;M6:Oxidation (M):1000.00
5	12	iav|ADJ41819|A/Phil/2-MA/1982_NA	F.ALGQGTTLDNKHSN(+.98)DTIHDRTPY.R	Y	127.87	2554.2	23	0.2	639.559	4	25.06	12500000	1	6798	20190301_Phil82_021119_chymo_P_0p1ug_02.mzML	3	133	155	Deamidation N	N14:Deamidation N:42.89
5	12	iav|ADJ41819|A/Phil/2-MA/1982_NA	F.ALGQGTTLDN(+.98)KHSN(+.98)DTIHDRTPY.R	Y	117.22	2555.19	23	0.3	639.805	4	26.15	4970000	1	6950	20190301_Phil82_021119_chymo_P_0p1ug_02.mzML	2	133	155	Deamidation N	N10:Deamidation N:1000.00;N14:Deamidation N:1000.00
5	12	iav|ADJ41819|A/Phil/2-MA/1982_NA	L.QINRQVIVDSGN(+.98)RSGY.S	Y	111.52	1805.9	16	0.9	602.975	3	26.04	9800000	1	6935	20190301_Phil82_021119_chymo_P_0p1ug_02.mzML	1	391	406	Deamidation N	N12:Deamidation N:143.22
5	12	iav|ADJ41819|A/Phil/2-MA/1982_NA	L.DNKHSN(+.98)DTIHDRTPY.R	Y	105.62	1812.8	15	0.1	454.208	4	15.95	26200000	1	5537	20190301_Phil82_021119_chymo_P_0p1ug_02.mzML	5	141	155	Deamidation N	N6:Deamidation N:82.24
5	12	iav|ADJ41819|A/Phil/2-MA/1982_NA	W.STPNSKLQINRQVIVDSGN(+.98)RSGY.S	Y	103.06	2533.29	23	0.9	634.33	4	32.16		1	7791	20190301_Phil82_021119_chymo_P_0p1ug_02.mzML	1	384	406	Deamidation N	N19:Deamidation N:60.15
5	12	iav|ADJ41819|A/Phil/2-MA/1982_NA	L.QINRQVIVDSGNRSGY.S	Y	100.08	1804.92	16	0.7	602.647	3	25.07	7850000	1	6799	20190301_Phil82_021119_chymo_P_0p1ug_02.mzML	1	391	406
5	12	iav|ADJ41819|A/Phil/2-MA/1982_NA	Y.VC(+57.02)SGLVGDTPRKN(+.98)DRSSSSY.C	Y	97.07	2185.01	20	0.3	729.343	3	21.63	6220000	1	6320	20190301_Phil82_021119_chymo_P_0p1ug_02.mzML	3	317	336	Carbamidomethylation; Deamidation N	C2:Carbamidomethylation:1000.00;N13:Deamidation N:1000.00
5	12	iav|ADJ41819|A/Phil/2-MA/1982_NA	Y.C(+57.02)RNPN(+.98)NEKGNHGVKGW.A	Y	96.71	1866.85	16	0.4	467.721	4	14.37	1420000	1	5322	20190301_Phil82_021119_chymo_P_0p1ug_02.mzML	2	337	352	Carbamidomethylation; Deamidation N	C1:Carbamidomethylation:1000.00;N5:Deamidation N:32.28
5	12	iav|ADJ41819|A/Phil/2-MA/1982_NA	L.SAGGDIWVTREPY.V	Y	96.49	1449.69	13	0.7	725.852	2	41.64	44900000	1	9106	20190301_Phil82_021119_chymo_P_0p1ug_02.mzML	3	109	121
5	12	iav|ADJ41819|A/Phil/2-MA/1982_NA	L.DN(+.98)KHSN(+.98)DTIHDRTPY.R	Y	92.18	1813.79	15	1	454.454	4	16.74	2430000	1	5644	20190301_Phil82_021119_chymo_P_0p1ug_02.mzML	1	141	155	Deamidation N	N2:Deamidation N:1000.00;N6:Deamidation N:1000.00
5	12	iav|ADJ41819|A/Phil/2-MA/1982_NA	W.LHVC(+57.02)ITGYDKN(+.98)ATASF.I	Y	90.93	1796.84	16	0.2	599.954	3	41.86	906000	1	9135	20190301_Phil82_021119_chymo_P_0p1ug_02.mzML	1	190	205	Carbamidomethylation; Deamidation N	C4:Carbamidomethylation:1000.00;N11:Deamidation N:1000.00
5	12	iav|ADJ41819|A/Phil/2-MA/1982_NA	N.RQVIVDSGN(+.98)RSGY.S	Y	89.56	1450.72	13	0.4	484.58	3	20.27	1050000	1	6130	20190301_Phil82_021119_chymo_P_0p1ug_02.mzML	1	394	406	Deamidation N	N9:Deamidation N:1000.00
5	12	iav|ADJ41819|A/Phil/2-MA/1982_NA	Y.C(+57.02)RNPNNEKGNHGVKGW.A	Y	88.87	1865.87	16	0.5	467.475	4	12.85	232000	1	5109	20190301_Phil82_021119_chymo_P_0p1ug_02.mzML	1	337	352	Carbamidomethylation	C1:Carbamidomethylation:1000.00
5	12	iav|ADJ41819|A/Phil/2-MA/1982_NA	N.KHSN(+.98)DTIHDRTPY.R	Y	88.3	1583.73	13	0.3	396.941	4	14.18	1010000	1	5296	20190301_Phil82_021119_chymo_P_0p1ug_02.mzML	2	143	155	Deamidation N	N4:Deamidation N:1000.00
5	12	iav|ADJ41819|A/Phil/2-MA/1982_NA	W.M(+15.99)GRTISEESRSGY.E	Y	87.34	1487.67	13	0.3	496.897	3	15.35	3720000	1	5454	20190301_Phil82_021119_chymo_P_0p1ug_02.mzML	1	362	374	Oxidation (M)	M1:Oxidation (M):1000.00
5	12	iav|ADJ41819|A/Phil/2-MA/1982_NA	W.KGSNRPVVDINVKDY.S	Y	85.61	1702.9	15	-0.4	852.457	2	33.56	391000	1	7985	20190301_Phil82_021119_chymo_P_0p1ug_02.mzML	4	296	310
5	12	iav|ADJ41819|A/Phil/2-MA/1982_NA	L.VGDTPRKN(+.98)DRSSSSY.C	Y	84.4	1668.77	15	0.5	557.264	3	11.92	571000	1	4969	20190301_Phil82_021119_chymo_P_0p1ug_02.mzML	3	322	336	Deamidation N	N8:Deamidation N:1000.00
5	12	iav|ADJ41819|A/Phil/2-MA/1982_NA	F.KVIGGWSTPN(+.98)SKL.Q	Y	83.58	1386.75	13	-0.2	463.257	3	36.13	5940000	1	8340	20190301_Phil82_021119_chymo_P_0p1ug_02.mzML	2	378	390	Deamidation N	N10:Deamidation N:1000.00
5	12	iav|ADJ41819|A/Phil/2-MA/1982_NA	F.KVIGGWSTPNSKL.Q	Y	82.15	1385.77	13	-0.1	462.93	3	33.79	8690000	1	8018	20190301_Phil82_021119_chymo_P_0p1ug_02.mzML	1	378	390
5	12	iav|ADJ41819|A/Phil/2-MA/1982_NA	W.STPNSKLQINRQVIVDSGNRSGY.S	Y	81.96	2532.3	23	0.3	634.084	4	31.42		1	7688	20190301_Phil82_021119_chymo_P_0p1ug_02.mzML	1	384	406
5	12	iav|ADJ41819|A/Phil/2-MA/1982_NA	W.M(+15.99)GRTISEESRSGYETF.K	Y	81.91	1864.83	16	0.4	933.421	2	26.99	507000	1	7065	20190301_Phil82_021119_chymo_P_0p1ug_02.mzML	5	362	377	Oxidation (M)	M1:Oxidation (M):1000.00
5	12	iav|ADJ41819|A/Phil/2-MA/1982_NA	W.KGSN(+.98)RPVVDINVKDY.S	Y	78.24	1703.88	15	-0.7	426.978	4	35.1	1710000	1	8198	20190301_Phil82_021119_chymo_P_0p1ug_02.mzML	2	296	310	Deamidation N	N4:Deamidation N:27.78
5	12	iav|ADJ41819|A/Phil/2-MA/1982_NA	W.MGRTISEESRSGY.E	Y	78.13	1471.67	13	0.2	491.565	3	18.06	797000	1	5823	20190301_Phil82_021119_chymo_P_0p1ug_02.mzML	1	362	374
5	12	iav|ADJ41819|A/Phil/2-MA/1982_NA	L.FIEEGKIVHISPL.S	Y	77.75	1480.83	13	0.4	494.617	3	45.47	1100000	1	9634	20190301_Phil82_021119_chymo_P_0p1ug_02.mzML	1	256	268
5	12	iav|ADJ41819|A/Phil/2-MA/1982_NA	Y.VC(+57.02)SGLVGDTPRKNDRSSSSY.C	Y	77.04	2184.02	20	0.8	729.015	3	19.87	2780000	1	6073	20190301_Phil82_021119_chymo_P_0p1ug_02.mzML	3	317	336	Carbamidomethylation	C2:Carbamidomethylation:1000.00
5	12	iav|ADJ41819|A/Phil/2-MA/1982_NA	Y.QFALGQGTTLDNKHSN(+.98)DTIHDRTPY.R	Y	73.45	2829.33	25	-0.4	708.34	4	33.91		1	8034	20190301_Phil82_021119_chymo_P_0p1ug_02.mzML	1	131	155	Deamidation N	N16:Deamidation N:8.26
5	12	iav|ADJ41819|A/Phil/2-MA/1982_NA	Y.GTGSWPDGADINLM(+15.99)PI	Y	73.23	1658.76	16	1.3	830.389	2	57.28	16000000	1	11229	20190301_Phil82_021119_chymo_P_0p1ug_02.mzML	5	454	469	Oxidation (M)	M14:Oxidation (M):1000.00
5	12	iav|ADJ41819|A/Phil/2-MA/1982_NA	W.SKPQC(+57.02)KITGFAPF.S	Y	72.48	1479.75	13	1	740.885	2	41.6	2130000	1	9099	20190301_Phil82_021119_chymo_P_0p1ug_02.mzML	3	88	100	Carbamidomethylation	C5:Carbamidomethylation:1000.00
5	12	iav|ADJ41819|A/Phil/2-MA/1982_NA	R.TISEESRSGYETF.K	Y	71.43	1504.67	13	0.4	753.342	2	30.2	1550000	1	7514	20190301_Phil82_021119_chymo_P_0p1ug_02.mzML	1	365	377
5	12	iav|ADJ41819|A/Phil/2-MA/1982_NA	G.SNRPVVDINVKDY.S	Y	71.08	1517.78	13	1.4	506.936	3	37.32	301000	1	8504	20190301_Phil82_021119_chymo_P_0p1ug_02.mzML	1	298	310
5	12	iav|ADJ41819|A/Phil/2-MA/1982_NA	Y.C(+57.02)RNPNN(+.98)EKGNHGVKGW.A	Y	70.1	1866.85	16	0	467.721	4	14.03	1420000	1	5275	20190301_Phil82_021119_chymo_P_0p1ug_02.mzML	1	337	352	Carbamidomethylation; Deamidation N	C1:Carbamidomethylation:1000.00;N6:Deamidation N:0.00
5	12	iav|ADJ41819|A/Phil/2-MA/1982_NA	N.RPVVDINVKDY.S	Y	69.79	1316.71	11	-0.5	439.91	3	37.47	1250000	1	8525	20190301_Phil82_021119_chymo_P_0p1ug_02.mzML	2	300	310
5	12	iav|ADJ41819|A/Phil/2-MA/1982_NA	Y.RN(+.98)WSKPQC(+57.02)KITGFAPF.S	Y	68.6	1936.96	16	0	485.248	4	43.78	1730000	1	9401	20190301_Phil82_021119_chymo_P_0p1ug_02.mzML	1	85	100	Deamidation N; Carbamidomethylation	N2:Deamidation N:1000.00;C8:Carbamidomethylation:1000.00
5	12	iav|ADJ41819|A/Phil/2-MA/1982_NA	F.IEEGKIVHISPL.S	Y	68.29	1333.76	12	-0.1	667.888	2	39.46		1	8800	20190301_Phil82_021119_chymo_P_0p1ug_02.mzML	2	257	268
5	12	iav|ADJ41819|A/Phil/2-MA/1982_NA	F.IYDGRLVDSIGSW.S	Y	67.74	1479.74	13	0.3	740.875	2	53.93	7320000	1	10786	20190301_Phil82_021119_chymo_P_0p1ug_02.mzML	3	206	218
5	12	iav|ADJ41819|A/Phil/2-MA/1982_NA	N.RQVIVDSGNRSGY.S	Y	67.06	1449.73	13	3.1	484.253	3	19.15	1440000	1	5971	20190301_Phil82_021119_chymo_P_0p1ug_02.mzML	1	394	406
5	12	iav|ADJ41819|A/Phil/2-MA/1982_NA	W.SKPQC(+57.02)KITGF.A	Y	64.16	1164.6	10	0.1	583.305	2	23.43	797000	1	6573	20190301_Phil82_021119_chymo_P_0p1ug_02.mzML	2	88	97	Carbamidomethylation	C5:Carbamidomethylation:1000.00
5	12	iav|ADJ41819|A/Phil/2-MA/1982_NA	Y.ETFKVIGGW.S	Y	62.74	1035.54	9	0.3	518.777	2	49.59	254000	1	10202	20190301_Phil82_021119_chymo_P_0p1ug_02.mzML	1	375	383
5	12	iav|ADJ41819|A/Phil/2-MA/1982_NA	Y.VC(+57.02)SGLVGDTPRKND.R	Y	59.39	1516.73	14	0.8	506.584	3	18.44	2900000	1	5876	20190301_Phil82_021119_chymo_P_0p1ug_02.mzML	1	317	330	Carbamidomethylation	C2:Carbamidomethylation:1000.00
5	12	iav|ADJ41819|A/Phil/2-MA/1982_NA	Y.VC(+57.02)SGLVGDTPRKN.D	Y	57.52	1401.7	13	0.9	468.242	3	18.01	2530000	1	5817	20190301_Phil82_021119_chymo_P_0p1ug_02.mzML	1	317	329	Carbamidomethylation	C2:Carbamidomethylation:1000.00
5	12	iav|ADJ41819|A/Phil/2-MA/1982_NA	Y.QFALGQGTTL.D	Y	54.95	1034.54	10	0.9	518.278	2	46.48	8610000	1	9779	20190301_Phil82_021119_chymo_P_0p1ug_02.mzML	2	131	140
5	12	iav|ADJ41819|A/Phil/2-MA/1982_NA	W.AFDDGN(+.98)DVW.M	Y	54.85	1038.39	9	-1.4	520.203	2	46.09	3040000	1	9722	20190301_Phil82_021119_chymo_P_0p1ug_02.mzML	2	353	361	Deamidation N	N6:Deamidation N:1000.00
5	12	iav|ADJ41819|A/Phil/2-MA/1982_NA	Y.VC(+57.02)SGLVGDTPR.K	Y	54.79	1159.57	11	0.1	580.79	2	23.59	4820000	1	6595	20190301_Phil82_021119_chymo_P_0p1ug_02.mzML	1	317	327	Carbamidomethylation	C2:Carbamidomethylation:1000.00
5	12	iav|ADJ41819|A/Phil/2-MA/1982_NA	Y.DGRLVDSIGSW.S	Y	53.27	1203.59	11	0.4	602.802	2	48.93	19500000	1	10114	20190301_Phil82_021119_chymo_P_0p1ug_02.mzML	3	208	218
5	12	iav|ADJ41819|A/Phil/2-MA/1982_NA	L.IRGREQETRVW.W	Y	53.12	1428.76	11	2.8	358.198	4	19.16	420000	1	5973	20190301_Phil82_021119_chymo_P_0p1ug_02.mzML	1	427	437
5	12	iav|ADJ41819|A/Phil/2-MA/1982_NA	W.MGRTISEESRSGYETF.K	Y	51.99	1848.83	16	0.3	617.284	3	29.42	3250000	1	7407	20190301_Phil82_021119_chymo_P_0p1ug_02.mzML	1	362	377
5	12	iav|ADJ41819|A/Phil/2-MA/1982_NA	F.HLGTRQVC(+57.02)IAW.S	Y	50.22	1339.68	11	0.3	447.568	3	38.51	1470000	1	8670	20190301_Phil82_021119_chymo_P_0p1ug_02.mzML	1	168	178	Carbamidomethylation	C8:Carbamidomethylation:1000.00
5	12	iav|ADJ41819|A/Phil/2-MA/1982_NA	Y.VC(+57.02)SGLVGDTPRKN(+.98)DR.S	Y	48.63	1673.82	15	0.3	419.461	4	17.44	536000	1	5738	20190301_Phil82_021119_chymo_P_0p1ug_02.mzML	1	317	331	Carbamidomethylation; Deamidation N	C2:Carbamidomethylation:1000.00;N13:Deamidation N:1000.00
5	12	iav|ADJ41819|A/Phil/2-MA/1982_NA	L.M(+15.99)NELGVPF.H	Y	48.35	921.427	8	0.1	461.721	2	50.65	9300000	1	10345	20190301_Phil82_021119_chymo_P_0p1ug_02.mzML	2	160	167	Oxidation (M)	M1:Oxidation (M):1000.00
5	12	iav|ADJ41819|A/Phil/2-MA/1982_NA	Y.GTGSWPDGADINLMPI	Y	47.95	1642.77	16	1.1	822.391	2	66.1	4850000	1	12423	20190301_Phil82_021119_chymo_P_0p1ug_02.mzML	4	454	469
5	12	iav|ADJ41819|A/Phil/2-MA/1982_NA	L.LM(+15.99)NELGVPF.H	Y	47.73	1034.51	9	1	518.263	2	54.62	430000	1	10878	20190301_Phil82_021119_chymo_P_0p1ug_02.mzML	1	159	167	Oxidation (M)	M2:Oxidation (M):1000.00
5	12	iav|ADJ41819|A/Phil/2-MA/1982_NA	F.SKDN(+.98)SIRLSAGGDIW.V	Y	46.79	1618.8	15	-0.2	540.606	3	43.64	3500000	1	9381	20190301_Phil82_021119_chymo_P_0p1ug_02.mzML	1	101	115	Deamidation N	N4:Deamidation N:1000.00
5	12	iav|ADJ41819|A/Phil/2-MA/1982_NA	W.AFDDGNDVW.M	Y	45.43	1037.41	9	0.1	519.712	2	44.4	9520000	1	9486	20190301_Phil82_021119_chymo_P_0p1ug_02.mzML	2	353	361
5	12	iav|ADJ41819|A/Phil/2-MA/1982_NA	Y.VELIRGREQETRVW.W	Y	45.32	1769.95	14	0.3	443.496	4	32.34	1570000	1	7815	20190301_Phil82_021119_chymo_P_0p1ug_02.mzML	2	424	437
5	12	iav|ADJ41819|A/Phil/2-MA/1982_NA	Y.LTN(+.98)TTIEKEIC(+57.02)PKLVEY.R	Y	45.06	2051.05	17	-2.2	684.689	3	47.22	2580000	1	9880	20190301_Phil82_021119_chymo_P_0p1ug_02.mzML	1	68	84	Deamidation N; Carbamidomethylation	N3:Deamidation N:1000.00;C11:Carbamidomethylation:1000.00
5	12	iav|ADJ41819|A/Phil/2-MA/1982_NA	L.M(+15.99)N(+.98)ELGVPF.H	Y	44.74	922.411	8	-0.3	462.212	2	51.91	1440000	1	10517	20190301_Phil82_021119_chymo_P_0p1ug_02.mzML	2	160	167	Oxidation (M); Deamidation N	M1:Oxidation (M):1000.00;N2:Deamidation N:1000.00
5	12	iav|ADJ41819|A/Phil/2-MA/1982_NA	F.SKDNSIRLSAGGDIW.V	Y	42.74	1617.81	15	2.2	540.279	3	42.41	4110000	1	9213	20190301_Phil82_021119_chymo_P_0p1ug_02.mzML	1	101	115
5	12	iav|ADJ41819|A/Phil/2-MA/1982_NA	W.KGSNRPVVDIN(+.98)VKDY.S	Y	42.72	1703.88	15	2.2	568.97	3	30.86	1040000	1	7609	20190301_Phil82_021119_chymo_P_0p1ug_02.mzML	1	296	310	Deamidation N	N11:Deamidation N:3.95
5	12	iav|ADJ41819|A/Phil/2-MA/1982_NA	W.LHVC(+57.02)ITGY.D	Y	39.47	961.469	8	-5.5	481.739	2	37.16		1	8483	20190301_Phil82_021119_chymo_P_0p1ug_02.mzML	1	190	197	Carbamidomethylation	C4:Carbamidomethylation:1000.00
5	12	iav|ADJ41819|A/Phil/2-MA/1982_NA	W.WTSNSIVVF.C	Y	39.34	1051.53	9	0.6	526.774	2	57.91	176000	1	11314	20190301_Phil82_021119_chymo_P_0p1ug_02.mzML	1	438	446
5	12	iav|ADJ41819|A/Phil/2-MA/1982_NA	L.MNELGVPF.H	Y	39.29	905.432	8	-0.4	453.723	2	54.61	735000	1	10877	20190301_Phil82_021119_chymo_P_0p1ug_02.mzML	1	160	167
5	12	iav|ADJ41819|A/Phil/2-MA/1982_NA	W.TSN(+.98)SIVVF.C	Y	38.11	866.438	8	0.2	434.227	2	49.45	1320000	1	10183	20190301_Phil82_021119_chymo_P_0p1ug_02.mzML	1	439	446	Deamidation N	N3:Deamidation N:1000.00
5	12	iav|ADJ41819|A/Phil/2-MA/1982_NA	W.TSNSIVVF.C	Y	30.82	865.455	8	0.1	433.735	2	48.48		1	10052	20190301_Phil82_021119_chymo_P_0p1ug_02.mzML	1	439	446
5	12	iav|ADJ41819|A/Phil/2-MA/1982_NA	Y.VELIRGREQET.R	Y	29.25	1328.7	11	-0.5	443.909	3	19.67	1600000	1	6046	20190301_Phil82_021119_chymo_P_0p1ug_02.mzML	1	424	434
5	12	iav|ADJ41819|A/Phil/2-MA/1982_NA	L.LMNELGVPF.H	Y	28.05	1018.52	9	0.9	510.266	2	60.3	710000	1	11633	20190301_Phil82_021119_chymo_P_0p1ug_02.mzML	1	159	167
5	12	iav|ADJ41819|A/Phil/2-MA/1982_NA	M.GRTISEESRSGYETF.K	Y	27.95	1717.79	15	-1.5	573.603	3	26.64		1	7017	20190301_Phil82_021119_chymo_P_0p1ug_02.mzML	1	363	377
5	12	iav|ADJ41819|A/Phil/2-MA/1982_NA	W.STPNSKLQIN.R	Y	25.79	1100.58	10	1.6	551.299	2	21.59	378000	1	6311	20190301_Phil82_021119_chymo_P_0p1ug_02.mzML	1	384	393
5	12	iav|ADJ41819|A/Phil/2-MA/1982_NA	L.IRGREQETRVWW.T	Y	25.74	1614.84	12	-0.9	404.716	4	34.33		1	8092	20190301_Phil82_021119_chymo_P_0p1ug_02.mzML	1	427	438
5	12	iav|ADJ41819|A/Phil/2-MA/1982_NA	F.ALGQGTTL.D	Y	25.44	759.413	8	-0.5	380.713	2	29.71	22400000	1	7446	20190301_Phil82_021119_chymo_P_0p1ug_02.mzML	2	133	140
5	12	iav|ADJ41819|A/Phil/2-MA/1982_NA	F.KVIGGWSTPN.S	Y	23.87	1057.56	10	0.4	529.785	2	30.86	3910000	1	7608	20190301_Phil82_021119_chymo_P_0p1ug_02.mzML	1	378	387
5	12	iav|ADJ41819|A/Phil/2-MA/1982_NA	F.SKDNSIRLSAGGDIWVTREPY.V	Y	23.37	2363.19	21	1.2	591.805	4	44.02	1880000	1	9433	20190301_Phil82_021119_chymo_P_0p1ug_02.mzML	1	101	121
6	9	sp|Q5ZMQ2|ACTG_CHICK	Y.ASGRTTGIVM(+15.99)DSGDGVTHTVPIYEGY.A	N	125.31	2698.25	26	1.2	900.427	3	40.93	21200000	1	9006	20190301_Phil82_021119_chymo_P_0p1ug_02.mzML	2	144	169	Oxidation (M)	M10:Oxidation (M):1000.00
6	9	sp|Q5ZMQ2|ACTG_CHICK	M.VGM(+15.99)GQKDSYVGDEAQSKRGIL.T	N	114.49	2253.11	21	0.5	564.284	4	27.05	8120000	1	7074	20190301_Phil82_021119_chymo_P_0p1ug_02.mzML	2	45	65	Oxidation (M)	M3:Oxidation (M):1000.00
6	9	sp|Q5ZMQ2|ACTG_CHICK	Y.ASGRTTGIVMDSGDGVTHTVPIYEGY.A	N	112.85	2682.26	26	0.9	895.095	3	44.87	9340000	1	9551	20190301_Phil82_021119_chymo_P_0p1ug_02.mzML	1	144	169
6	9	sp|Q5ZMQ2|ACTG_CHICK	F.N(+.98)SIMKC(+57.02)DVDIRKDLY.A	N	103.52	1869.9	15	0.5	624.306	3	41.65	3290000	1	9107	20190301_Phil82_021119_chymo_P_0p1ug_02.mzML	2	280	294	Deamidation N; Carbamidomethylation	N1:Deamidation N:1000.00;C6:Carbamidomethylation:1000.00
6	9	sp|Q5ZMQ2|ACTG_CHICK	F.NSIM(+15.99)KC(+57.02)DVDIRKDLY.A	N	101.06	1884.91	15	0.7	629.31	3	32.28	5830000	1	7808	20190301_Phil82_021119_chymo_P_0p1ug_02.mzML	2	280	294	Oxidation (M); Carbamidomethylation	M4:Oxidation (M):1000.00;C6:Carbamidomethylation:1000.00
6	9	sp|Q5ZMQ2|ACTG_CHICK	F.N(+.98)SIM(+15.99)KC(+57.02)DVDIRKDLY.A	N	96.37	1885.89	15	0.6	472.48	4	35.6	4140000	1	8268	20190301_Phil82_021119_chymo_P_0p1ug_02.mzML	2	280	294	Deamidation N; Oxidation (M); Carbamidomethylation	N1:Deamidation N:1000.00;M4:Oxidation (M):1000.00;C6:Carbamidomethylation:1000.00
6	9	sp|Q5ZMQ2|ACTG_CHICK	W.ISKQEYDESGPSIVHRKC(+57.02)F	N	95.21	2279.1	19	0	456.827	5	25.54	1740000	1	6866	20190301_Phil82_021119_chymo_P_0p1ug_02.mzML	2	357	375	Carbamidomethylation	C18:Carbamidomethylation:1000.00
6	9	sp|Q5ZMQ2|ACTG_CHICK	Y.N(+.98)ELRVAPEEHPVLL.T	N	93.86	1615.86	14	0.1	808.936	2	46.82	814000	1	9827	20190301_Phil82_021119_chymo_P_0p1ug_02.mzML	4	92	105	Deamidation N	N1:Deamidation N:1000.00
6	9	sp|Q5ZMQ2|ACTG_CHICK	Y.ASGRTTGIVM(+15.99)DSGDGVTH.T	N	93.35	1775.81	18	0.1	592.944	3	18.91	8400000	1	5939	20190301_Phil82_021119_chymo_P_0p1ug_02.mzML	2	144	161	Oxidation (M)	M10:Oxidation (M):1000.00
6	9	sp|Q5ZMQ2|ACTG_CHICK	L.VIDN(+.98)GSGM(+15.99)C(+57.02)KAGF.A	Y	93.19	1371.58	13	0	686.797	2	24.59	7060000	1	6735	20190301_Phil82_021119_chymo_P_0p1ug_02.mzML	2	9	21	Deamidation N; Oxidation (M); Carbamidomethylation	N4:Deamidation N:1000.00;M8:Oxidation (M):1000.00;C9:Carbamidomethylation:1000.00
6	9	sp|Q5ZMQ2|ACTG_CHICK	F.NSIMKC(+57.02)DVDIRKDLY.A	N	88.72	1868.91	15	-0.2	623.978	3	37.75		1	8564	20190301_Phil82_021119_chymo_P_0p1ug_02.mzML	2	280	294	Carbamidomethylation	C6:Carbamidomethylation:1000.00
6	9	sp|Q5ZMQ2|ACTG_CHICK	F.AGDDAPRAVFPSIVGRPR.H	N	88.46	1880	18	0.8	627.675	3	37.64	1950000	1	8548	20190301_Phil82_021119_chymo_P_0p1ug_02.mzML	2	22	39
6	9	sp|Q5ZMQ2|ACTG_CHICK	F.YN(+.98)ELRVAPEEHPVLL.T	N	87.83	1778.92	15	0.5	593.981	3	46.86	1220000	1	9831	20190301_Phil82_021119_chymo_P_0p1ug_02.mzML	1	91	105	Deamidation N	N2:Deamidation N:1000.00
6	9	sp|Q5ZMQ2|ACTG_CHICK	L.SGGTTM(+15.99)YPGIADRMQKEITALAPSTM(+15.99).K	N	87.38	2758.3	26	0.5	920.44	3	51.91	3930000	1	10516	20190301_Phil82_021119_chymo_P_0p1ug_02.mzML	1	300	325	Oxidation (M)	M6:Oxidation (M):32.82;M26:Oxidation (M):101.58
6	9	sp|Q5ZMQ2|ACTG_CHICK	W.ISKQEYDESGPSIVH.R	N	86.98	1687.81	15	-0.1	563.609	3	24.13	22400000	1	6672	20190301_Phil82_021119_chymo_P_0p1ug_02.mzML	2	357	371
6	9	sp|Q5ZMQ2|ACTG_CHICK	Y.ELPDGQVITIGNERF.R	N	85.24	1686.86	15	0.7	844.437	2	51.35	965000	1	10439	20190301_Phil82_021119_chymo_P_0p1ug_02.mzML	1	241	255
6	9	sp|Q5ZMQ2|ACTG_CHICK	L.SGGTTM(+15.99)YPGIADRMQKEITALAPSTM.K	N	84.76	2742.3	26	-0.4	915.108	3	56.47	1330000	1	11123	20190301_Phil82_021119_chymo_P_0p1ug_02.mzML	1	300	325	Oxidation (M)	M6:Oxidation (M):32.94
6	9	sp|Q5ZMQ2|ACTG_CHICK	L.SLYASGRTTGIVM(+15.99)DSGDGVTH.T	N	84.33	2138.99	21	-0.7	714.004	3	29.22	1100000	1	7378	20190301_Phil82_021119_chymo_P_0p1ug_02.mzML	1	141	161	Oxidation (M)	M13:Oxidation (M):1000.00
6	9	sp|Q5ZMQ2|ACTG_CHICK	N.SIM(+15.99)KC(+57.02)DVDIRKDLY.A	N	82.24	1770.86	14	-0.6	591.295	3	32.13	1350000	1	7787	20190301_Phil82_021119_chymo_P_0p1ug_02.mzML	2	281	294	Oxidation (M); Carbamidomethylation	M3:Oxidation (M):1000.00;C5:Carbamidomethylation:1000.00
6	9	sp|Q5ZMQ2|ACTG_CHICK	Y.VGDEAQSKRGIL.T	N	80.51	1271.68	12	0	636.849	2	21.79	1160000	1	6342	20190301_Phil82_021119_chymo_P_0p1ug_02.mzML	2	54	65
6	9	sp|Q5ZMQ2|ACTG_CHICK	F.YNELRVAPEEHPVLL.T	N	78.18	1777.94	15	0.5	593.653	3	44.87	9520000	1	9550	20190301_Phil82_021119_chymo_P_0p1ug_02.mzML	2	91	105
6	9	sp|Q5ZMQ2|ACTG_CHICK	M.VGM(+15.99)GQKDSYVGDEAQSKR.G	N	77.79	1969.92	18	-0.3	493.486	4	13.44	176000	1	5190	20190301_Phil82_021119_chymo_P_0p1ug_02.mzML	1	45	62	Oxidation (M)	M3:Oxidation (M):1000.00
6	9	sp|Q5ZMQ2|ACTG_CHICK	M.KIKIIAPPERKY.S	N	76.4	1454.9	12	0.3	485.973	3	22.35	7880000	1	6422	20190301_Phil82_021119_chymo_P_0p1ug_02.mzML	3	326	337
6	9	sp|Q5ZMQ2|ACTG_CHICK	L.SGGTTMYPGIADRMQKEITALAPSTM(+15.99).K	N	75.76	2742.3	26	1.2	915.109	3	55.27		1	10964	20190301_Phil82_021119_chymo_P_0p1ug_02.mzML	1	300	325	Oxidation (M)	M26:Oxidation (M):54.40
6	9	sp|Q5ZMQ2|ACTG_CHICK	Y.ASGRTTGIVM(+15.99)DSGD.G	N	74.67	1381.61	14	0.4	691.815	2	17.02	137000	1	5681	20190301_Phil82_021119_chymo_P_0p1ug_02.mzML	1	144	157	Oxidation (M)	M10:Oxidation (M):1000.00
6	9	sp|Q5ZMQ2|ACTG_CHICK	Y.N(+.98)ELRVAPEEHPVLLTEAPL.N	N	73.05	2127.12	19	0.4	710.048	3	54.67	271000	1	10884	20190301_Phil82_021119_chymo_P_0p1ug_02.mzML	1	92	110	Deamidation N	N1:Deamidation N:1000.00
6	9	sp|Q5ZMQ2|ACTG_CHICK	Y.NELRVAPEEHPVLL.T	N	72.28	1614.87	14	0.5	808.444	2	41.95	8280000	1	9149	20190301_Phil82_021119_chymo_P_0p1ug_02.mzML	3	92	105
6	9	sp|Q5ZMQ2|ACTG_CHICK	Y.LM(+15.99)KILTERGY.S	N	71.84	1238.67	10	1.1	620.343	2	26.92	580000	1	7056	20190301_Phil82_021119_chymo_P_0p1ug_02.mzML	2	189	198	Oxidation (M)	M2:Oxidation (M):1000.00
6	9	sp|Q5ZMQ2|ACTG_CHICK	L.SGGTTM(+15.99)YPGIADRM(+15.99)QKEITALAPSTM(+15.99).K	N	71.7	2774.29	26	0	925.771	3	37.74	20100000	1	8563	20190301_Phil82_021119_chymo_P_0p1ug_02.mzML	1	300	325	Oxidation (M)	M6:Oxidation (M):1000.00;M14:Oxidation (M):1000.00;M26:Oxidation (M):1000.00
6	9	sp|Q5ZMQ2|ACTG_CHICK	L.RLDLAGRDLTDY.L	N	71	1406.72	12	0.3	704.365	2	38.94	9930000	1	8729	20190301_Phil82_021119_chymo_P_0p1ug_02.mzML	3	177	188
6	9	sp|Q5ZMQ2|ACTG_CHICK	Y.LMKILTERGY.S	N	63.33	1222.67	10	0.1	408.565	3	35.43	7050000	1	8245	20190301_Phil82_021119_chymo_P_0p1ug_02.mzML	2	189	198
6	9	sp|Q5ZMQ2|ACTG_CHICK	R.HQGVM(+15.99)VGM(+15.99)GQKDSY.V	N	61.01	1567.68	14	0.6	523.566	3	16.34		1	5590	20190301_Phil82_021119_chymo_P_0p1ug_02.mzML	1	40	53	Oxidation (M)	M5:Oxidation (M):1000.00;M8:Oxidation (M):1000.00
6	9	sp|Q5ZMQ2|ACTG_CHICK	L.RVAPEEHPVLL.T	N	60.88	1258.7	11	0.3	630.359	2	33.05	2660000	1	7913	20190301_Phil82_021119_chymo_P_0p1ug_02.mzML	2	95	105
6	9	sp|Q5ZMQ2|ACTG_CHICK	Y.ELPDGQVITIGNERFRC(+57.02)PEALF.Q	N	60.49	2560.27	22	1.9	854.434	3	58.34	801000	1	11371	20190301_Phil82_021119_chymo_P_0p1ug_02.mzML	1	241	262	Carbamidomethylation	C17:Carbamidomethylation:1000.00
6	9	sp|Q5ZMQ2|ACTG_CHICK	L.TEAPLNPKANR.E	N	57.22	1209.65	11	0.6	404.223	3	14.78	616000	1	5377	20190301_Phil82_021119_chymo_P_0p1ug_02.mzML	1	106	116
6	9	sp|Q5ZMQ2|ACTG_CHICK	N.ELRVAPEEHPVLL.T	N	56.6	1500.83	13	0.1	501.284	3	42.72	2090000	1	9254	20190301_Phil82_021119_chymo_P_0p1ug_02.mzML	2	93	105
6	9	sp|Q5ZMQ2|ACTG_CHICK	M.KC(+57.02)DVDIRKDLY.A	N	56.34	1423.71	11	0.3	475.578	3	28.71		1	7308	20190301_Phil82_021119_chymo_P_0p1ug_02.mzML	1	284	294	Carbamidomethylation	C2:Carbamidomethylation:1000.00
6	9	sp|Q5ZMQ2|ACTG_CHICK	L.TEAPLNPKANREKM(+15.99).T	N	56.08	1613.82	14	0.1	538.947	3	13.16	201000	1	5151	20190301_Phil82_021119_chymo_P_0p1ug_02.mzML	1	106	119	Oxidation (M)	M14:Oxidation (M):1000.00
6	9	sp|Q5ZMQ2|ACTG_CHICK	Y.NELRVAPEEHPVLLTEAPL.N	N	55.24	2126.14	19	0.2	709.72	3	50.35	4420000	1	10305	20190301_Phil82_021119_chymo_P_0p1ug_02.mzML	1	92	110
6	9	sp|Q5ZMQ2|ACTG_CHICK	L.TEAPLNPKAN.R	N	53.98	1053.55	10	0.4	527.78	2	17.39	1280000	1	5732	20190301_Phil82_021119_chymo_P_0p1ug_02.mzML	1	106	115
6	9	sp|Q5ZMQ2|ACTG_CHICK	Y.SFTTTAEREIVRDIKEKLC(+57.02)Y.V	N	52.13	2458.25	20	0.6	615.571	4	53.66	1720000	1	10751	20190301_Phil82_021119_chymo_P_0p1ug_02.mzML	2	199	218	Carbamidomethylation	C19:Carbamidomethylation:1000.00
6	9	sp|Q5ZMQ2|ACTG_CHICK	W.IGGSILASLSTF.Q	N	51.72	1164.64	12	0.3	583.327	2	69.43	3620000	1	12919	20190301_Phil82_021119_chymo_P_0p1ug_02.mzML	4	341	352
6	9	sp|Q5ZMQ2|ACTG_CHICK	L.TEAPLNPKANREKM.T	N	51.4	1597.82	14	-0.1	533.615	3	17.16	805000	1	5700	20190301_Phil82_021119_chymo_P_0p1ug_02.mzML	1	106	119
6	9	sp|Q5ZMQ2|ACTG_CHICK	L.DLAGRDLTDY.L	N	49.52	1137.53	10	-0.1	569.772	2	34.22	4040000	1	8078	20190301_Phil82_021119_chymo_P_0p1ug_02.mzML	1	179	188
6	9	sp|Q5ZMQ2|ACTG_CHICK	D.GVTHTVPIYEGY.A	N	49.28	1334.65	12	0.3	668.333	2	36.98	963000	1	8459	20190301_Phil82_021119_chymo_P_0p1ug_02.mzML	1	158	169
6	9	sp|Q5ZMQ2|ACTG_CHICK	M.TQIM(+15.99)FETF.N	N	49.15	1031.46	8	0.1	516.739	2	49.74	1970000	1	10222	20190301_Phil82_021119_chymo_P_0p1ug_02.mzML	1	120	127	Oxidation (M)	M4:Oxidation (M):1000.00
6	9	sp|Q5ZMQ2|ACTG_CHICK	L.VIDN(+.98)GSGM(+15.99)C(+57.02)KAGFAGDDAPR.A	Y	46.67	2053.88	20	-0.4	685.635	3	23.18	641000	1	6537	20190301_Phil82_021119_chymo_P_0p1ug_02.mzML	1	9	28	Deamidation N; Oxidation (M); Carbamidomethylation	N4:Deamidation N:1000.00;M8:Oxidation (M):1000.00;C9:Carbamidomethylation:1000.00
6	9	sp|Q5ZMQ2|ACTG_CHICK	R.VAPEEHPVLL.T	N	46.31	1102.6	10	0.3	552.308	2	38.27	3140000	1	8635	20190301_Phil82_021119_chymo_P_0p1ug_02.mzML	1	96	105
6	9	sp|Q5ZMQ2|ACTG_CHICK	K.M(+15.99)TQIMFETF.N	N	44.83	1162.5	9	2.1	582.26	2	56.56		1	11134	20190301_Phil82_021119_chymo_P_0p1ug_02.mzML	1	119	127	Oxidation (M)	M1:Oxidation (M):25.70
6	9	sp|Q5ZMQ2|ACTG_CHICK	L.TEAPLNPK.A	N	43.72	868.465	8	-0.7	435.24	2	16.21	176000	1	5572	20190301_Phil82_021119_chymo_P_0p1ug_02.mzML	1	106	113
6	9	sp|Q5ZMQ2|ACTG_CHICK	M.TQIMFETF.N	N	43.53	1015.47	8	0.3	508.742	2	56.8	229000	1	11166	20190301_Phil82_021119_chymo_P_0p1ug_02.mzML	1	120	127
6	9	sp|Q5ZMQ2|ACTG_CHICK	L.STFQQM(+15.99)W.I	N	43.4	942.391	7	0.2	472.203	2	37.17		1	8485	20190301_Phil82_021119_chymo_P_0p1ug_02.mzML	1	350	356	Oxidation (M)	M6:Oxidation (M):1000.00
6	9	sp|Q5ZMQ2|ACTG_CHICK	Y.VAIQAVLSLY.A	N	42.94	1075.63	10	0.1	538.821	2	64.06	151000	1	12147	20190301_Phil82_021119_chymo_P_0p1ug_02.mzML	1	134	143
6	9	sp|Q5ZMQ2|ACTG_CHICK	L.M(+15.99)KILTERGY.S	N	40.85	1125.59	9	-0.6	376.202	3	20.66	286000	1	6183	20190301_Phil82_021119_chymo_P_0p1ug_02.mzML	1	190	198	Oxidation (M)	M1:Oxidation (M):1000.00
6	9	sp|Q5ZMQ2|ACTG_CHICK	Y.SFTTTAEREIVRDIKEKL.C	N	40.48	2135.16	18	0.4	534.797	4	50.58	621000	1	10335	20190301_Phil82_021119_chymo_P_0p1ug_02.mzML	2	199	216
6	9	sp|Q5ZMQ2|ACTG_CHICK	H.TVPIYEGY.A	N	40.44	940.454	8	0	471.234	2	39.25	7930000	1	8773	20190301_Phil82_021119_chymo_P_0p1ug_02.mzML	2	162	169
6	9	sp|Q5ZMQ2|ACTG_CHICK	K.IIAPPERKY.S	N	39.49	1085.62	9	-0.6	362.882	3	20.92	5350000	1	6217	20190301_Phil82_021119_chymo_P_0p1ug_02.mzML	1	329	337
6	9	sp|Q5ZMQ2|ACTG_CHICK	F.ETFNTPAMY.V	N	37.76	1072.45	9	-0.3	537.234	2	39.92	333000	1	8862	20190301_Phil82_021119_chymo_P_0p1ug_02.mzML	1	125	133
6	9	sp|Q5ZMQ2|ACTG_CHICK	Y.SVWIGGSIL.A	N	37.59	930.518	9	0.2	466.266	2	61.61	3330000	1	11812	20190301_Phil82_021119_chymo_P_0p1ug_02.mzML	1	338	346
6	9	sp|Q5ZMQ2|ACTG_CHICK	M.KILTERGY.S	N	34.58	978.55	8	0.3	490.282	2	18.62		1	5901	20190301_Phil82_021119_chymo_P_0p1ug_02.mzML	1	191	198
6	9	sp|Q5ZMQ2|ACTG_CHICK	W.IGGSILASL.S	N	33.8	829.491	9	-0.6	415.752	2	57.45	430000	1	11252	20190301_Phil82_021119_chymo_P_0p1ug_02.mzML	1	341	349
6	9	sp|Q5ZMQ2|ACTG_CHICK	Y.ALPHAIL.R	N	33.1	733.449	7	0.2	367.732	2	38.21	245000000	1	8627	20190301_Phil82_021119_chymo_P_0p1ug_02.mzML	3	170	176
6	9	sp|Q5ZMQ2|ACTG_CHICK	W.HHTFY.N	N	32.85	703.308	5	0.1	352.661	2	16.03	602000	1	5548	20190301_Phil82_021119_chymo_P_0p1ug_02.mzML	1	87	91
6	9	sp|Q5ZMQ2|ACTG_CHICK	L.TEAPLNPKANREKM(+15.99)TQIM(+15.99)F.E	N	32.66	2250.11	19	-0.1	563.536	4	30.69	1020000	1	7585	20190301_Phil82_021119_chymo_P_0p1ug_02.mzML	1	106	124	Oxidation (M)	M14:Oxidation (M):1000.00;M18:Oxidation (M):1000.00
6	9	sp|Q5ZMQ2|ACTG_CHICK	C.GIHETTF.N	N	28	803.381	7	0.4	402.698	2	23.48	259000	1	6579	20190301_Phil82_021119_chymo_P_0p1ug_02.mzML	1	273	279
6	9	sp|Q5ZMQ2|ACTG_CHICK	F.ETFNTPAM(+15.99)Y.V	N	24.31	1088.45	9	-1.4	545.231	2	31.88	142000	1	7754	20190301_Phil82_021119_chymo_P_0p1ug_02.mzML	1	125	133	Oxidation (M)	M8:Oxidation (M):1000.00
8	29	sp|P68034|ACTC_CHICK	M.VGM(+15.99)GQKDSYVGDEAQSKRGIL.T	N	114.49	2253.11	21	0.5	564.284	4	27.05	8120000	1	7074	20190301_Phil82_021119_chymo_P_0p1ug_02.mzML	2	47	67	Oxidation (M)	M3:Oxidation (M):1000.00
8	29	sp|P68034|ACTC_CHICK	L.TLKYPIEHGIITNWDDM(+15.99)EKIW.H	Y	92.83	2617.29	21	0.3	655.33	4	52.19	21300000	1	10554	20190301_Phil82_021119_chymo_P_0p1ug_02.mzML	3	68	88	Oxidation (M)	M17:Oxidation (M):1000.00
8	29	sp|P68034|ACTC_CHICK	F.AGDDAPRAVFPSIVGRPR.H	N	88.46	1880	18	0.8	627.675	3	37.64	1950000	1	8548	20190301_Phil82_021119_chymo_P_0p1ug_02.mzML	2	24	41
8	29	sp|P68034|ACTC_CHICK	L.TLKYPIEHGIITNWDDMEKIW.H	Y	87.54	2601.29	21	0.9	651.331	4	59.67	4800000	1	11549	20190301_Phil82_021119_chymo_P_0p1ug_02.mzML	3	68	88
8	29	sp|P68034|ACTC_CHICK	L.SGGTTM(+15.99)YPGIADRMQKEITALAPSTM(+15.99).K	N	87.38	2758.3	26	0.5	920.44	3	51.91	3930000	1	10516	20190301_Phil82_021119_chymo_P_0p1ug_02.mzML	1	302	327	Oxidation (M)	M6:Oxidation (M):32.82;M26:Oxidation (M):101.58
8	29	sp|P68034|ACTC_CHICK	L.KYPIEHGIITNWDDM(+15.99)EKIW.H	Y	86.91	2403.16	19	-0.6	802.059	3	48.65	1110000	1	10075	20190301_Phil82_021119_chymo_P_0p1ug_02.mzML	2	70	88	Oxidation (M)	M15:Oxidation (M):1000.00
8	29	sp|P68034|ACTC_CHICK	Y.ELPDGQVITIGNERF.R	N	85.24	1686.86	15	0.7	844.437	2	51.35	965000	1	10439	20190301_Phil82_021119_chymo_P_0p1ug_02.mzML	1	243	257
8	29	sp|P68034|ACTC_CHICK	L.SGGTTM(+15.99)YPGIADRMQKEITALAPSTM.K	N	84.76	2742.3	26	-0.4	915.108	3	56.47	1330000	1	11123	20190301_Phil82_021119_chymo_P_0p1ug_02.mzML	1	302	327	Oxidation (M)	M6:Oxidation (M):32.94
8	29	sp|P68034|ACTC_CHICK	Y.VGDEAQSKRGIL.T	N	80.51	1271.68	12	0	636.849	2	21.79	1160000	1	6342	20190301_Phil82_021119_chymo_P_0p1ug_02.mzML	2	56	67
8	29	sp|P68034|ACTC_CHICK	M.VGM(+15.99)GQKDSYVGDEAQSKR.G	N	77.79	1969.92	18	-0.3	493.486	4	13.44	176000	1	5190	20190301_Phil82_021119_chymo_P_0p1ug_02.mzML	1	47	64	Oxidation (M)	M3:Oxidation (M):1000.00
8	29	sp|P68034|ACTC_CHICK	L.KYPIEHGIITNWDDMEKIW.H	Y	76.48	2387.16	19	1.4	796.729	3	56.75		1	11159	20190301_Phil82_021119_chymo_P_0p1ug_02.mzML	2	70	88
8	29	sp|P68034|ACTC_CHICK	M.KIKIIAPPERKY.S	N	76.4	1454.9	12	0.3	485.973	3	22.35	7880000	1	6422	20190301_Phil82_021119_chymo_P_0p1ug_02.mzML	3	328	339
8	29	sp|P68034|ACTC_CHICK	L.SGGTTMYPGIADRMQKEITALAPSTM(+15.99).K	N	75.76	2742.3	26	1.2	915.109	3	55.27		1	10964	20190301_Phil82_021119_chymo_P_0p1ug_02.mzML	1	302	327	Oxidation (M)	M26:Oxidation (M):54.40
8	29	sp|P68034|ACTC_CHICK	Y.LM(+15.99)KILTERGY.S	N	71.84	1238.67	10	1.1	620.343	2	26.92	580000	1	7056	20190301_Phil82_021119_chymo_P_0p1ug_02.mzML	2	191	200	Oxidation (M)	M2:Oxidation (M):1000.00
8	29	sp|P68034|ACTC_CHICK	L.SGGTTM(+15.99)YPGIADRM(+15.99)QKEITALAPSTM(+15.99).K	N	71.7	2774.29	26	0	925.771	3	37.74	20100000	1	8563	20190301_Phil82_021119_chymo_P_0p1ug_02.mzML	1	302	327	Oxidation (M)	M6:Oxidation (M):1000.00;M14:Oxidation (M):1000.00;M26:Oxidation (M):1000.00
8	29	sp|P68034|ACTC_CHICK	M.RLDLAGRDLTDY.L	N	71	1406.72	12	0.3	704.365	2	38.94	9930000	1	8729	20190301_Phil82_021119_chymo_P_0p1ug_02.mzML	3	179	190
8	29	sp|P68034|ACTC_CHICK	Y.LMKILTERGY.S	N	63.33	1222.67	10	0.1	408.565	3	35.43	7050000	1	8245	20190301_Phil82_021119_chymo_P_0p1ug_02.mzML	2	191	200
8	29	sp|P68034|ACTC_CHICK	R.HQGVM(+15.99)VGM(+15.99)GQKDSY.V	N	61.01	1567.68	14	0.6	523.566	3	16.34		1	5590	20190301_Phil82_021119_chymo_P_0p1ug_02.mzML	1	42	55	Oxidation (M)	M5:Oxidation (M):1000.00;M8:Oxidation (M):1000.00
8	29	sp|P68034|ACTC_CHICK	L.TEAPLNPKANR.E	N	57.22	1209.65	11	0.6	404.223	3	14.78	616000	1	5377	20190301_Phil82_021119_chymo_P_0p1ug_02.mzML	1	108	118
8	29	sp|P68034|ACTC_CHICK	L.TEAPLNPKANREKM(+15.99).T	N	56.08	1613.82	14	0.1	538.947	3	13.16	201000	1	5151	20190301_Phil82_021119_chymo_P_0p1ug_02.mzML	1	108	121	Oxidation (M)	M14:Oxidation (M):1000.00
8	29	sp|P68034|ACTC_CHICK	L.TEAPLNPKAN.R	N	53.98	1053.55	10	0.4	527.78	2	17.39	1280000	1	5732	20190301_Phil82_021119_chymo_P_0p1ug_02.mzML	1	108	117
8	29	sp|P68034|ACTC_CHICK	W.IGGSILASLSTF.Q	N	51.72	1164.64	12	0.3	583.327	2	69.43	3620000	1	12919	20190301_Phil82_021119_chymo_P_0p1ug_02.mzML	4	343	354
8	29	sp|P68034|ACTC_CHICK	L.TEAPLNPKANREKM.T	N	51.4	1597.82	14	-0.1	533.615	3	17.16	805000	1	5700	20190301_Phil82_021119_chymo_P_0p1ug_02.mzML	1	108	121
8	29	sp|P68034|ACTC_CHICK	L.DLAGRDLTDY.L	N	49.52	1137.53	10	-0.1	569.772	2	34.22	4040000	1	8078	20190301_Phil82_021119_chymo_P_0p1ug_02.mzML	1	181	190
8	29	sp|P68034|ACTC_CHICK	M.TQIM(+15.99)FETF.N	N	49.15	1031.46	8	0.1	516.739	2	49.74	1970000	1	10222	20190301_Phil82_021119_chymo_P_0p1ug_02.mzML	1	122	129	Oxidation (M)	M4:Oxidation (M):1000.00
8	29	sp|P68034|ACTC_CHICK	K.M(+15.99)TQIMFETF.N	N	44.83	1162.5	9	2.1	582.26	2	56.56		1	11134	20190301_Phil82_021119_chymo_P_0p1ug_02.mzML	1	121	129	Oxidation (M)	M1:Oxidation (M):25.70
8	29	sp|P68034|ACTC_CHICK	L.TEAPLNPK.A	N	43.72	868.465	8	-0.7	435.24	2	16.21	176000	1	5572	20190301_Phil82_021119_chymo_P_0p1ug_02.mzML	1	108	115
8	29	sp|P68034|ACTC_CHICK	M.TQIMFETF.N	N	43.53	1015.47	8	0.3	508.742	2	56.8	229000	1	11166	20190301_Phil82_021119_chymo_P_0p1ug_02.mzML	1	122	129
8	29	sp|P68034|ACTC_CHICK	L.STFQQM(+15.99)W.I	N	43.4	942.391	7	0.2	472.203	2	37.17		1	8485	20190301_Phil82_021119_chymo_P_0p1ug_02.mzML	1	352	358	Oxidation (M)	M6:Oxidation (M):1000.00
8	29	sp|P68034|ACTC_CHICK	Y.VAIQAVLSLY.A	N	42.94	1075.63	10	0.1	538.821	2	64.06	151000	1	12147	20190301_Phil82_021119_chymo_P_0p1ug_02.mzML	1	136	145
8	29	sp|P68034|ACTC_CHICK	L.M(+15.99)KILTERGY.S	N	40.85	1125.59	9	-0.6	376.202	3	20.66	286000	1	6183	20190301_Phil82_021119_chymo_P_0p1ug_02.mzML	1	192	200	Oxidation (M)	M1:Oxidation (M):1000.00
8	29	sp|P68034|ACTC_CHICK	K.IIAPPERKY.S	N	39.49	1085.62	9	-0.6	362.882	3	20.92	5350000	1	6217	20190301_Phil82_021119_chymo_P_0p1ug_02.mzML	1	331	339
8	29	sp|P68034|ACTC_CHICK	L.TLKYPIEHGIITN.W	Y	38.8	1497.82	13	0.3	500.281	3	33.67	4060000	1	8000	20190301_Phil82_021119_chymo_P_0p1ug_02.mzML	1	68	80
8	29	sp|P68034|ACTC_CHICK	Y.SVWIGGSIL.A	N	37.59	930.518	9	0.2	466.266	2	61.61	3330000	1	11812	20190301_Phil82_021119_chymo_P_0p1ug_02.mzML	1	340	348
8	29	sp|P68034|ACTC_CHICK	M.KILTERGY.S	N	34.58	978.55	8	0.3	490.282	2	18.62		1	5901	20190301_Phil82_021119_chymo_P_0p1ug_02.mzML	1	193	200
8	29	sp|P68034|ACTC_CHICK	W.IGGSILASL.S	N	33.8	829.491	9	-0.6	415.752	2	57.45	430000	1	11252	20190301_Phil82_021119_chymo_P_0p1ug_02.mzML	1	343	351
8	29	sp|P68034|ACTC_CHICK	W.HHTFY.N	N	32.85	703.308	5	0.1	352.661	2	16.03	602000	1	5548	20190301_Phil82_021119_chymo_P_0p1ug_02.mzML	1	89	93
8	29	sp|P68034|ACTC_CHICK	L.TEAPLNPKANREKM(+15.99)TQIM(+15.99)F.E	N	32.66	2250.11	19	-0.1	563.536	4	30.69	1020000	1	7585	20190301_Phil82_021119_chymo_P_0p1ug_02.mzML	1	108	126	Oxidation (M)	M14:Oxidation (M):1000.00;M18:Oxidation (M):1000.00
8	27	sp|P68139|ACTS_CHICK	M.VGM(+15.99)GQKDSYVGDEAQSKRGIL.T	N	114.49	2253.11	21	0.5	564.284	4	27.05	8120000	1	7074	20190301_Phil82_021119_chymo_P_0p1ug_02.mzML	2	47	67	Oxidation (M)	M3:Oxidation (M):1000.00
8	27	sp|P68139|ACTS_CHICK	L.TLKYPIEHGIITNWDDM(+15.99)EKIW.H	Y	92.83	2617.29	21	0.3	655.33	4	52.19	21300000	1	10554	20190301_Phil82_021119_chymo_P_0p1ug_02.mzML	3	68	88	Oxidation (M)	M17:Oxidation (M):1000.00
8	27	sp|P68139|ACTS_CHICK	F.AGDDAPRAVFPSIVGRPR.H	N	88.46	1880	18	0.8	627.675	3	37.64	1950000	1	8548	20190301_Phil82_021119_chymo_P_0p1ug_02.mzML	2	24	41
8	27	sp|P68139|ACTS_CHICK	L.TLKYPIEHGIITNWDDMEKIW.H	Y	87.54	2601.29	21	0.9	651.331	4	59.67	4800000	1	11549	20190301_Phil82_021119_chymo_P_0p1ug_02.mzML	3	68	88
8	27	sp|P68139|ACTS_CHICK	M.SGGTTM(+15.99)YPGIADRMQKEITALAPSTM(+15.99).K	N	87.38	2758.3	26	0.5	920.44	3	51.91	3930000	1	10516	20190301_Phil82_021119_chymo_P_0p1ug_02.mzML	1	302	327	Oxidation (M)	M6:Oxidation (M):32.82;M26:Oxidation (M):101.58
8	27	sp|P68139|ACTS_CHICK	L.KYPIEHGIITNWDDM(+15.99)EKIW.H	Y	86.91	2403.16	19	-0.6	802.059	3	48.65	1110000	1	10075	20190301_Phil82_021119_chymo_P_0p1ug_02.mzML	2	70	88	Oxidation (M)	M15:Oxidation (M):1000.00
8	27	sp|P68139|ACTS_CHICK	Y.ELPDGQVITIGNERF.R	N	85.24	1686.86	15	0.7	844.437	2	51.35	965000	1	10439	20190301_Phil82_021119_chymo_P_0p1ug_02.mzML	1	243	257
8	27	sp|P68139|ACTS_CHICK	M.SGGTTM(+15.99)YPGIADRMQKEITALAPSTM.K	N	84.76	2742.3	26	-0.4	915.108	3	56.47	1330000	1	11123	20190301_Phil82_021119_chymo_P_0p1ug_02.mzML	1	302	327	Oxidation (M)	M6:Oxidation (M):32.94
8	27	sp|P68139|ACTS_CHICK	Y.VGDEAQSKRGIL.T	N	80.51	1271.68	12	0	636.849	2	21.79	1160000	1	6342	20190301_Phil82_021119_chymo_P_0p1ug_02.mzML	2	56	67
8	27	sp|P68139|ACTS_CHICK	M.VGM(+15.99)GQKDSYVGDEAQSKR.G	N	77.79	1969.92	18	-0.3	493.486	4	13.44	176000	1	5190	20190301_Phil82_021119_chymo_P_0p1ug_02.mzML	1	47	64	Oxidation (M)	M3:Oxidation (M):1000.00
8	27	sp|P68139|ACTS_CHICK	L.KYPIEHGIITNWDDMEKIW.H	Y	76.48	2387.16	19	1.4	796.729	3	56.75		1	11159	20190301_Phil82_021119_chymo_P_0p1ug_02.mzML	2	70	88
8	27	sp|P68139|ACTS_CHICK	M.KIKIIAPPERKY.S	N	76.4	1454.9	12	0.3	485.973	3	22.35	7880000	1	6422	20190301_Phil82_021119_chymo_P_0p1ug_02.mzML	3	328	339
8	27	sp|P68139|ACTS_CHICK	M.SGGTTMYPGIADRMQKEITALAPSTM(+15.99).K	N	75.76	2742.3	26	1.2	915.109	3	55.27		1	10964	20190301_Phil82_021119_chymo_P_0p1ug_02.mzML	1	302	327	Oxidation (M)	M26:Oxidation (M):54.40
8	27	sp|P68139|ACTS_CHICK	Y.LM(+15.99)KILTERGY.S	N	71.84	1238.67	10	1.1	620.343	2	26.92	580000	1	7056	20190301_Phil82_021119_chymo_P_0p1ug_02.mzML	2	191	200	Oxidation (M)	M2:Oxidation (M):1000.00
8	27	sp|P68139|ACTS_CHICK	M.SGGTTM(+15.99)YPGIADRM(+15.99)QKEITALAPSTM(+15.99).K	N	71.7	2774.29	26	0	925.771	3	37.74	20100000	1	8563	20190301_Phil82_021119_chymo_P_0p1ug_02.mzML	1	302	327	Oxidation (M)	M6:Oxidation (M):1000.00;M14:Oxidation (M):1000.00;M26:Oxidation (M):1000.00
8	27	sp|P68139|ACTS_CHICK	M.RLDLAGRDLTDY.L	N	71	1406.72	12	0.3	704.365	2	38.94	9930000	1	8729	20190301_Phil82_021119_chymo_P_0p1ug_02.mzML	3	179	190
8	27	sp|P68139|ACTS_CHICK	Y.LMKILTERGY.S	N	63.33	1222.67	10	0.1	408.565	3	35.43	7050000	1	8245	20190301_Phil82_021119_chymo_P_0p1ug_02.mzML	2	191	200
8	27	sp|P68139|ACTS_CHICK	R.HQGVM(+15.99)VGM(+15.99)GQKDSY.V	N	61.01	1567.68	14	0.6	523.566	3	16.34		1	5590	20190301_Phil82_021119_chymo_P_0p1ug_02.mzML	1	42	55	Oxidation (M)	M5:Oxidation (M):1000.00;M8:Oxidation (M):1000.00
8	27	sp|P68139|ACTS_CHICK	L.TEAPLNPKANR.E	N	57.22	1209.65	11	0.6	404.223	3	14.78	616000	1	5377	20190301_Phil82_021119_chymo_P_0p1ug_02.mzML	1	108	118
8	27	sp|P68139|ACTS_CHICK	L.TEAPLNPKANREKM(+15.99).T	N	56.08	1613.82	14	0.1	538.947	3	13.16	201000	1	5151	20190301_Phil82_021119_chymo_P_0p1ug_02.mzML	1	108	121	Oxidation (M)	M14:Oxidation (M):1000.00
8	27	sp|P68139|ACTS_CHICK	L.TEAPLNPKAN.R	N	53.98	1053.55	10	0.4	527.78	2	17.39	1280000	1	5732	20190301_Phil82_021119_chymo_P_0p1ug_02.mzML	1	108	117
8	27	sp|P68139|ACTS_CHICK	W.IGGSILASLSTF.Q	N	51.72	1164.64	12	0.3	583.327	2	69.43	3620000	1	12919	20190301_Phil82_021119_chymo_P_0p1ug_02.mzML	4	343	354
8	27	sp|P68139|ACTS_CHICK	L.TEAPLNPKANREKM.T	N	51.4	1597.82	14	-0.1	533.615	3	17.16	805000	1	5700	20190301_Phil82_021119_chymo_P_0p1ug_02.mzML	1	108	121
8	27	sp|P68139|ACTS_CHICK	L.DLAGRDLTDY.L	N	49.52	1137.53	10	-0.1	569.772	2	34.22	4040000	1	8078	20190301_Phil82_021119_chymo_P_0p1ug_02.mzML	1	181	190
8	27	sp|P68139|ACTS_CHICK	M.TQIM(+15.99)FETF.N	N	49.15	1031.46	8	0.1	516.739	2	49.74	1970000	1	10222	20190301_Phil82_021119_chymo_P_0p1ug_02.mzML	1	122	129	Oxidation (M)	M4:Oxidation (M):1000.00
8	27	sp|P68139|ACTS_CHICK	K.M(+15.99)TQIMFETF.N	N	44.83	1162.5	9	2.1	582.26	2	56.56		1	11134	20190301_Phil82_021119_chymo_P_0p1ug_02.mzML	1	121	129	Oxidation (M)	M1:Oxidation (M):25.70
8	27	sp|P68139|ACTS_CHICK	L.TEAPLNPK.A	N	43.72	868.465	8	-0.7	435.24	2	16.21	176000	1	5572	20190301_Phil82_021119_chymo_P_0p1ug_02.mzML	1	108	115
8	27	sp|P68139|ACTS_CHICK	M.TQIMFETF.N	N	43.53	1015.47	8	0.3	508.742	2	56.8	229000	1	11166	20190301_Phil82_021119_chymo_P_0p1ug_02.mzML	1	122	129
8	27	sp|P68139|ACTS_CHICK	L.STFQQM(+15.99)W.I	N	43.4	942.391	7	0.2	472.203	2	37.17		1	8485	20190301_Phil82_021119_chymo_P_0p1ug_02.mzML	1	352	358	Oxidation (M)	M6:Oxidation (M):1000.00
8	27	sp|P68139|ACTS_CHICK	Y.VAIQAVLSLY.A	N	42.94	1075.63	10	0.1	538.821	2	64.06	151000	1	12147	20190301_Phil82_021119_chymo_P_0p1ug_02.mzML	1	136	145
8	27	sp|P68139|ACTS_CHICK	L.M(+15.99)KILTERGY.S	N	40.85	1125.59	9	-0.6	376.202	3	20.66	286000	1	6183	20190301_Phil82_021119_chymo_P_0p1ug_02.mzML	1	192	200	Oxidation (M)	M1:Oxidation (M):1000.00
8	27	sp|P68139|ACTS_CHICK	K.IIAPPERKY.S	N	39.49	1085.62	9	-0.6	362.882	3	20.92	5350000	1	6217	20190301_Phil82_021119_chymo_P_0p1ug_02.mzML	1	331	339
8	27	sp|P68139|ACTS_CHICK	L.TLKYPIEHGIITN.W	Y	38.8	1497.82	13	0.3	500.281	3	33.67	4060000	1	8000	20190301_Phil82_021119_chymo_P_0p1ug_02.mzML	1	68	80
8	27	sp|P68139|ACTS_CHICK	Y.SVWIGGSIL.A	N	37.59	930.518	9	0.2	466.266	2	61.61	3330000	1	11812	20190301_Phil82_021119_chymo_P_0p1ug_02.mzML	1	340	348
8	27	sp|P68139|ACTS_CHICK	M.KILTERGY.S	N	34.58	978.55	8	0.3	490.282	2	18.62		1	5901	20190301_Phil82_021119_chymo_P_0p1ug_02.mzML	1	193	200
8	27	sp|P68139|ACTS_CHICK	W.IGGSILASL.S	N	33.8	829.491	9	-0.6	415.752	2	57.45	430000	1	11252	20190301_Phil82_021119_chymo_P_0p1ug_02.mzML	1	343	351
8	27	sp|P68139|ACTS_CHICK	W.HHTFY.N	N	32.85	703.308	5	0.1	352.661	2	16.03	602000	1	5548	20190301_Phil82_021119_chymo_P_0p1ug_02.mzML	1	89	93
8	27	sp|P68139|ACTS_CHICK	L.TEAPLNPKANREKM(+15.99)TQIM(+15.99)F.E	N	32.66	2250.11	19	-0.1	563.536	4	30.69	1020000	1	7585	20190301_Phil82_021119_chymo_P_0p1ug_02.mzML	1	108	126	Oxidation (M)	M14:Oxidation (M):1000.00;M18:Oxidation (M):1000.00
13	79	tr|E1C856|E1C856_CHICK	Y.KAASFDVPNC(+57.02)VSPPRLADAGDINKVSDVLKQY.L	Y	109.06	3473.76	32	1	869.448	4	53.46	1890000	1	10724	20190301_Phil82_021119_chymo_P_0p1ug_02.mzML	1	102	133	Carbamidomethylation	C10:Carbamidomethylation:1000.00
13	79	tr|E1C856|E1C856_CHICK	Y.VLVDN(+.98)TEGIVKDQTLW.S	Y	103.6	1829.94	16	1.5	915.979	2	54.41		1	10850	20190301_Phil82_021119_chymo_P_0p1ug_02.mzML	2	168	183	Deamidation N	N5:Deamidation N:1000.00
13	79	tr|E1C856|E1C856_CHICK	Y.VLVDNTEGIVKDQTLW.S	Y	100.02	1828.96	16	-0.1	915.486	2	52.51	40000000	1	10597	20190301_Phil82_021119_chymo_P_0p1ug_02.mzML	7	168	183
13	79	tr|E1C856|E1C856_CHICK	F.KYVLVDNTEGIVKDQTLW.S	Y	95.89	2120.12	18	0.8	707.713	3	52.07	754000	1	10538	20190301_Phil82_021119_chymo_P_0p1ug_02.mzML	1	166	183
13	79	tr|E1C856|E1C856_CHICK	Y.DPNFLDVC(+57.02)NPPLAPDTTY.R	Y	94.04	2047.92	18	-0.5	1024.97	2	59.39	270000	1	11512	20190301_Phil82_021119_chymo_P_0p1ug_02.mzML	2	146	163	Carbamidomethylation	C8:Carbamidomethylation:1000.00
13	79	tr|E1C856|E1C856_CHICK	F.DVPNC(+57.02)VSPPRLADAGDINKVSDVLKQY.L	Y	91.64	2969.49	27	1.3	743.381	4	53.01	5130000	1	10664	20190301_Phil82_021119_chymo_P_0p1ug_02.mzML	2	107	133	Carbamidomethylation	C5:Carbamidomethylation:1000.00
13	79	tr|E1C856|E1C856_CHICK	Y.VMKSSAN(+.98)TISSVVTDSSSKPLDSTF.Q	Y	91.6	2588.25	25	-0.6	863.758	3	46.7		1	9810	20190301_Phil82_021119_chymo_P_0p1ug_02.mzML	1	66	90	Deamidation N	N7:Deamidation N:1000.00
13	79	tr|E1C856|E1C856_CHICK	Y.KAASFDVPNC(+57.02)VSPPRLADAGDINKVSDVL.K	Y	87.32	3054.54	29	-0.4	764.643	4	52.21	1940000	1	10556	20190301_Phil82_021119_chymo_P_0p1ug_02.mzML	1	102	130	Carbamidomethylation	C10:Carbamidomethylation:1000.00
13	79	tr|E1C856|E1C856_CHICK	Y.KAASFDVPN(+.98)C(+57.02)VSPPRLADAGDINKVSDVL.K	Y	79.78	3055.53	29	1.9	764.891	4	52.63	2690000	1	10612	20190301_Phil82_021119_chymo_P_0p1ug_02.mzML	1	102	130	Deamidation N; Carbamidomethylation	N9:Deamidation N:58.78;C10:Carbamidomethylation:1000.00
13	79	tr|E1C856|E1C856_CHICK	F.DVPNC(+57.02)VSPPRLADAGDINKVSDVL.K	Y	78.62	2550.27	24	0.3	851.099	3	51.3	7860000	1	10432	20190301_Phil82_021119_chymo_P_0p1ug_02.mzML	1	107	130	Carbamidomethylation	C5:Carbamidomethylation:1000.00
13	79	tr|E1C856|E1C856_CHICK	F.DSSLHPN(+.98)KSYAIY.L	Y	77.94	1494.7	13	0.2	499.24	3	32.33	1730000	1	7814	20190301_Phil82_021119_chymo_P_0p1ug_02.mzML	1	51	63	Deamidation N	N7:Deamidation N:1000.00
13	79	tr|E1C856|E1C856_CHICK	W.SDPIKTRKAKLPM(+15.99).K	Y	76.33	1499.85	13	-0.6	375.969	4	15.59	995000	1	5487	20190301_Phil82_021119_chymo_P_0p1ug_02.mzML	1	184	196	Oxidation (M)	M13:Oxidation (M):1000.00
13	79	tr|E1C856|E1C856_CHICK	F.QQTHGGHLGPY.K	Y	74.32	1193.56	11	1	597.787	2	17.43	611000	1	5736	20190301_Phil82_021119_chymo_P_0p1ug_02.mzML	2	91	101
13	79	tr|E1C856|E1C856_CHICK	N.PTLTTVALEKPF.C	Y	72.56	1315.74	12	0	658.877	2	50.4	1050000	1	10311	20190301_Phil82_021119_chymo_P_0p1ug_02.mzML	1	36	47
13	79	tr|E1C856|E1C856_CHICK	R.LADAGDINKVSDVL.K	Y	65.31	1428.75	14	0.4	715.381	2	44.58		1	9510	20190301_Phil82_021119_chymo_P_0p1ug_02.mzML	1	117	130
13	79	tr|E1C856|E1C856_CHICK	F.DSSLHPN(+.98)KSY.A	Y	62.94	1147.51	10	0	383.512	3	16.27	1740000	1	5581	20190301_Phil82_021119_chymo_P_0p1ug_02.mzML	1	51	60	Deamidation N	N7:Deamidation N:1000.00
13	79	tr|E1C856|E1C856_CHICK	T.KGM(+15.99)SETTQQSELRPQLSSE	Y	60.26	2151.01	19	0.1	718.011	3	24.05		1	6660	20190301_Phil82_021119_chymo_P_0p1ug_02.mzML	1	246	264	Oxidation (M)	M3:Oxidation (M):1000.00
13	79	tr|E1C856|E1C856_CHICK	F.DSSLHPNKSY.A	Y	58.32	1146.53	10	-0.5	383.184	3	14.92		1	5396	20190301_Phil82_021119_chymo_P_0p1ug_02.mzML	1	51	60
13	79	tr|E1C856|E1C856_CHICK	N.TEGIVKDQTLW.S	Y	49.59	1288.67	11	2.3	645.342	2	42.76	1770000	1	9259	20190301_Phil82_021119_chymo_P_0p1ug_02.mzML	1	173	183
13	79	tr|E1C856|E1C856_CHICK	Y.LFRVGDDGTC(+57.02)LY.D	Y	47.63	1414.65	12	-0.1	708.335	2	45.22	454000	1	9598	20190301_Phil82_021119_chymo_P_0p1ug_02.mzML	1	134	145	Carbamidomethylation	C10:Carbamidomethylation:1000.00
13	79	tr|E1C856|E1C856_CHICK	F.DVPNC(+57.02)VSPPRLADAGDIN(+.98)KVSDVL.K	Y	46.28	2551.26	24	0.2	851.427	3	53.05	2370000	1	10669	20190301_Phil82_021119_chymo_P_0p1ug_02.mzML	1	107	130	Carbamidomethylation; Deamidation N	C5:Carbamidomethylation:1000.00;N18:Deamidation N:20.30
13	79	tr|E1C856|E1C856_CHICK	F.RVGDDGTC(+57.02)LY.D	Y	29.87	1154.5	10	0	578.259	2	27.29	1390000	1	7109	20190301_Phil82_021119_chymo_P_0p1ug_02.mzML	1	136	145	Carbamidomethylation	C8:Carbamidomethylation:1000.00
13	79	tr|E1C856|E1C856_CHICK	T.TVALEKPF.C	Y	27.95	903.506	8	-0.7	452.76	2	37.8	1180000	1	8570	20190301_Phil82_021119_chymo_P_0p1ug_02.mzML	1	40	47
13	79	tr|E1C856|E1C856_CHICK	T.VALEKPF.C	Y	26.7	802.459	7	-0.6	402.236	2	35.97	149000	1	8319	20190301_Phil82_021119_chymo_P_0p1ug_02.mzML	1	41	47
13	79	tr|E1C856|E1C856_CHICK	N.PPLAPDTTY.R	Y	24.99	973.476	9	0.7	487.745	2	32.49	3490000	1	7835	20190301_Phil82_021119_chymo_P_0p1ug_02.mzML	1	155	163
13	79	tr|E1C856|E1C856_CHICK	H.GGHLGPY.K	Y	22.57	699.334	7	0.6	350.675	2	21.06	627000	1	6238	20190301_Phil82_021119_chymo_P_0p1ug_02.mzML	1	95	101
11	30	sp|P17785|ANXA2_CHICK	Y.KTELEKDIISDTSGDFRKL.M	Y	118.31	2194.15	19	1.2	549.545	4	43	6160000	1	9291	20190301_Phil82_021119_chymo_P_0p1ug_02.mzML	2	152	170
11	30	sp|P17785|ANXA2_CHICK	Y.KTELEKDIISDTSGDF.R	Y	103.74	1796.87	16	0.3	899.442	2	42.52	604000	1	9227	20190301_Phil82_021119_chymo_P_0p1ug_02.mzML	3	152	167
11	30	sp|P17785|ANXA2_CHICK	L.AKGKRC(+57.02)EDTSVIDYELIDQDARELY.D	Y	102.65	2986.43	25	0.6	747.616	4	49.11	2670000	1	10138	20190301_Phil82_021119_chymo_P_0p1ug_02.mzML	2	175	199	Carbamidomethylation	C6:Carbamidomethylation:1000.00
11	30	sp|P17785|ANXA2_CHICK	Y.FIQQDTKGDYQRALL.N	Y	75.36	1794.93	15	0.4	599.316	3	36.52	1580000	1	8396	20190301_Phil82_021119_chymo_P_0p1ug_02.mzML	1	318	332
11	30	sp|P17785|ANXA2_CHICK	M.TERSVPHLQKVF.E	Y	75.18	1439.79	12	-0.7	360.954	4	30.5	3430000	1	7557	20190301_Phil82_021119_chymo_P_0p1ug_02.mzML	1	218	229
11	30	sp|P17785|ANXA2_CHICK	L.EAAIKTKGVDEVTIINIL.T	Y	74.1	1926.1	18	0.6	643.042	3	57.88	1940000	1	11311	20190301_Phil82_021119_chymo_P_0p1ug_02.mzML	1	43	60
11	30	sp|P17785|ANXA2_CHICK	Y.SNFDADRDAAAL.E	Y	74.06	1264.57	12	0.5	633.292	2	30.94	2190000	1	7621	20190301_Phil82_021119_chymo_P_0p1ug_02.mzML	1	31	42
11	30	sp|P17785|ANXA2_CHICK	L.SLEGDHSLPPSAY.A	Y	72.81	1371.63	13	1	686.823	2	31.96	42600000	1	7765	20190301_Phil82_021119_chymo_P_0p1ug_02.mzML	11	12	24
11	30	sp|P17785|ANXA2_CHICK	Y.SNFDADRDAAALEAAIKTKGVDEVTIINIL.T	Y	68.29	3172.66	30	1.1	794.173	4	67.57	378000	1	12627	20190301_Phil82_021119_chymo_P_0p1ug_02.mzML	1	31	60
11	30	sp|P17785|ANXA2_CHICK	Y.DAGVKRKGTDVPKWINIM(+15.99)TERSVPH.L	Y	62.34	2849.5	25	0.7	570.907	5	33.11	2060000	1	7920	20190301_Phil82_021119_chymo_P_0p1ug_02.mzML	1	200	224	Oxidation (M)	M18:Oxidation (M):1000.00
11	30	sp|P17785|ANXA2_CHICK	Y.ELIDQDARELY.D	Y	61.43	1363.66	11	0	682.838	2	40.34	2180000	1	8921	20190301_Phil82_021119_chymo_P_0p1ug_02.mzML	1	189	199
11	30	sp|P17785|ANXA2_CHICK	L.GLLKTPSQY.D	Y	61.32	1005.55	9	0.7	503.782	2	31.46	41000000	1	7693	20190301_Phil82_021119_chymo_P_0p1ug_02.mzML	2	101	109
11	30	sp|P17785|ANXA2_CHICK	Y.YFIQQDTKGDYQR.A	Y	58.84	1660.78	13	0.9	554.603	3	24.84	240000	1	6767	20190301_Phil82_021119_chymo_P_0p1ug_02.mzML	1	317	329
11	30	sp|P17785|ANXA2_CHICK	L.TNRSNEQRQDIAF.A	Y	58.59	1577.75	13	0.6	526.926	3	24.28	8160000	1	6693	20190301_Phil82_021119_chymo_P_0p1ug_02.mzML	2	61	73
11	30	sp|P17785|ANXA2_CHICK	L.KSALSGHLEAVIL.G	Y	48.43	1336.77	13	-0.2	446.598	3	45.02	6090000	1	9570	20190301_Phil82_021119_chymo_P_0p1ug_02.mzML	2	88	100
11	30	sp|P17785|ANXA2_CHICK	L.TNRSNEQRQDIAFAY.Q	Y	42.63	1811.86	15	0.9	604.96	3	31.57	2950000	1	7710	20190301_Phil82_021119_chymo_P_0p1ug_02.mzML	1	61	75
11	30	sp|P17785|ANXA2_CHICK	R.SVPHLQKVF.E	Y	39.5	1053.6	9	-1.1	352.206	3	34.08	1510000	1	8059	20190301_Phil82_021119_chymo_P_0p1ug_02.mzML	1	221	229
11	30	sp|P17785|ANXA2_CHICK	L.TNRSN(+.98)EQRQDIAF.A	Y	37.63	1578.74	13	-0.1	527.253	3	26.68	1820000	1	7023	20190301_Phil82_021119_chymo_P_0p1ug_02.mzML	1	61	73	Deamidation N	N5:Deamidation N:4.05
11	30	sp|P17785|ANXA2_CHICK	Y.FADRLY.D	Y	37.21	783.391	6	-0.1	392.703	2	30.62	26000000	1	7576	20190301_Phil82_021119_chymo_P_0p1ug_02.mzML	2	270	275
11	30	sp|P17785|ANXA2_CHICK	L.SGHLEAVIL.G	Y	36.03	937.523	9	0.3	469.769	2	42.4	1320000	1	9212	20190301_Phil82_021119_chymo_P_0p1ug_02.mzML	1	92	100
11	30	sp|P17785|ANXA2_CHICK	L.SAALKSALSGHLEAVIL.G	Y	35.23	1678.96	17	1.7	560.662	3	53.59		1	10740	20190301_Phil82_021119_chymo_P_0p1ug_02.mzML	1	84	100
11	30	sp|P17785|ANXA2_CHICK	L.SKLSLEGDHSLPPSAY.A	Y	30.16	1699.84	16	0.7	567.622	3	34.81	1540000	1	8158	20190301_Phil82_021119_chymo_P_0p1ug_02.mzML	1	9	24
11	30	sp|P17785|ANXA2_CHICK	Y.YFIQQDTKGDYQRAL.L	Y	29.87	1844.91	15	-0.6	615.976	3	35.24		1	8217	20190301_Phil82_021119_chymo_P_0p1ug_02.mzML	1	317	331
11	30	sp|P17785|ANXA2_CHICK	F.RKLM(+15.99)VAL.A	Y	25.65	845.516	7	0	423.765	2	26.73	2390000	1	7030	20190301_Phil82_021119_chymo_P_0p1ug_02.mzML	1	168	174	Oxidation (M)	M4:Oxidation (M):1000.00
9	18	tr|Q9YGW6|Q9YGW6_CHICK	M.TAPPPPPPIYEPVNY.H	Y	99.05	1650.83	15	-0.3	826.422	2	46.44	5950000	1	9772	20190301_Phil82_021119_chymo_P_0p1ug_02.mzML	3	468	482
9	18	tr|Q9YGW6|Q9YGW6_CHICK	W.SEIRNISFN(+.98)DKKF.V	N	94.47	1597.81	13	0.7	533.611	3	35.52	3500000	1	8257	20190301_Phil82_021119_chymo_P_0p1ug_02.mzML	5	243	255	Deamidation N	N9:Deamidation N:82.24
9	18	tr|Q9YGW6|Q9YGW6_CHICK	W.SEIRNISFNDKKF.V	N	79.82	1596.83	13	-0.6	533.282	3	31.77	2710000	1	7738	20190301_Phil82_021119_chymo_P_0p1ug_02.mzML	2	243	255
9	18	tr|Q9YGW6|Q9YGW6_CHICK	F.SSEGIRNDRNEEKRITEAEKNERVQRQL.K	Y	78.45	3383.73	28	0.6	564.962	6	21.94	2680000	1	6364	20190301_Phil82_021119_chymo_P_0p1ug_02.mzML	2	503	530
9	18	tr|Q9YGW6|Q9YGW6_CHICK	K.RAEKELSDQIQRAL.Q	Y	75.6	1655.9	14	0.6	552.973	3	33.04	4560000	1	7912	20190301_Phil82_021119_chymo_P_0p1ug_02.mzML	1	360	373
9	18	tr|Q9YGW6|Q9YGW6_CHICK	Y.M(+15.99)RRRKPDTIEVQQM(+15.99).K	N	75.39	1818.92	14	0	455.737	4	12.94	2430000	1	5121	20190301_Phil82_021119_chymo_P_0p1ug_02.mzML	1	292	305	Oxidation (M)	M1:Oxidation (M):1000.00;M14:Oxidation (M):1000.00
9	18	tr|Q9YGW6|Q9YGW6_CHICK	K.TKRAEKELSDQIQRAL.Q	Y	74.97	1885.04	16	0.1	472.267	4	31.7	2860000	1	7729	20190301_Phil82_021119_chymo_P_0p1ug_02.mzML	2	358	373
9	18	tr|Q9YGW6|Q9YGW6_CHICK	Y.EVKTKRAEKELSDQIQRAL.Q	Y	73.94	2241.24	19	0.4	561.318	4	33.65	2770000	1	7998	20190301_Phil82_021119_chymo_P_0p1ug_02.mzML	1	355	373
9	18	tr|Q9YGW6|Q9YGW6_CHICK	L.SRDQWEERIQVW.H	Y	73.55	1630.79	12	0.8	816.4	2	45.5	655000	1	9638	20190301_Phil82_021119_chymo_P_0p1ug_02.mzML	2	164	175
9	18	tr|Q9YGW6|Q9YGW6_CHICK	Y.LKIAQDLEM(+15.99)Y.G	N	72.03	1238.62	10	0	620.318	2	40.49	3370000	1	8941	20190301_Phil82_021119_chymo_P_0p1ug_02.mzML	1	192	201	Oxidation (M)	M9:Oxidation (M):1000.00
9	18	tr|Q9YGW6|Q9YGW6_CHICK	Y.MRRRKPDTIEVQQM(+15.99).K	N	65.29	1802.92	14	-0.7	451.738	4	13.68	121000	1	5224	20190301_Phil82_021119_chymo_P_0p1ug_02.mzML	1	292	305	Oxidation (M)	M14:Oxidation (M):67.11
9	18	tr|Q9YGW6|Q9YGW6_CHICK	Y.HVHDNLHDEGSEY.S	Y	64.91	1550.64	13	0.1	517.887	3	14.76	918000	1	5374	20190301_Phil82_021119_chymo_P_0p1ug_02.mzML	1	483	495
9	18	tr|Q9YGW6|Q9YGW6_CHICK	T.APPPPPPIYEPVNY.H	Y	63.24	1549.78	14	-1	775.897	2	46.32	2600000	1	9754	20190301_Phil82_021119_chymo_P_0p1ug_02.mzML	1	469	482
9	18	tr|Q9YGW6|Q9YGW6_CHICK	Y.TAKIALLEEAR.K	Y	57.36	1213.7	11	0.9	405.575	3	34.01	365000	1	8048	20190301_Phil82_021119_chymo_P_0p1ug_02.mzML	1	425	435
9	18	tr|Q9YGW6|Q9YGW6_CHICK	M.KAQAREEKHQKQLERQQL.E	Y	52.34	2247.22	18	1.4	562.813	4	11.59	126000	1	4889	20190301_Phil82_021119_chymo_P_0p1ug_02.mzML	1	306	323
9	18	tr|Q9YGW6|Q9YGW6_CHICK	W.SEIRNISF.N	N	50.72	964.498	8	0.3	483.256	2	36.35	9610000	1	8372	20190301_Phil82_021119_chymo_P_0p1ug_02.mzML	1	243	250
9	18	tr|Q9YGW6|Q9YGW6_CHICK	W.LGVDALGLNIY.E	N	48.74	1146.63	11	-2.4	574.32	2	63.53	429000	1	12077	20190301_Phil82_021119_chymo_P_0p1ug_02.mzML	1	218	228
9	18	tr|Q9YGW6|Q9YGW6_CHICK	L.VRLQEYEVK.T	Y	48.51	1162.63	9	-0.6	388.552	3	24.61	797000	1	6737	20190301_Phil82_021119_chymo_P_0p1ug_02.mzML	1	349	357
9	18	tr|Q9YGW6|Q9YGW6_CHICK	Y.TAKIALLEEARKRKESEVEEW.Q	Y	46.77	2514.34	21	-0.4	503.876	5	35.85	1930000	1	8302	20190301_Phil82_021119_chymo_P_0p1ug_02.mzML	1	425	445
9	18	tr|Q9YGW6|Q9YGW6_CHICK	L.N(+.98)SERLIPQRVM(+15.99)DQHKL.S	Y	45.22	1980.02	16	0.1	496.013	4	28.11	4820000	1	7224	20190301_Phil82_021119_chymo_P_0p1ug_02.mzML	2	148	163	Deamidation N; Oxidation (M)	N1:Deamidation N:1000.00;M11:Oxidation (M):1000.00
9	18	tr|Q9YGW6|Q9YGW6_CHICK	F.VIKPIDKKAPDFVFY.A	N	44.37	1779	15	-0.5	445.756	4	43.78	5590000	1	9400	20190301_Phil82_021119_chymo_P_0p1ug_02.mzML	3	256	270
9	18	tr|Q9YGW6|Q9YGW6_CHICK	Y.LKIAQDLEMY.G	N	40.74	1222.63	10	2.4	612.322	2	46.25		1	9746	20190301_Phil82_021119_chymo_P_0p1ug_02.mzML	1	192	201
9	18	tr|Q9YGW6|Q9YGW6_CHICK	W.SEIRNISFN.D	N	38.01	1078.54	9	-1	540.277	2	31.86	627000	1	7752	20190301_Phil82_021119_chymo_P_0p1ug_02.mzML	1	243	251
9	18	tr|Q9YGW6|Q9YGW6_CHICK	L.VRLQEY.E	Y	35.48	806.429	6	-0.3	404.221	2	22.39	3680000	1	6428	20190301_Phil82_021119_chymo_P_0p1ug_02.mzML	1	349	354
9	18	tr|Q9YGW6|Q9YGW6_CHICK	Y.TAKIALL.E	N	34.85	728.48	7	-0.1	365.247	2	39.87	3760000	1	8855	20190301_Phil82_021119_chymo_P_0p1ug_02.mzML	2	425	431
9	18	tr|Q9YGW6|Q9YGW6_CHICK	L.EEARKRKESEVEEW.Q	Y	33.54	1803.88	14	0.6	451.976	4	17.94	726000	1	5805	20190301_Phil82_021119_chymo_P_0p1ug_02.mzML	1	432	445
9	18	tr|Q9YGW6|Q9YGW6_CHICK	L.NSERLIPQRVMDQHKL.S	Y	32.8	1963.04	16	0.7	491.768	4	30.99	2590000	1	7627	20190301_Phil82_021119_chymo_P_0p1ug_02.mzML	1	148	163
9	18	tr|Q9YGW6|Q9YGW6_CHICK	L.NSERLIPQRVM(+15.99)DQHKL.S	Y	32.75	1979.04	16	0.8	660.687	3	24.23	941000	1	6684	20190301_Phil82_021119_chymo_P_0p1ug_02.mzML	2	148	163	Oxidation (M)	M11:Oxidation (M):1000.00
9	18	tr|Q9YGW6|Q9YGW6_CHICK	L.RQIRQGNTKQRIDEFEAM	N	20.63	2219.12	18	0.2	555.788	4	26.37	227000	1	6980	20190301_Phil82_021119_chymo_P_0p1ug_02.mzML	1	568	585
14	47	sp|P09244|TBB7_CHICK	Y.VPRAILVDLEPGTM(+15.99)DSVRSGPF.G	N	112.1	2371.22	22	0.2	791.414	3	53	1500000	1	10663	20190301_Phil82_021119_chymo_P_0p1ug_02.mzML	1	60	81	Oxidation (M)	M14:Oxidation (M):1000.00
14	47	sp|P09244|TBB7_CHICK	R.AILVDLEPGTM(+15.99)DSVRSGPF.G	N	82.44	2019	19	2.8	1010.51	2	55.01		1	10929	20190301_Phil82_021119_chymo_P_0p1ug_02.mzML	2	63	81	Oxidation (M)	M11:Oxidation (M):1000.00
14	47	sp|P09244|TBB7_CHICK	F.SVVPSPKVSDTVVEPY.N	N	77.35	1701.88	16	0.8	851.949	2	40.5	9960000	1	8942	20190301_Phil82_021119_chymo_P_0p1ug_02.mzML	3	168	183
14	47	sp|P09244|TBB7_CHICK	Y.HGDSDLQLDRISVY.Y	Y	69.47	1616.78	14	0.6	539.934	3	42.25	2300000	1	9191	20190301_Phil82_021119_chymo_P_0p1ug_02.mzML	1	37	50
14	47	sp|P09244|TBB7_CHICK	Y.RALTVPELTQQVF.D	Y	69.41	1500.83	13	0.6	751.423	2	54.56	11500000	1	10870	20190301_Phil82_021119_chymo_P_0p1ug_02.mzML	3	282	294
14	47	sp|P09244|TBB7_CHICK	L.SVHQLVENTDETY.C	N	68.46	1533.69	13	-2.9	767.852	2	29.19		1	7374	20190301_Phil82_021119_chymo_P_0p1ug_02.mzML	1	188	200
14	47	sp|P09244|TBB7_CHICK	L.ISKIREEYPDRIM(+15.99)NTF.S	N	68.33	2027.01	16	1	676.679	3	32.65	2760000	1	7857	20190301_Phil82_021119_chymo_P_0p1ug_02.mzML	2	152	167	Oxidation (M)	M13:Oxidation (M):1000.00
14	47	sp|P09244|TBB7_CHICK	F.GQIFRPDNFVF.G	N	64.92	1338.67	11	0.9	670.344	2	57	300000	1	11192	20190301_Phil82_021119_chymo_P_0p1ug_02.mzML	1	82	92
14	47	sp|P09244|TBB7_CHICK	L.AVNM(+15.99)VPFPRLH.F	N	62.75	1295.68	11	-0.5	432.901	3	38.37	791000	1	8649	20190301_Phil82_021119_chymo_P_0p1ug_02.mzML	1	254	264	Oxidation (M)	M4:Oxidation (M):1000.00
14	47	sp|P09244|TBB7_CHICK	F.GQIFRPDNF.V	N	58.12	1092.54	9	0.1	547.275	2	38.99	2620000	1	8735	20190301_Phil82_021119_chymo_P_0p1ug_02.mzML	1	82	90
14	47	sp|P09244|TBB7_CHICK	L.AVNM(+15.99)VPFPRLHF.F	N	57.79	1442.75	12	-0.4	481.923	3	51.41	514000	1	10447	20190301_Phil82_021119_chymo_P_0p1ug_02.mzML	1	254	265	Oxidation (M)	M4:Oxidation (M):1000.00
14	47	sp|P09244|TBB7_CHICK	F.IGN(+.98)STAIQELF.K	N	56.33	1192.6	11	-0.2	597.306	2	61.18	3350000	1	11755	20190301_Phil82_021119_chymo_P_0p1ug_02.mzML	1	368	378	Deamidation N	N3:Deamidation N:1000.00
14	47	sp|P09244|TBB7_CHICK	M.DSVRSGPF.G	N	53.78	863.414	8	0.3	432.714	2	24.93	2460000	1	6780	20190301_Phil82_021119_chymo_P_0p1ug_02.mzML	1	74	81
14	47	sp|P09244|TBB7_CHICK	F.KRISEQFTAM(+15.99)F.R	N	50.72	1372.68	11	-1.6	458.567	3	35.31		1	8228	20190301_Phil82_021119_chymo_P_0p1ug_02.mzML	1	379	389	Oxidation (M)	M10:Oxidation (M):1000.00
14	47	sp|P09244|TBB7_CHICK	H.SLGGGTGSGM(+15.99)GTLL.I	N	49.29	1222.59	14	0.1	612.301	2	39.81	523000	1	8847	20190301_Phil82_021119_chymo_P_0p1ug_02.mzML	1	138	151	Oxidation (M)	M10:Oxidation (M):1000.00
14	47	sp|P09244|TBB7_CHICK	F.IGNSTAIQELF.K	N	47.12	1191.61	11	0.6	596.814	2	57.11	3280000	1	11207	20190301_Phil82_021119_chymo_P_0p1ug_02.mzML	1	368	378
14	47	sp|P09244|TBB7_CHICK	H.FFMPGFAPL.T	N	39.74	1025.5	9	0.5	513.76	2	72.53	673000	1	13577	20190301_Phil82_021119_chymo_P_0p1ug_02.mzML	1	265	273
14	47	sp|P09244|TBB7_CHICK	H.FFM(+15.99)PGFAPL.T	N	37.2	1041.5	9	0	521.757	2	61.55	3860000	1	11805	20190301_Phil82_021119_chymo_P_0p1ug_02.mzML	1	265	273	Oxidation (M)	M3:Oxidation (M):1000.00
14	47	sp|P09244|TBB7_CHICK	F.FMPGFAPL.T	N	36.51	878.436	8	-0.2	440.225	2	59.82	1220000	1	11569	20190301_Phil82_021119_chymo_P_0p1ug_02.mzML	2	266	273
14	47	sp|P09244|TBB7_CHICK	L.TVPELTQQVF.D	Y	35.96	1160.61	10	0.5	581.311	2	49.95	726000	1	10250	20190301_Phil82_021119_chymo_P_0p1ug_02.mzML	1	285	294
14	47	sp|P09244|TBB7_CHICK	F.RPDNFVF.G	N	34.98	893.439	7	0.6	447.727	2	41.11	1500000	1	9031	20190301_Phil82_021119_chymo_P_0p1ug_02.mzML	1	86	92
14	47	sp|P09244|TBB7_CHICK	F.KRISEQF.T	N	28.05	906.492	7	-0.1	454.253	2	17.85	944000	1	5794	20190301_Phil82_021119_chymo_P_0p1ug_02.mzML	1	379	385
14	47	sp|P09244|TBB7_CHICK	Y.LTVAAVF.R	N	23.5	719.422	7	-0.5	360.718	2	52.43	312000	1	10585	20190301_Phil82_021119_chymo_P_0p1ug_02.mzML	1	311	317
14	47	sp|P09244|TBB7_CHICK	L.AVNMVPFPRLH.F	N	21.14	1279.69	11	0.5	427.57	3	45.13	157000	1	9585	20190301_Phil82_021119_chymo_P_0p1ug_02.mzML	1	254	264
19	145	tr|D0EKR3|D0EKR3_CHICK	F.FDIAAN(+.98)GEPLGRVTF.E	Y	110.53	1606.8	15	0.4	804.407	2	55.83	10800000	1	11038	20190301_Phil82_021119_chymo_P_0p1ug_02.mzML	3	8	22	Deamidation N	N6:Deamidation N:1000.00
19	145	tr|D0EKR3|D0EKR3_CHICK	F.DIAAN(+.98)GEPLGRVTF.E	Y	99.98	1459.73	14	0.2	730.873	2	49.26	13300000	1	10158	20190301_Phil82_021119_chymo_P_0p1ug_02.mzML	3	9	22	Deamidation N	N5:Deamidation N:1000.00
19	145	tr|D0EKR3|D0EKR3_CHICK	F.ILKHTGPGILSM(+15.99)ANAGPNTN(+.98)GSQF.F	Y	95.18	2441.2	24	0.7	814.741	3	37.61	2250000	1	8544	20190301_Phil82_021119_chymo_P_0p1ug_02.mzML	1	89	112	Oxidation (M); Deamidation N	M12:Oxidation (M):1000.00;N20:Deamidation N:55.92
19	145	tr|D0EKR3|D0EKR3_CHICK	F.ELFADKVPITAENF.R	Y	89.78	1592.81	14	0.3	797.412	2	53.61	25200000	1	10744	20190301_Phil82_021119_chymo_P_0p1ug_02.mzML	3	23	36
19	145	tr|D0EKR3|D0EKR3_CHICK	F.RALSTGEKGFGY.K	Y	75.38	1284.65	12	0.3	429.223	3	25.25	9240000	1	6823	20190301_Phil82_021119_chymo_P_0p1ug_02.mzML	1	37	48
19	145	tr|D0EKR3|D0EKR3_CHICK	F.FDIAAN(+.98)GEPL.G	Y	71.44	1046.49	10	0.6	524.254	2	47.17	1330000	1	9873	20190301_Phil82_021119_chymo_P_0p1ug_02.mzML	1	8	17	Deamidation N	N6:Deamidation N:1000.00
19	145	tr|D0EKR3|D0EKR3_CHICK	F.ADKVPITAENF.R	Y	70.2	1203.61	11	0.5	602.814	2	36.66		1	8415	20190301_Phil82_021119_chymo_P_0p1ug_02.mzML	1	26	36
19	145	tr|D0EKR3|D0EKR3_CHICK	Y.GEKFADENFIL.K	Y	55.08	1281.62	11	0.1	641.819	2	50.96	1520000	1	10387	20190301_Phil82_021119_chymo_P_0p1ug_02.mzML	1	80	90
19	145	tr|D0EKR3|D0EKR3_CHICK	Y.GEKFADENF.I	Y	54.65	1055.46	9	0.3	528.735	2	30.06	2570000	1	7495	20190301_Phil82_021119_chymo_P_0p1ug_02.mzML	1	80	88
19	145	tr|D0EKR3|D0EKR3_CHICK	L.STGEKGFGY.K	Y	52.59	944.424	9	0.4	473.219	2	22.07	2760000	1	6381	20190301_Phil82_021119_chymo_P_0p1ug_02.mzML	1	40	48
19	145	tr|D0EKR3|D0EKR3_CHICK	F.ILKHTGPGIL.S	Y	41.48	1047.64	10	-0.3	524.829	2	29.71	2020000	1	7445	20190301_Phil82_021119_chymo_P_0p1ug_02.mzML	1	89	98
19	145	tr|D0EKR3|D0EKR3_CHICK	W.LDGKHVVF.G	Y	35.21	913.502	8	-0.2	457.758	2	28.41	1080000	1	7268	20190301_Phil82_021119_chymo_P_0p1ug_02.mzML	1	122	129
19	145	tr|D0EKR3|D0EKR3_CHICK	F.RALSTGEKGF.G	Y	34.82	1064.56	10	0.2	533.288	2	19.12	168000	1	5967	20190301_Phil82_021119_chymo_P_0p1ug_02.mzML	1	37	46
19	145	tr|D0EKR3|D0EKR3_CHICK	F.IC(+57.02)TAKTEWLDGKHVVF.G	Y	33.3	1902.97	16	0.4	476.749	4	42.6	1140000	1	9238	20190301_Phil82_021119_chymo_P_0p1ug_02.mzML	1	114	129	Carbamidomethylation	C2:Carbamidomethylation:1000.00
12	22	tr|F1NWP3|F1NWP3_CHICK	F.TDTERLIGDAAKNQVAM(+15.99)NPTNTVF.D	Y	96.2	2621.28	24	0.4	874.766	3	43.3	3120000	1	9333	20190301_Phil82_021119_chymo_P_0p1ug_02.mzML	1	45	68	Oxidation (M)	M17:Oxidation (M):1000.00
12	22	tr|F1NWP3|F1NWP3_CHICK	F.N(+.98)GKELNKSINPDEAVAY.G	N	78.23	1861.91	17	-2.2	621.641	3	33.93	2460000	1	8038	20190301_Phil82_021119_chymo_P_0p1ug_02.mzML	1	355	371	Deamidation N	N1:Deamidation N:17.25
12	22	tr|F1NWP3|F1NWP3_CHICK	L.IGRRFDDSVVQSDM(+15.99)KHWPF.T	Y	75.66	2335.12	19	-0.1	584.786	4	41.82	2120000	1	9130	20190301_Phil82_021119_chymo_P_0p1ug_02.mzML	1	74	92	Oxidation (M)	M14:Oxidation (M):1000.00
12	22	tr|F1NWP3|F1NWP3_CHICK	L.SLGIETAGGVM(+15.99)TVL.I	Y	75.07	1362.71	14	-0.7	682.36	2	52.3	473000	1	10568	20190301_Phil82_021119_chymo_P_0p1ug_02.mzML	1	400	413	Oxidation (M)	M11:Oxidation (M):1000.00
12	22	tr|F1NWP3|F1NWP3_CHICK	L.IKRNTTIPTKQTQTF.T	N	73.87	1775.99	15	0.8	593.004	3	20.24	3570000	1	6127	20190301_Phil82_021119_chymo_P_0p1ug_02.mzML	1	414	428
12	22	tr|F1NWP3|F1NWP3_CHICK	F.TDTERLIGDAAKN(+.98)QVAM(+15.99)NPTNTVF.D	Y	72.95	2622.26	24	1.3	875.095	3	42.38		1	9208	20190301_Phil82_021119_chymo_P_0p1ug_02.mzML	1	45	68	Deamidation N; Oxidation (M)	N13:Deamidation N:45.16;M17:Oxidation (M):1000.00
12	22	tr|F1NWP3|F1NWP3_CHICK	Y.LGKTVTNAVVTVPAYF.N	Y	71.46	1678.93	16	0.1	840.472	2	53.33	2500000	1	10706	20190301_Phil82_021119_chymo_P_0p1ug_02.mzML	1	135	150
12	22	tr|F1NWP3|F1NWP3_CHICK	Y.SDNQPGVLIQVY.E	Y	70.03	1331.67	12	1	666.844	2	49.76	2980000	1	10225	20190301_Phil82_021119_chymo_P_0p1ug_02.mzML	1	432	443
12	22	tr|F1NWP3|F1NWP3_CHICK	F.N(+.98)DSQRQATKDAGTIAGLNVL.R	Y	68.72	2072.05	20	-1	691.69	3	48.39		1	10040	20190301_Phil82_021119_chymo_P_0p1ug_02.mzML	1	151	170	Deamidation N	N1:Deamidation N:83.00
12	22	tr|F1NWP3|F1NWP3_CHICK	Y.GLDKKVGAERNVL.I	Y	67.5	1397.8	13	0.3	466.94	3	23.09	1080000	1	6526	20190301_Phil82_021119_chymo_P_0p1ug_02.mzML	2	184	196
12	22	tr|F1NWP3|F1NWP3_CHICK	L.IKRN(+.98)TTIPTKQTQTF.T	N	67.03	1776.97	15	-0.7	593.331	3	22.54	1220000	1	6448	20190301_Phil82_021119_chymo_P_0p1ug_02.mzML	1	414	428	Deamidation N	N4:Deamidation N:1000.00
12	22	tr|F1NWP3|F1NWP3_CHICK	F.NDSQRQATKDAGTIAGLNVL.R	Y	63.85	2071.07	20	0.5	691.363	3	44.72	2270000	1	9528	20190301_Phil82_021119_chymo_P_0p1ug_02.mzML	1	151	170
12	22	tr|F1NWP3|F1NWP3_CHICK	L.SLGIETAGGVMTVL.I	Y	61.88	1346.71	14	0	674.363	2	62.57	717000	1	11950	20190301_Phil82_021119_chymo_P_0p1ug_02.mzML	1	400	413
12	22	tr|F1NWP3|F1NWP3_CHICK	L.RIINEPTAAAIAY.G	N	61.23	1401.76	13	0	701.888	2	38.63	5850000	1	8686	20190301_Phil82_021119_chymo_P_0p1ug_02.mzML	1	171	183
12	22	tr|F1NWP3|F1NWP3_CHICK	F.TVVN(+.98)DAGRPKVQVEY.K	Y	54.83	1674.86	15	-0.1	559.293	3	29.63		1	7435	20190301_Phil82_021119_chymo_P_0p1ug_02.mzML	1	93	107	Deamidation N	N4:Deamidation N:1000.00
12	22	tr|F1NWP3|F1NWP3_CHICK	N.VLRIINEPTAAAIAY.G	Y	52.48	1613.91	15	0.8	807.965	2	49.05	598000	1	10130	20190301_Phil82_021119_chymo_P_0p1ug_02.mzML	1	169	183
12	22	tr|F1NWP3|F1NWP3_CHICK	F.TVVNDAGRPKVQVEY.K	Y	51.07	1673.87	15	0	558.965	3	28.66	7140000	1	7302	20190301_Phil82_021119_chymo_P_0p1ug_02.mzML	2	93	107
12	22	tr|F1NWP3|F1NWP3_CHICK	Y.KGETKSFYPEEISSMVL.T	Y	50.97	1943.95	17	0.1	648.992	3	54.14	257000	1	10814	20190301_Phil82_021119_chymo_P_0p1ug_02.mzML	1	108	124
12	22	tr|F1NWP3|F1NWP3_CHICK	L.TKMKEIAEAY.L	N	47.85	1182.6	10	0.3	395.206	3	23.41	1820000	1	6570	20190301_Phil82_021119_chymo_P_0p1ug_02.mzML	1	125	134
12	22	tr|F1NWP3|F1NWP3_CHICK	F.TDTERLIGDAAKNQVAM(+15.99)NPTN(+.98)TVF.D	Y	42.66	2622.26	24	0.2	875.094	3	44.37		1	9480	20190301_Phil82_021119_chymo_P_0p1ug_02.mzML	1	45	68	Oxidation (M); Deamidation N	M17:Oxidation (M):1000.00;N21:Deamidation N:12.33
12	22	tr|F1NWP3|F1NWP3_CHICK	L.VGGSTRIPKIQ.K	N	37.96	1154.68	11	0	578.346	2	23.63	414000	1	6600	20190301_Phil82_021119_chymo_P_0p1ug_02.mzML	3	337	347
12	22	tr|F1NWP3|F1NWP3_CHICK	M.KHWPF.T	N	34.49	713.365	5	0.1	357.69	2	31.76	878000	1	7736	20190301_Phil82_021119_chymo_P_0p1ug_02.mzML	1	88	92
12	22	tr|F1NWP3|F1NWP3_CHICK	N.TTIPTKQTQTF.T	N	33.64	1264.67	11	-0.2	633.34	2	26.22	16200000	1	6959	20190301_Phil82_021119_chymo_P_0p1ug_02.mzML	1	418	428
12	22	tr|F1NWP3|F1NWP3_CHICK	R.ARFEELNADLF.R	N	33.64	1323.65	11	-0.3	662.83	2	52.73	281000	1	10627	20190301_Phil82_021119_chymo_P_0p1ug_02.mzML	1	300	310
12	22	tr|F1NWP3|F1NWP3_CHICK	Y.GAAVQAAIL.S	N	25.66	812.476	9	-0.7	407.245	2	40.26	5330000	1	8909	20190301_Phil82_021119_chymo_P_0p1ug_02.mzML	2	372	380
12	22	tr|F1NWP3|F1NWP3_CHICK	Q.KLLQDFF.N	N	24.63	909.496	7	0	455.755	2	53.62	2290000	1	10745	20190301_Phil82_021119_chymo_P_0p1ug_02.mzML	1	348	354
12	22	tr|F1NWP3|F1NWP3_CHICK	F.RGTLDPVEKALRDAKLDKSQIHDIVL.V	Y	23.79	2929.63	26	0.2	586.934	5	50.62		1	10341	20190301_Phil82_021119_chymo_P_0p1ug_02.mzML	1	311	336
12	23	tr|A0A1D5PFJ6|A0A1D5PFJ6_CHICK	F.TDTERLIGDAAKNQVAM(+15.99)NPTNTVF.D	Y	96.2	2621.28	24	0.4	874.766	3	43.3	3120000	1	9333	20190301_Phil82_021119_chymo_P_0p1ug_02.mzML	1	45	68	Oxidation (M)	M17:Oxidation (M):1000.00
12	23	tr|A0A1D5PFJ6|A0A1D5PFJ6_CHICK	F.N(+.98)GKELNKSINPDEAVAY.G	N	78.23	1861.91	17	-2.2	621.641	3	33.93	2460000	1	8038	20190301_Phil82_021119_chymo_P_0p1ug_02.mzML	1	355	371	Deamidation N	N1:Deamidation N:17.25
12	23	tr|A0A1D5PFJ6|A0A1D5PFJ6_CHICK	L.IGRRFDDSVVQSDM(+15.99)KHWPF.T	Y	75.66	2335.12	19	-0.1	584.786	4	41.82	2120000	1	9130	20190301_Phil82_021119_chymo_P_0p1ug_02.mzML	1	74	92	Oxidation (M)	M14:Oxidation (M):1000.00
12	23	tr|A0A1D5PFJ6|A0A1D5PFJ6_CHICK	L.SLGIETAGGVM(+15.99)TVL.I	Y	75.07	1362.71	14	-0.7	682.36	2	52.3	473000	1	10568	20190301_Phil82_021119_chymo_P_0p1ug_02.mzML	1	400	413	Oxidation (M)	M11:Oxidation (M):1000.00
12	23	tr|A0A1D5PFJ6|A0A1D5PFJ6_CHICK	L.IKRNTTIPTKQTQTF.T	N	73.87	1775.99	15	0.8	593.004	3	20.24	3570000	1	6127	20190301_Phil82_021119_chymo_P_0p1ug_02.mzML	1	414	428
12	23	tr|A0A1D5PFJ6|A0A1D5PFJ6_CHICK	F.TDTERLIGDAAKN(+.98)QVAM(+15.99)NPTNTVF.D	Y	72.95	2622.26	24	1.3	875.095	3	42.38		1	9208	20190301_Phil82_021119_chymo_P_0p1ug_02.mzML	1	45	68	Deamidation N; Oxidation (M)	N13:Deamidation N:45.16;M17:Oxidation (M):1000.00
12	23	tr|A0A1D5PFJ6|A0A1D5PFJ6_CHICK	Y.LGKTVTNAVVTVPAYF.N	Y	71.46	1678.93	16	0.1	840.472	2	53.33	2500000	1	10706	20190301_Phil82_021119_chymo_P_0p1ug_02.mzML	1	135	150
12	23	tr|A0A1D5PFJ6|A0A1D5PFJ6_CHICK	Y.SDNQPGVLIQVY.E	Y	70.03	1331.67	12	1	666.844	2	49.76	2980000	1	10225	20190301_Phil82_021119_chymo_P_0p1ug_02.mzML	1	432	443
12	23	tr|A0A1D5PFJ6|A0A1D5PFJ6_CHICK	F.N(+.98)DSQRQATKDAGTIAGLNVL.R	Y	68.72	2072.05	20	-1	691.69	3	48.39		1	10040	20190301_Phil82_021119_chymo_P_0p1ug_02.mzML	1	151	170	Deamidation N	N1:Deamidation N:83.00
12	23	tr|A0A1D5PFJ6|A0A1D5PFJ6_CHICK	Y.GLDKKVGAERNVL.I	Y	67.5	1397.8	13	0.3	466.94	3	23.09	1080000	1	6526	20190301_Phil82_021119_chymo_P_0p1ug_02.mzML	2	184	196
12	23	tr|A0A1D5PFJ6|A0A1D5PFJ6_CHICK	L.IKRN(+.98)TTIPTKQTQTF.T	N	67.03	1776.97	15	-0.7	593.331	3	22.54	1220000	1	6448	20190301_Phil82_021119_chymo_P_0p1ug_02.mzML	1	414	428	Deamidation N	N4:Deamidation N:1000.00
12	23	tr|A0A1D5PFJ6|A0A1D5PFJ6_CHICK	F.NDSQRQATKDAGTIAGLNVL.R	Y	63.85	2071.07	20	0.5	691.363	3	44.72	2270000	1	9528	20190301_Phil82_021119_chymo_P_0p1ug_02.mzML	1	151	170
12	23	tr|A0A1D5PFJ6|A0A1D5PFJ6_CHICK	L.SLGIETAGGVMTVL.I	Y	61.88	1346.71	14	0	674.363	2	62.57	717000	1	11950	20190301_Phil82_021119_chymo_P_0p1ug_02.mzML	1	400	413
12	23	tr|A0A1D5PFJ6|A0A1D5PFJ6_CHICK	L.RIINEPTAAAIAY.G	N	61.23	1401.76	13	0	701.888	2	38.63	5850000	1	8686	20190301_Phil82_021119_chymo_P_0p1ug_02.mzML	1	171	183
12	23	tr|A0A1D5PFJ6|A0A1D5PFJ6_CHICK	F.TVVN(+.98)DAGRPKVQVEY.K	Y	54.83	1674.86	15	-0.1	559.293	3	29.63		1	7435	20190301_Phil82_021119_chymo_P_0p1ug_02.mzML	1	93	107	Deamidation N	N4:Deamidation N:1000.00
12	23	tr|A0A1D5PFJ6|A0A1D5PFJ6_CHICK	N.VLRIINEPTAAAIAY.G	Y	52.48	1613.91	15	0.8	807.965	2	49.05	598000	1	10130	20190301_Phil82_021119_chymo_P_0p1ug_02.mzML	1	169	183
12	23	tr|A0A1D5PFJ6|A0A1D5PFJ6_CHICK	F.TVVNDAGRPKVQVEY.K	Y	51.07	1673.87	15	0	558.965	3	28.66	7140000	1	7302	20190301_Phil82_021119_chymo_P_0p1ug_02.mzML	2	93	107
12	23	tr|A0A1D5PFJ6|A0A1D5PFJ6_CHICK	Y.KGETKSFYPEEISSMVL.T	Y	50.97	1943.95	17	0.1	648.992	3	54.14	257000	1	10814	20190301_Phil82_021119_chymo_P_0p1ug_02.mzML	1	108	124
12	23	tr|A0A1D5PFJ6|A0A1D5PFJ6_CHICK	L.TKMKEIAEAY.L	N	47.85	1182.6	10	0.3	395.206	3	23.41	1820000	1	6570	20190301_Phil82_021119_chymo_P_0p1ug_02.mzML	1	125	134
12	23	tr|A0A1D5PFJ6|A0A1D5PFJ6_CHICK	F.TDTERLIGDAAKNQVAM(+15.99)NPTN(+.98)TVF.D	Y	42.66	2622.26	24	0.2	875.094	3	44.37		1	9480	20190301_Phil82_021119_chymo_P_0p1ug_02.mzML	1	45	68	Oxidation (M); Deamidation N	M17:Oxidation (M):1000.00;N21:Deamidation N:12.33
12	23	tr|A0A1D5PFJ6|A0A1D5PFJ6_CHICK	L.VGGSTRIPKIQ.K	N	37.96	1154.68	11	0	578.346	2	23.63	414000	1	6600	20190301_Phil82_021119_chymo_P_0p1ug_02.mzML	3	337	347
12	23	tr|A0A1D5PFJ6|A0A1D5PFJ6_CHICK	M.KHWPF.T	N	34.49	713.365	5	0.1	357.69	2	31.76	878000	1	7736	20190301_Phil82_021119_chymo_P_0p1ug_02.mzML	1	88	92
12	23	tr|A0A1D5PFJ6|A0A1D5PFJ6_CHICK	N.TTIPTKQTQTF.T	N	33.64	1264.67	11	-0.2	633.34	2	26.22	16200000	1	6959	20190301_Phil82_021119_chymo_P_0p1ug_02.mzML	1	418	428
12	23	tr|A0A1D5PFJ6|A0A1D5PFJ6_CHICK	R.ARFEELNADLF.R	N	33.64	1323.65	11	-0.3	662.83	2	52.73	281000	1	10627	20190301_Phil82_021119_chymo_P_0p1ug_02.mzML	1	300	310
12	23	tr|A0A1D5PFJ6|A0A1D5PFJ6_CHICK	Y.GAAVQAAIL.S	N	25.66	812.476	9	-0.7	407.245	2	40.26	5330000	1	8909	20190301_Phil82_021119_chymo_P_0p1ug_02.mzML	2	372	380
12	23	tr|A0A1D5PFJ6|A0A1D5PFJ6_CHICK	Q.KLLQDFF.N	N	24.63	909.496	7	0	455.755	2	53.62	2290000	1	10745	20190301_Phil82_021119_chymo_P_0p1ug_02.mzML	1	348	354
12	23	tr|A0A1D5PFJ6|A0A1D5PFJ6_CHICK	F.RGTLDPVEKALRDAKLDKSQIHDIVL.V	Y	23.79	2929.63	26	0.2	586.934	5	50.62		1	10341	20190301_Phil82_021119_chymo_P_0p1ug_02.mzML	1	311	336
20	36	tr|F1NZ78|F1NZ78_CHICK	Y.NQLLRIEEELGSKARF.A	Y	96.65	1902.03	16	-0.9	635.018	3	50.72	1290000	1	10354	20190301_Phil82_021119_chymo_P_0p1ug_02.mzML	2	408	423
20	36	tr|F1NZ78|F1NZ78_CHICK	Y.SDKVVIGM(+15.99)DVAASEF.Y	Y	95.4	1582.75	15	2.1	792.386	2	42	870000	1	9155	20190301_Phil82_021119_chymo_P_0p1ug_02.mzML	1	237	251	Oxidation (M)	M8:Oxidation (M):1000.00
20	36	tr|F1NZ78|F1NZ78_CHICK	L.RIEEELGSKARF.A	Y	82.68	1433.76	12	0.4	478.928	3	27.2	2220000	1	7097	20190301_Phil82_021119_chymo_P_0p1ug_02.mzML	1	412	423
20	36	tr|F1NZ78|F1NZ78_CHICK	L.YRHIADLAGNPEVILPVPAFN.V	Y	78.6	2305.22	21	1.5	769.416	3	59.56	1350000	1	11534	20190301_Phil82_021119_chymo_P_0p1ug_02.mzML	1	131	151
20	36	tr|F1NZ78|F1NZ78_CHICK	Y.DLDFKSPDDPSRY.I	Y	74.14	1553.7	13	3.6	518.909	3	34.11	819000	1	8063	20190301_Phil82_021119_chymo_P_0p1ug_02.mzML	1	258	270
20	36	tr|F1NZ78|F1NZ78_CHICK	Y.EALELRDNDKTRY.L	Y	66.26	1621.81	13	1	406.459	4	22.85	563000	1	6492	20190301_Phil82_021119_chymo_P_0p1ug_02.mzML	1	45	57
20	36	tr|F1NZ78|F1NZ78_CHICK	F.RAAVPSGASTGIYEALEL.R	Y	61.67	1803.94	18	2.3	902.978	2	55		1	10927	20190301_Phil82_021119_chymo_P_0p1ug_02.mzML	1	32	49
20	36	tr|F1NZ78|F1NZ78_CHICK	F.RAAVPSGASTGIY.E	Y	58.37	1248.65	13	0.6	625.331	2	27.15	3970000	1	7088	20190301_Phil82_021119_chymo_P_0p1ug_02.mzML	2	32	44
20	36	tr|F1NZ78|F1NZ78_CHICK	L.AVC(+57.02)KAGAAEKGVPL.Y	N	58.07	1369.74	14	-0.3	457.587	3	23.45	642000	1	6575	20190301_Phil82_021119_chymo_P_0p1ug_02.mzML	1	117	130	Carbamidomethylation	C3:Carbamidomethylation:1000.00
20	36	tr|F1NZ78|F1NZ78_CHICK	Y.KGFVKNYPVVSIEDPFDQDDWAAW.K	Y	56.68	2825.33	24	2.5	942.788	3	66.68	136000	1	12503	20190301_Phil82_021119_chymo_P_0p1ug_02.mzML	1	281	304
20	36	tr|F1NZ78|F1NZ78_CHICK	F.DSRGNPTVEVDLY.T	Y	51.83	1463.69	13	-1	732.851	2	40.88	1240000	1	8995	20190301_Phil82_021119_chymo_P_0p1ug_02.mzML	1	13	25
20	36	tr|F1NZ78|F1NZ78_CHICK	F.GANAILGVSL.A	N	42.99	913.523	10	0.6	457.769	2	57.13	549000	1	11210	20190301_Phil82_021119_chymo_P_0p1ug_02.mzML	1	107	116
20	36	tr|F1NZ78|F1NZ78_CHICK	Y.ISPDQLADLY.K	Y	36.04	1133.56	10	0.5	567.788	2	52.99	3250000	1	10661	20190301_Phil82_021119_chymo_P_0p1ug_02.mzML	1	271	280
20	36	tr|F1NZ78|F1NZ78_CHICK	F.M(+15.99)ILPVGADNF.K	Y	34.36	1091.53	10	0.1	546.773	2	51.06	457000	1	10400	20190301_Phil82_021119_chymo_P_0p1ug_02.mzML	1	169	178	Oxidation (M)	M1:Oxidation (M):1000.00
20	36	tr|F1NZ78|F1NZ78_CHICK	N.ILENKEALELL.K	Y	31.24	1283.73	11	0.6	642.875	2	51.48	415000	1	10456	20190301_Phil82_021119_chymo_P_0p1ug_02.mzML	1	217	227
20	36	tr|F1NZ78|F1NZ78_CHICK	N.VIN(+.98)GGSHAGNKLAM(+15.99)QEF.M	Y	27.72	1788.85	17	1.1	597.29	3	28.74	1870000	1	7312	20190301_Phil82_021119_chymo_P_0p1ug_02.mzML	1	152	168	Deamidation N; Oxidation (M)	N3:Deamidation N:38.64;M14:Oxidation (M):1000.00
20	36	tr|F1NZ78|F1NZ78_CHICK	L.KIHAREIF.D	Y	20.71	1012.58	8	0.9	507.299	2	22.02	155000	1	6374	20190301_Phil82_021119_chymo_P_0p1ug_02.mzML	1	5	12
20	35	tr|A0A1D5PSH6|A0A1D5PSH6_CHICK	Y.NQLLRIEEELGSKARF.A	Y	96.65	1902.03	16	-0.9	635.018	3	50.72	1290000	1	10354	20190301_Phil82_021119_chymo_P_0p1ug_02.mzML	2	408	423
20	35	tr|A0A1D5PSH6|A0A1D5PSH6_CHICK	Y.SDKVVIGM(+15.99)DVAASEF.Y	Y	95.4	1582.75	15	2.1	792.386	2	42	870000	1	9155	20190301_Phil82_021119_chymo_P_0p1ug_02.mzML	1	237	251	Oxidation (M)	M8:Oxidation (M):1000.00
20	35	tr|A0A1D5PSH6|A0A1D5PSH6_CHICK	L.RIEEELGSKARF.A	Y	82.68	1433.76	12	0.4	478.928	3	27.2	2220000	1	7097	20190301_Phil82_021119_chymo_P_0p1ug_02.mzML	1	412	423
20	35	tr|A0A1D5PSH6|A0A1D5PSH6_CHICK	L.YRHIADLAGNPEVILPVPAFN.V	Y	78.6	2305.22	21	1.5	769.416	3	59.56	1350000	1	11534	20190301_Phil82_021119_chymo_P_0p1ug_02.mzML	1	131	151
20	35	tr|A0A1D5PSH6|A0A1D5PSH6_CHICK	Y.DLDFKSPDDPSRY.I	Y	74.14	1553.7	13	3.6	518.909	3	34.11	819000	1	8063	20190301_Phil82_021119_chymo_P_0p1ug_02.mzML	1	258	270
20	35	tr|A0A1D5PSH6|A0A1D5PSH6_CHICK	Y.EALELRDNDKTRY.L	Y	66.26	1621.81	13	1	406.459	4	22.85	563000	1	6492	20190301_Phil82_021119_chymo_P_0p1ug_02.mzML	1	45	57
20	35	tr|A0A1D5PSH6|A0A1D5PSH6_CHICK	F.RAAVPSGASTGIYEALEL.R	Y	61.67	1803.94	18	2.3	902.978	2	55		1	10927	20190301_Phil82_021119_chymo_P_0p1ug_02.mzML	1	32	49
20	35	tr|A0A1D5PSH6|A0A1D5PSH6_CHICK	F.RAAVPSGASTGIY.E	Y	58.37	1248.65	13	0.6	625.331	2	27.15	3970000	1	7088	20190301_Phil82_021119_chymo_P_0p1ug_02.mzML	2	32	44
20	35	tr|A0A1D5PSH6|A0A1D5PSH6_CHICK	L.AVC(+57.02)KAGAAEKGVPL.Y	N	58.07	1369.74	14	-0.3	457.587	3	23.45	642000	1	6575	20190301_Phil82_021119_chymo_P_0p1ug_02.mzML	1	117	130	Carbamidomethylation	C3:Carbamidomethylation:1000.00
20	35	tr|A0A1D5PSH6|A0A1D5PSH6_CHICK	Y.KGFVKNYPVVSIEDPFDQDDWAAW.K	Y	56.68	2825.33	24	2.5	942.788	3	66.68	136000	1	12503	20190301_Phil82_021119_chymo_P_0p1ug_02.mzML	1	281	304
20	35	tr|A0A1D5PSH6|A0A1D5PSH6_CHICK	F.DSRGNPTVEVDLY.T	Y	51.83	1463.69	13	-1	732.851	2	40.88	1240000	1	8995	20190301_Phil82_021119_chymo_P_0p1ug_02.mzML	1	13	25
20	35	tr|A0A1D5PSH6|A0A1D5PSH6_CHICK	F.GANAILGVSL.A	N	42.99	913.523	10	0.6	457.769	2	57.13	549000	1	11210	20190301_Phil82_021119_chymo_P_0p1ug_02.mzML	1	107	116
20	35	tr|A0A1D5PSH6|A0A1D5PSH6_CHICK	Y.ISPDQLADLY.K	Y	36.04	1133.56	10	0.5	567.788	2	52.99	3250000	1	10661	20190301_Phil82_021119_chymo_P_0p1ug_02.mzML	1	271	280
20	35	tr|A0A1D5PSH6|A0A1D5PSH6_CHICK	F.M(+15.99)ILPVGADNF.K	Y	34.36	1091.53	10	0.1	546.773	2	51.06	457000	1	10400	20190301_Phil82_021119_chymo_P_0p1ug_02.mzML	1	169	178	Oxidation (M)	M1:Oxidation (M):1000.00
20	35	tr|A0A1D5PSH6|A0A1D5PSH6_CHICK	N.ILENKEALELL.K	Y	31.24	1283.73	11	0.6	642.875	2	51.48	415000	1	10456	20190301_Phil82_021119_chymo_P_0p1ug_02.mzML	1	217	227
20	35	tr|A0A1D5PSH6|A0A1D5PSH6_CHICK	N.VIN(+.98)GGSHAGNKLAM(+15.99)QEF.M	Y	27.72	1788.85	17	1.1	597.29	3	28.74	1870000	1	7312	20190301_Phil82_021119_chymo_P_0p1ug_02.mzML	1	152	168	Deamidation N; Oxidation (M)	N3:Deamidation N:38.64;M14:Oxidation (M):1000.00
20	35	tr|A0A1D5PSH6|A0A1D5PSH6_CHICK	L.KIHAREIF.D	Y	20.71	1012.58	8	0.9	507.299	2	22.02	155000	1	6374	20190301_Phil82_021119_chymo_P_0p1ug_02.mzML	1	5	12
20	37	tr|A0A1L1RKH8|A0A1L1RKH8_CHICK	Y.NQLLRIEEELGSKARF.A	Y	96.65	1902.03	16	-0.9	635.018	3	50.72	1290000	1	10354	20190301_Phil82_021119_chymo_P_0p1ug_02.mzML	2	419	434
20	37	tr|A0A1L1RKH8|A0A1L1RKH8_CHICK	Y.SDKVVIGM(+15.99)DVAASEF.Y	Y	95.4	1582.75	15	2.1	792.386	2	42	870000	1	9155	20190301_Phil82_021119_chymo_P_0p1ug_02.mzML	1	248	262	Oxidation (M)	M8:Oxidation (M):1000.00
20	37	tr|A0A1L1RKH8|A0A1L1RKH8_CHICK	L.RIEEELGSKARF.A	Y	82.68	1433.76	12	0.4	478.928	3	27.2	2220000	1	7097	20190301_Phil82_021119_chymo_P_0p1ug_02.mzML	1	423	434
20	37	tr|A0A1L1RKH8|A0A1L1RKH8_CHICK	L.YRHIADLAGNPEVILPVPAFN.V	Y	78.6	2305.22	21	1.5	769.416	3	59.56	1350000	1	11534	20190301_Phil82_021119_chymo_P_0p1ug_02.mzML	1	142	162
20	37	tr|A0A1L1RKH8|A0A1L1RKH8_CHICK	Y.DLDFKSPDDPSRY.I	Y	74.14	1553.7	13	3.6	518.909	3	34.11	819000	1	8063	20190301_Phil82_021119_chymo_P_0p1ug_02.mzML	1	269	281
20	37	tr|A0A1L1RKH8|A0A1L1RKH8_CHICK	Y.EALELRDNDKTRY.L	Y	66.26	1621.81	13	1	406.459	4	22.85	563000	1	6492	20190301_Phil82_021119_chymo_P_0p1ug_02.mzML	1	56	68
20	37	tr|A0A1L1RKH8|A0A1L1RKH8_CHICK	F.RAAVPSGASTGIYEALEL.R	Y	61.67	1803.94	18	2.3	902.978	2	55		1	10927	20190301_Phil82_021119_chymo_P_0p1ug_02.mzML	1	43	60
20	37	tr|A0A1L1RKH8|A0A1L1RKH8_CHICK	F.RAAVPSGASTGIY.E	Y	58.37	1248.65	13	0.6	625.331	2	27.15	3970000	1	7088	20190301_Phil82_021119_chymo_P_0p1ug_02.mzML	2	43	55
20	37	tr|A0A1L1RKH8|A0A1L1RKH8_CHICK	L.AVC(+57.02)KAGAAEKGVPL.Y	N	58.07	1369.74	14	-0.3	457.587	3	23.45	642000	1	6575	20190301_Phil82_021119_chymo_P_0p1ug_02.mzML	1	128	141	Carbamidomethylation	C3:Carbamidomethylation:1000.00
20	37	tr|A0A1L1RKH8|A0A1L1RKH8_CHICK	Y.KGFVKNYPVVSIEDPFDQDDWAAW.K	Y	56.68	2825.33	24	2.5	942.788	3	66.68	136000	1	12503	20190301_Phil82_021119_chymo_P_0p1ug_02.mzML	1	292	315
20	37	tr|A0A1L1RKH8|A0A1L1RKH8_CHICK	F.DSRGNPTVEVDLY.T	Y	51.83	1463.69	13	-1	732.851	2	40.88	1240000	1	8995	20190301_Phil82_021119_chymo_P_0p1ug_02.mzML	1	24	36
20	37	tr|A0A1L1RKH8|A0A1L1RKH8_CHICK	F.GANAILGVSL.A	N	42.99	913.523	10	0.6	457.769	2	57.13	549000	1	11210	20190301_Phil82_021119_chymo_P_0p1ug_02.mzML	1	118	127
20	37	tr|A0A1L1RKH8|A0A1L1RKH8_CHICK	Y.ISPDQLADLY.K	Y	36.04	1133.56	10	0.5	567.788	2	52.99	3250000	1	10661	20190301_Phil82_021119_chymo_P_0p1ug_02.mzML	1	282	291
20	37	tr|A0A1L1RKH8|A0A1L1RKH8_CHICK	F.M(+15.99)ILPVGADNF.K	Y	34.36	1091.53	10	0.1	546.773	2	51.06	457000	1	10400	20190301_Phil82_021119_chymo_P_0p1ug_02.mzML	1	180	189	Oxidation (M)	M1:Oxidation (M):1000.00
20	37	tr|A0A1L1RKH8|A0A1L1RKH8_CHICK	N.ILENKEALELL.K	Y	31.24	1283.73	11	0.6	642.875	2	51.48	415000	1	10456	20190301_Phil82_021119_chymo_P_0p1ug_02.mzML	1	228	238
20	37	tr|A0A1L1RKH8|A0A1L1RKH8_CHICK	N.VIN(+.98)GGSHAGNKLAM(+15.99)QEF.M	Y	27.72	1788.85	17	1.1	597.29	3	28.74	1870000	1	7312	20190301_Phil82_021119_chymo_P_0p1ug_02.mzML	1	163	179	Deamidation N; Oxidation (M)	N3:Deamidation N:38.64;M14:Oxidation (M):1000.00
20	37	tr|A0A1L1RKH8|A0A1L1RKH8_CHICK	L.KIHAREIF.D	Y	20.71	1012.58	8	0.9	507.299	2	22.02	155000	1	6374	20190301_Phil82_021119_chymo_P_0p1ug_02.mzML	1	16	23
22	61	tr|A0A1D5P6L2|A0A1D5P6L2_CHICK	F.VDLEPTVIDEVRTGTY.R	Y	99.15	1805.9	16	0.3	903.96	2	50.83	5130000	1	10370	20190301_Phil82_021119_chymo_P_0p1ug_02.mzML	2	33	48
22	61	tr|A0A1D5P6L2|A0A1D5P6L2_CHICK	F.HPEQLITGKEDAANNY.A	Y	96.23	1798.85	16	0.1	600.624	3	25.69	1550000	1	6886	20190301_Phil82_021119_chymo_P_0p1ug_02.mzML	1	53	68
22	61	tr|A0A1D5P6L2|A0A1D5P6L2_CHICK	Y.RQLFHPEQLITGKEDAANNY.A	Y	80.95	2343.16	20	-0.3	782.061	3	40.08	927000	1	8884	20190301_Phil82_021119_chymo_P_0p1ug_02.mzML	2	49	68
22	61	tr|A0A1D5P6L2|A0A1D5P6L2_CHICK	R.AVFVDLEPTVIDEVRTGTY.R	Y	72.04	2123.08	19	-0.4	708.7	3	61.85	237000	1	11854	20190301_Phil82_021119_chymo_P_0p1ug_02.mzML	1	30	48
22	61	tr|A0A1D5P6L2|A0A1D5P6L2_CHICK	F.FSETGAGKHVPRAVF.V	N	71.87	1601.83	15	0.3	534.951	3	28.25	7210000	1	7246	20190301_Phil82_021119_chymo_P_0p1ug_02.mzML	2	18	32
22	61	tr|A0A1D5P6L2|A0A1D5P6L2_CHICK	Y.N(+.98)SILTTHTTL.E	Y	68.68	1100.57	10	0	551.293	2	42.16	689000	1	9178	20190301_Phil82_021119_chymo_P_0p1ug_02.mzML	1	143	152	Deamidation N	N1:Deamidation N:1000.00
22	61	tr|A0A1D5P6L2|A0A1D5P6L2_CHICK	F.SIYPAPQVSTAVVEPY.N	N	60.19	1719.87	16	-0.4	860.943	2	49.21	1700000	1	10151	20190301_Phil82_021119_chymo_P_0p1ug_02.mzML	1	127	142
22	61	tr|A0A1D5P6L2|A0A1D5P6L2_CHICK	F.SETGAGKHVPRAVF.V	N	53.9	1454.76	14	1.1	485.929	3	22.74		1	6476	20190301_Phil82_021119_chymo_P_0p1ug_02.mzML	1	19	32
22	61	tr|A0A1D5P6L2|A0A1D5P6L2_CHICK	F.FSETGAGKHVPR.A	N	47.56	1284.66	12	0.2	429.226	3	13.38	958000	1	5182	20190301_Phil82_021119_chymo_P_0p1ug_02.mzML	1	18	29
22	61	tr|A0A1D5P6L2|A0A1D5P6L2_CHICK	F.TSLLM(+15.99)ERL.S	N	42.65	977.521	8	0.2	489.768	2	39.58		1	8817	20190301_Phil82_021119_chymo_P_0p1ug_02.mzML	1	107	114	Oxidation (M)	M5:Oxidation (M):1000.00
22	61	tr|A0A1D5P6L2|A0A1D5P6L2_CHICK	L.DIERPTY.T	N	40.49	892.429	7	0	447.222	2	23.58	665000	1	6594	20190301_Phil82_021119_chymo_P_0p1ug_02.mzML	1	175	181
22	61	tr|A0A1D5P6L2|A0A1D5P6L2_CHICK	Y.NSILTTHTTL.E	Y	34.27	1099.59	10	0.1	550.801	2	36.42	469000	1	8381	20190301_Phil82_021119_chymo_P_0p1ug_02.mzML	1	143	152
22	61	tr|A0A1D5P6L2|A0A1D5P6L2_CHICK	L.LMERLSVDY.G	N	33.63	1124.55	9	2.9	563.286	2	39.06		1	8744	20190301_Phil82_021119_chymo_P_0p1ug_02.mzML	1	110	118
22	61	tr|A0A1D5P6L2|A0A1D5P6L2_CHICK	Y.APVISAEKAY.H	Y	31.6	1047.56	10	1.8	524.788	2	26.69	253000	1	7024	20190301_Phil82_021119_chymo_P_0p1ug_02.mzML	1	230	239
22	62	tr|A0A1D5PC38|A0A1D5PC38_CHICK	F.VDLEPTVIDEVRTGTY.R	Y	99.15	1805.9	16	0.3	903.96	2	50.83	5130000	1	10370	20190301_Phil82_021119_chymo_P_0p1ug_02.mzML	2	68	83
22	62	tr|A0A1D5PC38|A0A1D5PC38_CHICK	F.HPEQLITGKEDAANNY.A	Y	96.23	1798.85	16	0.1	600.624	3	25.69	1550000	1	6886	20190301_Phil82_021119_chymo_P_0p1ug_02.mzML	1	88	103
22	62	tr|A0A1D5PC38|A0A1D5PC38_CHICK	Y.RQLFHPEQLITGKEDAANNY.A	Y	80.95	2343.16	20	-0.3	782.061	3	40.08	927000	1	8884	20190301_Phil82_021119_chymo_P_0p1ug_02.mzML	2	84	103
[truncated: 918 more rows]

## Sheet: Phil82_tryp_peptide
Protein Group	Protein ID	Protein Accession	Peptide	Unique	-10lgP	Mass	Length	ppm	m/z	z	RT	Area	Fraction	Scan	Source File	#Spec	Start	End	PTM	AScore
[truncated: 3,214 more rows]

[truncated: 4 more sheets: mutant_5B8_HA_chymo_peptide, mutant_5B8_HA_tryp_peptide, WT_SWZ_HA_chymo_peptide, WT_SWZ_HA_tryp_peptide]
