# Supplementary material for: Measuring Site-specific Glycosylation Similarity between Influenza a Virus Variants with Statistical Certainty
Source: Mol Cell Proteomics. 2020 Nov 25;19(9):1533–45. doi: 10.1074/mcp.RA120.002031 (PMC8143645; doi:10.1074/mcp.RA120.002031)
Supplement: Supplementary file 1 [file mmc1.zip › mmc1/159250_2_supp_555283_qcjklg.xlsx]

## Sheet: AGP_chymo
Accession	Coverage (%)	PeptideCount	AggregatedArea
P02763|A1AG1_HUMAN	89	83	1789818700
P02763|A1AG1_HUMAN:P19652|A1AG2_HUMAN	89	68	1498323200
P19652|A1AG2_HUMAN	89	49	830245700
P00766|CTRA_BOVIN	89	84	551731400
P00738|HPT_HUMAN	56	25	33103200
P00766|CTRA_BOVIN:P04813|CTR2_CANFA	89	10	15806000
P13473|LAMP2_HUMAN	28	14	8633100
P02652|APOA2_HUMAN:P0DJG2|APOA2_GORGO	62	8	7136400
P05155|IC1_HUMAN	8	7	6648800
P21163|PNGF_ELIMR	20	6	6446000
A4GCI8|M1_I36A0:P03485|M1_I34A1:B4URD8|M1_I06A0	30	7	5517000
P02790|HEMO_HUMAN:Q5R543|HEMO_PONAB	19	8	4970000
P14745|CD44_PAPHA:P16070|CD44_HUMAN	17	6	4725000
Q9Y5Y7|LYVE1_HUMAN	21	7	3263300
P05090|APOD_HUMAN	40	7	2990900
O95497|VNN1_HUMAN	21	8	2034300
P04813|CTR2_CANFA	14	2	1641000
Q9N2D0|FETUA_PANTR:P02765|FETUA_HUMAN	11	2	1262100
P13598|ICAM2_HUMAN	14	3	345000

## Sheet: AGP_tryp
Accession	Coverage (%)	PeptideCount	AggregatedArea
P21163|PNGF_ELIMR	79	93	2399410100
P00761|TRYP_PIG	46	20	645729490
P19652|A1AG2_HUMAN	73	40	365986400
P02763|A1AG1_HUMAN:P19652|A1AG2_HUMAN	78	25	143691500
P02763|A1AG1_HUMAN	78	51	125935000
P00738|HPT_HUMAN	51	27	24299800
P0DJG2|APOA2_GORGO:P02652|APOA2_HUMAN	52	8	17571300
P11409|MTP2_PROHU	2	2	10670000
P00738|HPT_HUMAN:Q62558|HPT_MUSSA:P19007|HPT_RABIT	51	5	8643500
Q9Y5Y7|LYVE1_HUMAN	18	9	7230000
Q12913|PTPRJ_HUMAN	9	9	5428000
A5A6M6|K2C1_PANTR:P04264|K2C1_HUMAN	21	14	5422500
P05155|IC1_HUMAN	21	14	5403900
P02790|HEMO_HUMAN:Q5R543|HEMO_PONAB	16	8	4965700
P13645|K1C10_HUMAN	18	12	4679300
P13645|K1C10_HUMAN:P02533|K1C14_HUMAN	18	4	4526000
P05090|APOD_HUMAN	28	8	3906000
P02765|FETUA_HUMAN	13	5	3004000
A5A6M6|K2C1_PANTR:P04264|K2C1_HUMAN:P35908|K22E_HUMAN	21	3	2967900
O95497|VNN1_HUMAN	10	5	2840000
P35908|K22E_HUMAN	14	6	2338000
P11279|LAMP1_HUMAN	10	6	1980000
Q95237|LYAM1_PANTR:P14151|LYAM1_HUMAN	12	5	1430600
P19007|HPT_RABIT	16	3	1284400
Q13201|MMRN1_HUMAN	4	6	1263700
P16070|CD44_HUMAN	4	4	1140300
P02768|ALBU_HUMAN	9	6	1079700
Q6UX71|PXDC2_HUMAN	5	3	1069000
O65316|ACT_MESVI	8	2	633000
P02750|A2GL_HUMAN	10	4	615000
Q62558|HPT_MUSSA	16	2	536000
P00738|HPT_HUMAN:Q62558|HPT_MUSSA	51	2	487000
O75144|ICOSL_HUMAN	10	3	423800
P02533|K1C14_HUMAN	11	2	132700

## Sheet: Phil82_chymo
Accession	Coverage (%)	PeptideCount	AggregatedArea
iav|AGK63058|A/PR/8/1934_M1:iav|ABD77676|A/PR/8/1934_M1	100	114	3629196200
iav|AFG99160|A/Phil/2/1982_HA	86	218	2055426000
iav|CAA24268|A/PR/8/1934_NP	96	113	1222673000
sp|Q5ZMQ2|ACTG_CHICK	82	31	376812000
iav|AGK63058|A/PR/8/1934_M1	100	37	322254000
iav|ADJ41819|A/Phil/2-MA/1982_NA	61	63	298411000
sp|P17785|ANXA2_CHICK	55	22	158812000
sp|Q5ZMQ2|ACTG_CHICK:sp|P68034|ACTC_CHICK:sp|P68139|ACTS_CHICK	82	28	87277000
tr|E1C856|E1C856_CHICK	66	21	78090000
tr|D0EKR3|D0EKR3_CHICK	55	13	73378000
tr|E1C992|E1C992_CHICK	15	5	55490000
sp|P09244|TBB7_CHICK	38	21	51250000
tr|Q9YGW6|Q9YGW6_CHICK	39	19	42955000
sp|Q98953|S10A6_CHICK	58	7	42341000
tr|F1NWP3|F1NWP3_CHICK:tr|A0A1D5PFJ6|A0A1D5PFJ6_CHICK:tr|Q7SX63|Q7SX63_CHICK	42	11	40313000
tr|A0A1L1S0Z9|A0A1L1S0Z9_CHICK	25	7	38061000
iav|AGK63059|A/PR/8/1934_M2	66	5	32185000
tr|A0A1D5PLD6|A0A1D5PLD6_CHICK:tr|A0A1L1RYZ5|A0A1L1RYZ5_CHICK:tr|F2Z4K8|F2Z4K8_CHICK:tr|R4GJW8|R4GJW8_CHICK:sp|P62149|CALM_CHICK	41	7	31900000
sp|P68034|ACTC_CHICK:sp|P68139|ACTS_CHICK	52	4	31270000
tr|Q9YGW6|Q9YGW6_CHICK:tr|A0A1D5PKC8|A0A1D5PKC8_CHICK:tr|A0A1D5PX24|A0A1D5PX24_CHICK	39	9	28387000
tr|F1NWP3|F1NWP3_CHICK:tr|A0A1D5PFJ6|A0A1D5PFJ6_CHICK	42	11	23255000
tr|A0A1L1RZ81|A0A1L1RZ81_CHICK:tr|H9KYN7|H9KYN7_CHICK:tr|A0A1L1RKL3|A0A1L1RKL3_CHICK	8	3	20120000
tr|E1C8K3|E1C8K3_CHICK	29	11	20114000
tr|F1NZ78|F1NZ78_CHICK:tr|A0A1D5PSH6|A0A1D5PSH6_CHICK:tr|A0A1L1RKH8|A0A1L1RKH8_CHICK	48	16	19796000
tr|A0A1D5P6L2|A0A1D5P6L2_CHICK:tr|A0A1D5PC38|A0A1D5PC38_CHICK:tr|A0A1L1RK76|A0A1L1RK76_CHICK:tr|A0A1D5P198|A0A1D5P198_CHICK:tr|A0A1D5NW27|A0A1D5NW27_CHICK	25	11	19788000
tr|Z4YJB8|Z4YJB8_CHICK	13	3	16669000
iav|AFM84191|A/PR/8/1934_NS1	33	7	15321000
tr|A0A1L1RWB4|A0A1L1RWB4_CHICK:tr|A0A1L1RTJ9|A0A1L1RTJ9_CHICK:tr|A0A1D5NVA7|A0A1D5NVA7_CHICK:tr|A0A1L1RYF6|A0A1L1RYF6_CHICK:sp|P79781|RS27A_CHICK:tr|A0A1L1RJ93|A0A1L1RJ93_CHICK:tr|A0A1D5P546|A0A1D5P546_CHICK:tr|A0A1D5P6T4|A0A1D5P6T4_CHICK:tr|A0A1D5PHP6|A0A1D5PHP6_CHICK:sp|P0CG62|UBB_CHICK	92	7	15138000
tr|A0A1D5P0E3|A0A1D5P0E3_CHICK:tr|F1NV09|F1NV09_CHICK:sp|Q5F381|EPCAM_CHICK:tr|A0A1D5PWY3|A0A1D5PWY3_CHICK	24	4	10799000
sp|P21163|PNGF_ELIMR	12	6	8826000
tr|A0A1D5PH32|A0A1D5PH32_CHICK:sp|O93510|GELS_CHICK:tr|F1NKF3|F1NKF3_CHICK:tr|A0A1D5PNS4|A0A1D5PNS4_CHICK	12	7	8078000
tr|A0A1D5PKC8|A0A1D5PKC8_CHICK:tr|A0A1D5PX24|A0A1D5PX24_CHICK	25	8	7795000
tr|A0A1D5PIZ8|A0A1D5PIZ8_CHICK	4	4	7732000
iav|ABD77676|A/PR/8/1934_M1	87	3	7367000
tr|A0A1D5PBK3|A0A1D5PBK3_CHICK:tr|A0A1D5PNI3|A0A1D5PNI3_CHICK:tr|A0A1D5PUR1|A0A1D5PUR1_CHICK:tr|A0A1D5PWQ4|A0A1D5PWQ4_CHICK	3	4	6770000
tr|F1NDN9|F1NDN9_CHICK:sp|O93256|K1C19_CHICK	8	2	6700000
sp|Q90734|ACTN4_CHICK	15	8	6517700
tr|A0A1L1RZ68|A0A1L1RZ68_CHICK:tr|A0A1D5NXY1|A0A1D5NXY1_CHICK:tr|A0A1L1RUV2|A0A1L1RUV2_CHICK:tr|A0A1D5PEE2|A0A1D5PEE2_CHICK:tr|F1NH87|F1NH87_CHICK:sp|P00356|G3P_CHICK	20	5	6021000
tr|F1NUU6|F1NUU6_CHICK	7	4	5758000
tr|A0A1D5PHS2|A0A1D5PHS2_CHICK	10	3	5521000
tr|A0A1D5PXW8|A0A1D5PXW8_CHICK:tr|F1NCZ2|F1NCZ2_CHICK	27	6	5513000
tr|R4GM10|R4GM10_CHICK	17	5	5428000
tr|Q5ZLJ7|Q5ZLJ7_CHICK	27	3	5308000
tr|Q7SX63|Q7SX63_CHICK	29	5	5197000
tr|A0A1D5PGT3|A0A1D5PGT3_CHICK	14	6	5118000
sp|P24479|S10AB_CHICK	18	2	4920000
sp|Q5ZMD1|1433T_CHICK:sp|Q5ZLQ6|1433B_CHICK:tr|A0A1L1RRT9|A0A1L1RRT9_CHICK:sp|Q5ZKC9|1433Z_CHICK	25	2	4506000
tr|A0A1L1RLN6|A0A1L1RLN6_CHICK:tr|A0A1D5PEM4|A0A1D5PEM4_CHICK	21	3	4488000
tr|F1NX66|F1NX66_CHICK	8	3	4182000
iav|BAV59610|A/PR/8/1934_PA:iav|ADX99654|A/PR/8-WG/1934_PA:iav|AGK63052|A/PR/8/1934_PA:iav|CAA24295|A/PR/8/1934_PA	13	6	4156000
tr|Q5ZHM8|Q5ZHM8_CHICK	14	3	4114000
iav|ABO21705|A/PR/8/1934_PB2:iav|BAK86314|A/PR/8/1934_PB2:iav|AGU93030|A/PR/8/1934_PB2:iav|CAA23855|A/PR/8/1934_PB2:iav|AGK63054|A/PR/8/1934_PB2	9	5	4060000
tr|A0A1D5P1R4|A0A1D5P1R4_CHICK:tr|Q5ZKV5|Q5ZKV5_CHICK	10	3	3767000
tr|F1NUQ3|F1NUQ3_CHICK	33	2	3540000
iav|AAM75156|A/PR/8/1934_PB1:iav|AGU93028|A/PR/8/1934_PB1:iav|AAA43581|A/PR/8/1934_PB1:iav|ACF41842|A/PR/8/1934_PB1:iav|ADX99655|A/PR/8-WG/1934_PB1:iav|BAV59609|A/PR/8/1934_PB1:iav|ABD77683|A/PR/8/1934_PB1	5	5	3461000
tr|A0A1L1RSV0|A0A1L1RSV0_CHICK:tr|A0A1L1RPZ1|A0A1L1RPZ1_CHICK:tr|A0A1D5PZV6|A0A1D5PZV6_CHICK:sp|Q90705|EF2_CHICK:tr|A0A1D5PS29|A0A1D5PS29_CHICK	15	4	3223000
tr|E1BSX2|E1BSX2_CHICK	8	3	2831000
tr|E1C3D8|E1C3D8_CHICK	7	2	2751000
tr|A0A1D5PRF2|A0A1D5PRF2_CHICK:sp|Q02960|MIF_CHICK:tr|A0A1D5P337|A0A1D5P337_CHICK	28	2	2690000
tr|F1NHD8|F1NHD8_CHICK	16	3	2572000
tr|A0A1D5PN32|A0A1D5PN32_CHICK	10	3	2527000
tr|A0A1D5P7K3|A0A1D5P7K3_CHICK:sp|P43347|TCTP_CHICK	20	2	2340000
tr|Q5ZJ70|Q5ZJ70_CHICK	11	6	2282600
tr|E1C8Y3|E1C8Y3_CHICK	20	3	2192000
tr|A0A1D5PD33|A0A1D5PD33_CHICK:sp|Q90694|CDC42_CHICK	26	3	2059000
tr|H9KYP2|H9KYP2_CHICK:tr|A0A1D5PUC0|A0A1D5PUC0_CHICK	5	3	2053000
tr|A0A1D5P320|A0A1D5P320_CHICK:tr|O93467|O93467_CHICK:tr|A0A1L1RK40|A0A1L1RK40_CHICK	24	3	2023000
sp|P14105|MYH9_CHICK	4	3	1998000
tr|A0A1D5P5R0|A0A1D5P5R0_CHICK:sp|P11501|HS90A_CHICK:tr|A0A1D5PUL6|A0A1D5PUL6_CHICK	8	4	1891000
sp|Q5ZMD1|1433T_CHICK	25	3	1869000
sp|P02112|HBB_CHICK	35	3	1798000
tr|A0A1L1RVH7|A0A1L1RVH7_CHICK:tr|R9PXN7|R9PXN7_CHICK:sp|O73888|HPGDS_CHICK	19	2	1623000
tr|F1NQR2|F1NQR2_CHICK	8	2	1445000
tr|A0A1I7Q3Y7|A0A1I7Q3Y7_CHICK:sp|P42558|RAN_CHICK	16	3	1384000
tr|A0A1D5PXM1|A0A1D5PXM1_CHICK	3	4	1346600
sp|O93532|K2CO_CHICK:tr|A0A146F0A0|A0A146F0A0_CHICK	12	3	1307000
tr|F1NYZ7|F1NYZ7_CHICK:tr|A0A1L1RWU2|A0A1L1RWU2_CHICK	14	2	1076000
tr|F1N8Y3|F1N8Y3_CHICK	9	2	1071000
tr|A0A1D5NZW9|A0A1D5NZW9_CHICK:tr|F1NU17|F1NU17_CHICK	8	3	1044100
tr|A0A1D5PE96|A0A1D5PE96_CHICK	5	2	828000
tr|A0A1D5PUY7|A0A1D5PUY7_CHICK:tr|F1NN63|F1NN63_CHICK:tr|A0A1L1RR19|A0A1L1RR19_CHICK	4	2	825000
tr|A0A1D5PZE3|A0A1D5PZE3_CHICK:sp|P08250|APOA1_CHICK:tr|A0A1L1RJF5|A0A1L1RJF5_CHICK:tr|A0A1D5PVD8|A0A1D5PVD8_CHICK	18	2	825000
tr|A0A1D5NZ30|A0A1D5NZ30_CHICK:sp|P15771|NUCL_CHICK	2	2	805000
sp|P02007|HBPI_CHICK	20	2	660000
tr|A0A1D5PRF9|A0A1D5PRF9_CHICK	3	2	598000
tr|A0A1D5Q032|A0A1D5Q032_CHICK	7	3	580000
sp|Q5ZME2|MDHC_CHICK:tr|A0A1D5PE17|A0A1D5PE17_CHICK	7	2	547000
tr|A0A1D5PNS5|A0A1D5PNS5_CHICK:sp|P24032|MLRN_CHICK	12	2	541000
tr|A4GTP0|A4GTP0_CHICK:tr|A0A1D5PQ84|A0A1D5PQ84_CHICK:tr|A0A1D5PQI1|A0A1D5PQI1_CHICK	10	2	487000
tr|A0A1L1RKM2|A0A1L1RKM2_CHICK:sp|P09102|PDIA1_CHICK:tr|A0A1D5PV06|A0A1D5PV06_CHICK	5	2	449400
tr|E1C937|E1C937_CHICK	12	2	442400
tr|A0A1D5PM70|A0A1D5PM70_CHICK:tr|A0A1D5NWV2|A0A1D5NWV2_CHICK	5	2	439000

## Sheet: Phil82_tryp
Accession	Coverage (%)	PeptideCount	AggregatedArea
iav|AGK63058|A/PR/8/1934_M1	87	84	6786209800
sp|P21163|PNGF_ELIMR	84	57	5452931300
iav|AFG99160|A/Phil/2/1982_HA	81	137	3866904710
iav|CAA24268|A/PR/8/1934_NP	74	81	3095002200
sp|Q5ZMQ2|ACTG_CHICK:sp|P60706|ACTB_CHICK:sp|P53478|ACT5_CHICK:tr|A0A1D5P630|A0A1D5P630_CHICK	58	40	1225443900
iav|ADJ41819|A/Phil/2-MA/1982_NA	48	38	1209749582
sp|P00761|TRYP_PIG	46	13	736560800
tr|E1C856|E1C856_CHICK	36	13	297174000
sp|P17785|ANXA2_CHICK	62	31	277680000
tr|Q9YGW6|Q9YGW6_CHICK	41	22	178422000
tr|A0A1D5NVA7|A0A1D5NVA7_CHICK:tr|A0A1L1RYF6|A0A1L1RYF6_CHICK:tr|A0A1L1RJ93|A0A1L1RJ93_CHICK:tr|A0A1D5P546|A0A1D5P546_CHICK:tr|A0A1D5P6T4|A0A1D5P6T4_CHICK:tr|A0A1D5PHP6|A0A1D5PHP6_CHICK:sp|P0CG62|UBB_CHICK	58	7	163790000
sp|Q90835|EF1A_CHICK	33	13	119525000
tr|Q9YGW6|Q9YGW6_CHICK:tr|A0A1D5PKC8|A0A1D5PKC8_CHICK:tr|A0A1D5PX24|A0A1D5PX24_CHICK	41	12	108422000
tr|D0EKR3|D0EKR3_CHICK	37	11	93466000
iav|ABO21705|A/PR/8/1934_PB2:iav|BAK86314|A/PR/8/1934_PB2:iav|AGU93030|A/PR/8/1934_PB2:iav|AGK63054|A/PR/8/1934_PB2	47	38	93206100
tr|A0A1D5PQR2|A0A1D5PQR2_CHICK	13	22	83856000
iav|AFM84191|A/PR/8/1934_NS1	64	21	80592000
tr|Q5ZJ70|Q5ZJ70_CHICK	27	24	69788300
iav|BAV59610|A/PR/8/1934_PA:iav|ADX99654|A/PR/8-WG/1934_PA:iav|AGK63052|A/PR/8/1934_PA:iav|CAA24295|A/PR/8/1934_PA	27	18	64340000
tr|F1NZ78|F1NZ78_CHICK:tr|A0A1L1RKH8|A0A1L1RKH8_CHICK	43	18	63785000
tr|F1NWP3|F1NWP3_CHICK:tr|A0A1D5PFJ6|A0A1D5PFJ6_CHICK:tr|Q7SX63|Q7SX63_CHICK:sp|P08106|HSP70_CHICK	36	10	59771000
sp|P09244|TBB7_CHICK:sp|P09203|TBB1_CHICK:sp|P32882|TBB2_CHICK	52	24	53254000
sp|Q98953|S10A6_CHICK	24	4	52158000
tr|A0A1D5PTH5|A0A1D5PTH5_CHICK:tr|F1NV96|F1NV96_CHICK	5	5	50523000
iav|AGK63053|A/PR/8/1934_PB1:iav|AAM75156|A/PR/8/1934_PB1:iav|AGU93028|A/PR/8/1934_PB1:iav|AAA43581|A/PR/8/1934_PB1:iav|ACF41842|A/PR/8/1934_PB1:iav|ADX99655|A/PR/8-WG/1934_PB1:iav|BAV59609|A/PR/8/1934_PB1:iav|ABD77683|A/PR/8/1934_PB1	18	16	50417000
tr|A0A1L1RK76|A0A1L1RK76_CHICK:tr|A0A1D5P198|A0A1D5P198_CHICK	34	8	45677800
tr|R4GHU2|R4GHU2_CHICK:sp|P27003|S10AA_CHICK	35	7	44320000
tr|A0A1L1RUV2|A0A1L1RUV2_CHICK:tr|F1NH87|F1NH87_CHICK:sp|P00356|G3P_CHICK	40	9	43687000
tr|A0A1D5P5R0|A0A1D5P5R0_CHICK:sp|P11501|HS90A_CHICK:tr|A0A1D5PUL6|A0A1D5PUL6_CHICK	23	17	40312000
tr|A0A1D5P2B9|A0A1D5P2B9_CHICK:tr|A0A1L1RVU7|A0A1L1RVU7_CHICK	36	10	35419000
tr|A0A1D5NW11|A0A1D5NW11_CHICK:tr|F1NDN9|F1NDN9_CHICK	25	10	31170000
tr|A0A1L1RK76|A0A1L1RK76_CHICK:tr|A0A1D5P198|A0A1D5P198_CHICK:tr|A0A1L1RR33|A0A1L1RR33_CHICK:tr|A0A1D5PA34|A0A1D5PA34_CHICK:tr|A0A1D5PAR5|A0A1D5PAR5_CHICK	34	7	29788000
tr|A0A1D5PLD6|A0A1D5PLD6_CHICK:tr|A0A1L1RYZ5|A0A1L1RYZ5_CHICK:tr|F2Z4K8|F2Z4K8_CHICK:tr|R4GJW8|R4GJW8_CHICK:sp|P62149|CALM_CHICK	38	5	29320000
tr|A0A1L1RJ11|A0A1L1RJ11_CHICK:tr|F1P2P9|F1P2P9_CHICK:sp|Q5ZMT0|1433E_CHICK:sp|Q5ZMD1|1433T_CHICK:tr|A0A1D5NW39|A0A1D5NW39_CHICK:sp|Q5ZLQ6|1433B_CHICK:tr|A0A1L1RRT9|A0A1L1RRT9_CHICK:sp|Q5ZKC9|1433Z_CHICK	34	4	29010000
tr|A0A1D5PHS2|A0A1D5PHS2_CHICK	31	9	28572000
sp|O57535|NDK_CHICK	56	7	28454400
sp|O93532|K2CO_CHICK:tr|A0A146F0A0|A0A146F0A0_CHICK	40	15	27208500
tr|Z4YJB8|Z4YJB8_CHICK	45	8	27015000
tr|F1NWP3|F1NWP3_CHICK:tr|A0A1D5PFJ6|A0A1D5PFJ6_CHICK	36	11	26700000
tr|E1C8K3|E1C8K3_CHICK	37	11	26646900
tr|E1C992|E1C992_CHICK	14	6	26343000
sp|P02112|HBB_CHICK	50	5	25951000
tr|A0A1D5P719|A0A1D5P719_CHICK:sp|P0CB50|PRDX1_CHICK	48	5	24890000
sp|P09244|TBB7_CHICK	52	6	24856000
tr|A0A1D5PIZ8|A0A1D5PIZ8_CHICK	11	16	24584000
tr|A0A1D5PNI3|A0A1D5PNI3_CHICK:tr|A0A1D5PUR1|A0A1D5PUR1_CHICK	3	3	23575000
sp|P14105|MYH9_CHICK	12	14	23128000
tr|E1C041|E1C041_CHICK	14	6	22007000
tr|A0A1D5PYG0|A0A1D5PYG0_CHICK	8	5	21420000
sp|P14105|MYH9_CHICK:tr|Q789A6|Q789A6_CHICK:tr|Q02015|Q02015_CHICK:tr|Q789A4|Q789A4_CHICK	12	8	21088000
sp|Q90734|ACTN4_CHICK	21	14	20416800
tr|F1NUQ3|F1NUQ3_CHICK	39	5	18610000
tr|Q6LC82|Q6LC82_CHICK	39	5	17170000
sp|P02128|HBE_CHICK	56	5	16107600
tr|A0A1L1RWU2|A0A1L1RWU2_CHICK	18	7	15971000
tr|F1N8D4|F1N8D4_CHICK:tr|A0A1D5NYG3|A0A1D5NYG3_CHICK	5	10	15935000
tr|E1BUP8|E1BUP8_CHICK	3	7	15792000
tr|A0A1L1RLN6|A0A1L1RLN6_CHICK:tr|A0A1D5PEM4|A0A1D5PEM4_CHICK	41	5	15699000
tr|E1C5U6|E1C5U6_CHICK	10	7	15262000
tr|Q5ZKV5|Q5ZKV5_CHICK	19	9	15009000
tr|F1NGS7|F1NGS7_CHICK:tr|F1NN08|F1NN08_CHICK	27	3	14983000
tr|R4GM10|R4GM10_CHICK	28	8	13416000
tr|A0A1D5PBT7|A0A1D5PBT7_CHICK:tr|A0A1D5PGT3|A0A1D5PGT3_CHICK:tr|A0A1D5PRN6|A0A1D5PRN6_CHICK:tr|A0A1D5P0L1|A0A1D5P0L1_CHICK	21	10	13174000
sp|P02001|HBAD_CHICK	38	4	13091000
tr|F7AU58|F7AU58_CHICK	28	4	11560000
tr|A0A1L1RJ11|A0A1L1RJ11_CHICK:tr|F1P2P9|F1P2P9_CHICK:sp|Q5ZMT0|1433E_CHICK	34	5	11100000
tr|A0A1D5P9V0|A0A1D5P9V0_CHICK:tr|F1NW43|F1NW43_CHICK:sp|P00548|KPYM_CHICK	20	8	10964000
tr|A0A1D5P0E3|A0A1D5P0E3_CHICK:tr|F1NV09|F1NV09_CHICK:sp|Q5F381|EPCAM_CHICK:tr|A0A1D5PWY3|A0A1D5PWY3_CHICK	17	5	10897000
sp|P02007|HBPI_CHICK	62	7	10591000
tr|A0A1D5NZW9|A0A1D5NZW9_CHICK:tr|F1NU17|F1NU17_CHICK:sp|P51903|PGK_CHICK	14	5	10200000
iav|BAV59616|A/PR/8/1934_NS2:iav|AFM84192|A/PR/8/1934_NS2:iav|AAA43535|A/PR/8/1934_NS2:iav|CAA24293|A/PR/8/1934_NS2:iav|ACV49551|A/PR/8-1/1934_NS2	36	5	10046000
tr|F1NX66|F1NX66_CHICK	8	3	9760000
tr|Q5ZI55|Q5ZI55_CHICK	13	8	9519000
tr|A0A1D5PZV6|A0A1D5PZV6_CHICK:sp|Q90705|EF2_CHICK:tr|A0A1D5PS29|A0A1D5PS29_CHICK	9	4	9301000
tr|A0A1D5PB88|A0A1D5PB88_CHICK:tr|A0A1D5PXW8|A0A1D5PXW8_CHICK:tr|F1NCZ2|F1NCZ2_CHICK	18	7	9265000
tr|R4GJP9|R4GJP9_CHICK	23	3	9104000
tr|A0A1D5PH32|A0A1D5PH32_CHICK:sp|O93510|GELS_CHICK:tr|F1NKF3|F1NKF3_CHICK:tr|A0A1D5PNS4|A0A1D5PNS4_CHICK	6	5	8959000
tr|F1NGS7|F1NGS7_CHICK	27	3	8541000
tr|R4GGF6|R4GGF6_CHICK	8	3	8250000
tr|Q5ZHM8|Q5ZHM8_CHICK	18	3	8250000
tr|Q7SX63|Q7SX63_CHICK:sp|P08106|HSP70_CHICK	30	9	8240000
sp|P70081|H48_CHICK:sp|P62801|H4_CHICK	50	5	7984000
tr|A0A1D5PE33|A0A1D5PE33_CHICK	22	3	7905000
sp|P01994|HBA_CHICK	48	4	7652700
iav|AGK63059|A/PR/8/1934_M2:iav|BAV59614|A/PR/8/1934_M2:iav|AGU93021|A/PR/8/1934_M2	22	2	7520000
tr|A0A1D5PDE6|A0A1D5PDE6_CHICK	24	3	7191000
tr|A0A1L1RPB8|A0A1L1RPB8_CHICK:sp|Q5ZLN1|PGAM1_CHICK:tr|F1NHM9|F1NHM9_CHICK	26	4	7158000
tr|A0A1D5PD90|A0A1D5PD90_CHICK	30	5	7137000
tr|Q789A6|Q789A6_CHICK:tr|Q02015|Q02015_CHICK:tr|Q789A4|Q789A4_CHICK	12	9	7127500
tr|E1BW56|E1BW56_CHICK	5	5	6994000
tr|E1C6C1|E1C6C1_CHICK	28	4	6968000
tr|F1NWP3|F1NWP3_CHICK:tr|A0A1D5PFJ6|A0A1D5PFJ6_CHICK:tr|Q7SX63|Q7SX63_CHICK:sp|P08106|HSP70_CHICK:sp|Q90593|GRP78_CHICK	36	3	6890000
sp|P00940|TPIS_CHICK	43	8	6666000
sp|Q5ZM14|NHRF1_CHICK	18	5	6649000
tr|H9KYP2|H9KYP2_CHICK:tr|A0A1D5PUC0|A0A1D5PUC0_CHICK	7	4	6528000
tr|A0A1L1RS03|A0A1L1RS03_CHICK:tr|A0A1D5P9N7|A0A1D5P9N7_CHICK:sp|P00337|LDHB_CHICK	21	4	6510000
tr|A0A1L1RJM9|A0A1L1RJM9_CHICK	11	2	6170000
tr|A0A1D5PS16|A0A1D5PS16_CHICK:tr|F1NRI3|F1NRI3_CHICK:sp|O93277|WDR1_CHICK	6	4	5859000
tr|A0A1D5P1T0|A0A1D5P1T0_CHICK	11	3	5730000
tr|A0A1D5PZE3|A0A1D5PZE3_CHICK:sp|P08250|APOA1_CHICK:tr|A0A1L1RJF5|A0A1L1RJF5_CHICK	32	5	5660000
tr|A0A1D5PM70|A0A1D5PM70_CHICK:tr|A0A1D5NWV2|A0A1D5NWV2_CHICK	10	5	5624000
sp|Q5ZJ54|TCPZ_CHICK:tr|F1NWH9|F1NWH9_CHICK	5	3	5552000
tr|F1NGM0|F1NGM0_CHICK	11	3	5505000
tr|D2D3P4|D2D3P4_CHICK	19	5	5389000
tr|F1NPG2|F1NPG2_CHICK	14	6	5285000
tr|A0A1D5P1W7|A0A1D5P1W7_CHICK	5	5	5249000
sp|O93532|K2CO_CHICK:tr|A0A146F0A0|A0A146F0A0_CHICK:tr|A0A1D5NTU8|A0A1D5NTU8_CHICK	40	6	5161400
tr|E1C8Y3|E1C8Y3_CHICK	27	5	5113900
tr|F1NUU6|F1NUU6_CHICK	9	4	5041700
sp|Q8JG64|PDIA3_CHICK	7	3	4926000
tr|F1NZE1|F1NZE1_CHICK	4	4	4906000
tr|E1C4M0|E1C4M0_CHICK	19	5	4746000
tr|A0A1L1RRT9|A0A1L1RRT9_CHICK:sp|Q5ZKC9|1433Z_CHICK	28	4	4701000
tr|A0A1D5P0U5|A0A1D5P0U5_CHICK	4	2	4580000
tr|A0A1D5PRS4|A0A1D5PRS4_CHICK:tr|F1NIJ6|F1NIJ6_CHICK	17	6	4440000
tr|A0A1D5PKC8|A0A1D5PKC8_CHICK:tr|A0A1D5PX24|A0A1D5PX24_CHICK	17	3	4254100
sp|P17153|ANXA5_CHICK:tr|F1NJI0|F1NJI0_CHICK	16	5	4240000
tr|A0A1D5NTU8|A0A1D5NTU8_CHICK	9	4	4155800
tr|F1NSA8|F1NSA8_CHICK:sp|Q5ZHX1|RAP1B_CHICK	14	2	4033500
tr|A0A1D5PRF9|A0A1D5PRF9_CHICK	8	6	3964000
sp|P41125|RL13_CHICK	21	4	3951000
sp|Q08392|GSTA1_CHICK	27	3	3920000
tr|F1NUE0|F1NUE0_CHICK:tr|A0A1D5PGW7|A0A1D5PGW7_CHICK	18	2	3854200
tr|A0A1L1RUU9|A0A1L1RUU9_CHICK:tr|A0A1L1S0F3|A0A1L1S0F3_CHICK:tr|A0A1D5PNS5|A0A1D5PNS5_CHICK:sp|P24032|MLRN_CHICK	41	4	3732000
tr|A0A1D5PDK7|A0A1D5PDK7_CHICK:sp|Q5ZJ56|RL7_CHICK	14	3	3555000
tr|A0A1D5NTN5|A0A1D5NTN5_CHICK:sp|P47836|RS4_CHICK:tr|F1NFC6|F1NFC6_CHICK	9	2	3499000
sp|Q5ZMD1|1433T_CHICK:tr|A0A1D5NW39|A0A1D5NW39_CHICK	31	4	3395000
tr|E1C937|E1C937_CHICK	10	2	3389000
sp|Q08392|GSTA1_CHICK:tr|A0A1D5NT70|A0A1D5NT70_CHICK	27	2	3310000
tr|A0A1D5Q032|A0A1D5Q032_CHICK	3	2	3270000
tr|A0A1D5PN32|A0A1D5PN32_CHICK	8	4	3234000
sp|P02128|HBE_CHICK:sp|P02112|HBB_CHICK	56	2	3113000
tr|F1N8Q1|F1N8Q1_CHICK	27	3	3025000
tr|A0A1D5NU47|A0A1D5NU47_CHICK:tr|E1C0F3|E1C0F3_CHICK	18	3	2988000
tr|F1NK38|F1NK38_CHICK:tr|A0A1L1RLC2|A0A1L1RLC2_CHICK:sp|Q5ZJK8|TCPH_CHICK	4	3	2921000
tr|F1NHD8|F1NHD8_CHICK	24	3	2896000
tr|A0A1D5P7K3|A0A1D5P7K3_CHICK:sp|P43347|TCTP_CHICK	20	2	2843000
tr|A0A1D5P7P7|A0A1D5P7P7_CHICK	12	2	2760000
tr|F1N9S7|F1N9S7_CHICK	13	4	2738000
sp|P00340|LDHA_CHICK:tr|E1BTT8|E1BTT8_CHICK	8	3	2728000
tr|A0A1D5P5F5|A0A1D5P5F5_CHICK	14	3	2653000
tr|A0A1L1RKM2|A0A1L1RKM2_CHICK:sp|P09102|PDIA1_CHICK:tr|A0A1D5PV06|A0A1D5PV06_CHICK	8	4	2649000
tr|E1C3D8|E1C3D8_CHICK	6	4	2484000
tr|R4GI86|R4GI86_CHICK	16	5	2483000
tr|R4GGJ0|R4GGJ0_CHICK	18	2	2483000
tr|A0A1D5PDK5|A0A1D5PDK5_CHICK	12	3	2461000
tr|A0A1D5NT70|A0A1D5NT70_CHICK	23	2	2401000
tr|F1N8Y3|F1N8Y3_CHICK	6	2	2359000
sp|Q6ITC7|RS13_CHICK	19	3	2338000
tr|A0A1D5PDF1|A0A1D5PDF1_CHICK	14	2	2310000
tr|A0A1L1RVN1|A0A1L1RVN1_CHICK:tr|F1NH21|F1NH21_CHICK:sp|Q5ZLF0|F10A1_CHICK	8	2	2293000
tr|R9PXN1|R9PXN1_CHICK:tr|A0A1L1RUX2|A0A1L1RUX2_CHICK:sp|Q8JFP1|IF4A2_CHICK	18	3	2241000
tr|A4GTP0|A4GTP0_CHICK:tr|A0A1D5PQ84|A0A1D5PQ84_CHICK:tr|A0A1D5PQI1|A0A1D5PQI1_CHICK	12	3	2213000
tr|F1P010|F1P010_CHICK	16	2	2203000
tr|A0A1L1RQA1|A0A1L1RQA1_CHICK:sp|Q09121|IF5A1_CHICK:tr|A0A1D5PL54|A0A1D5PL54_CHICK	14	2	2135000
tr|A0A1D5NY37|A0A1D5NY37_CHICK:tr|A0A1D5PT95|A0A1D5PT95_CHICK:sp|Q5F352|RASN_CHICK	12	2	2130000
tr|A0A1L1RJB4|A0A1L1RJB4_CHICK:tr|F1NEF2|F1NEF2_CHICK:sp|Q6EE31|TCPQ_CHICK:tr|A0A1D5PZJ4|A0A1D5PZJ4_CHICK	9	2	2128000
tr|A0A1D5PQC3|A0A1D5PQC3_CHICK:sp|P07751|SPTN1_CHICK:tr|F1NHT3|F1NHT3_CHICK:tr|A0A1D5PVG1|A0A1D5PVG1_CHICK	1	3	2122000
tr|A0A1D5PXR3|A0A1D5PXR3_CHICK:tr|E1BSX2|E1BSX2_CHICK	8	2	2093000
tr|A0A1D5PJW8|A0A1D5PJW8_CHICK:tr|A0A1D5P1I8|A0A1D5P1I8_CHICK:tr|A0A1D5P3W5|A0A1D5P3W5_CHICK	6	2	2073000
tr|A0A1D5P8L6|A0A1D5P8L6_CHICK:tr|A0A1D5PF52|A0A1D5PF52_CHICK:tr|A0A1D5NTY5|A0A1D5NTY5_CHICK:tr|A0A1D5PXG2|A0A1D5PXG2_CHICK:tr|Q5ZMU9|Q5ZMU9_CHICK	10	4	2062000
tr|A0A1L1RJK1|A0A1L1RJK1_CHICK:tr|A0A1L1RQ04|A0A1L1RQ04_CHICK:sp|P31395|STMN1_CHICK:tr|A0A1D5PPS9|A0A1D5PPS9_CHICK	34	2	2059000
tr|A0A1L1RUP9|A0A1L1RUP9_CHICK	7	2	2053000
sp|Q90WD0|ARP3_CHICK	12	3	2037500
tr|F1NSI7|F1NSI7_CHICK	6	3	2029000
tr|F1NI89|F1NI89_CHICK:tr|A0A1D5PAI6|A0A1D5PAI6_CHICK	4	2	2008000
sp|Q5ZLQ6|1433B_CHICK	21	2	2008000
tr|A0A1L1RXI6|A0A1L1RXI6_CHICK:tr|F6UD95|F6UD95_CHICK:tr|Q8UWG7|Q8UWG7_CHICK	9	2	1978000
tr|A0A1L1RTL5|A0A1L1RTL5_CHICK:sp|Q90694|CDC42_CHICK	20	2	1971000
tr|F1NQG5|F1NQG5_CHICK	11	2	1887000
sp|Q98932|RAB5C_CHICK	15	2	1887000
tr|A0A1D5PIB2|A0A1D5PIB2_CHICK:tr|E1BYF1|E1BYF1_CHICK	8	2	1723000
tr|A0A1L1RPF9|A0A1L1RPF9_CHICK:tr|F1NPD3|F1NPD3_CHICK	19	2	1699000
tr|A0A1D5PQN0|A0A1D5PQN0_CHICK:tr|A0A1D5NYE8|A0A1D5NYE8_CHICK	5	3	1684900
tr|A0A1D5NYD8|A0A1D5NYD8_CHICK:tr|Q5ZMI9|Q5ZMI9_CHICK:tr|A0A1D5PTT7|A0A1D5PTT7_CHICK:tr|A0A1D5P8V8|A0A1D5P8V8_CHICK	5	2	1630000
tr|A0A1L1RQM3|A0A1L1RQM3_CHICK:tr|F1NMN7|F1NMN7_CHICK	7	2	1614000
tr|F1P269|F1P269_CHICK:tr|A0A1D5PSE5|A0A1D5PSE5_CHICK	7	4	1611200
tr|A0A1L1RJ18|A0A1L1RJ18_CHICK:tr|F1NVA4|F1NVA4_CHICK:sp|P16039|NPM_CHICK	6	2	1486000
tr|A0A1L1RXJ9|A0A1L1RXJ9_CHICK:tr|A0A1L1RM13|A0A1L1RM13_CHICK:tr|Q9I8D6|Q9I8D6_CHICK	8	3	1414000
tr|A0A1L1RS49|A0A1L1RS49_CHICK:tr|A0A1L1RNL4|A0A1L1RNL4_CHICK:tr|A0A1D5PSI3|A0A1D5PSI3_CHICK:tr|E1C453|E1C453_CHICK:sp|Q5ZIQ3|HNRPK_CHICK:tr|A0A1D5PXG0|A0A1D5PXG0_CHICK	5	2	1347000
tr|A0A1D5PKG6|A0A1D5PKG6_CHICK:tr|A0A1D5NX21|A0A1D5NX21_CHICK:tr|Q5ZKN7|Q5ZKN7_CHICK	18	2	1347000
tr|A0A1D5PSW3|A0A1D5PSW3_CHICK	34	2	1301000
tr|A0A1D5PNF5|A0A1D5PNF5_CHICK:tr|A0A1L1RYB8|A0A1L1RYB8_CHICK:tr|F1NPA9|F1NPA9_CHICK:tr|A0A1D6UPP7|A0A1D6UPP7_CHICK	13	2	1217000
tr|F1N9F8|F1N9F8_CHICK:sp|Q5ZK84|AK1A1_CHICK:tr|A0A1L1RQB7|A0A1L1RQB7_CHICK:tr|A0A1L1RXF9|A0A1L1RXF9_CHICK	6	2	1208000
tr|E1BRL4|E1BRL4_CHICK	10	2	1119000
sp|Q5ZLA6|MYO1C_CHICK:tr|F1NG39|F1NG39_CHICK:tr|A0A1D5NWY3|A0A1D5NWY3_CHICK	2	2	1045000
tr|A0A1L1RLS9|A0A1L1RLS9_CHICK:tr|A0A1D5PL39|A0A1D5PL39_CHICK:tr|Q5ZKJ9|Q5ZKJ9_CHICK	11	2	1021000
tr|E1C459|E1C459_CHICK	3	2	1010000
tr|F1NW23|F1NW23_CHICK	3	2	985000
tr|A0A1L1RVH7|A0A1L1RVH7_CHICK:tr|R9PXN7|R9PXN7_CHICK:sp|O73888|HPGDS_CHICK	9	2	922000
tr|A0A1D5PLU7|A0A1D5PLU7_CHICK:tr|F1NV93|F1NV93_CHICK:sp|P24367|PPIB_CHICK	8	2	879000
tr|A0A1D5PYC4|A0A1D5PYC4_CHICK:sp|P23614|BASP1_CHICK	27	3	856000
tr|Q1G1I6|Q1G1I6_CHICK:tr|A0A1D5NZE4|A0A1D5NZE4_CHICK	6	2	803000
sp|Q5ZMS2|PA1B2_CHICK:tr|A0A1D5PMU2|A0A1D5PMU2_CHICK:tr|R4GL78|R4GL78_CHICK	8	2	803000
tr|A0A1D5NZ30|A0A1D5NZ30_CHICK:sp|P15771|NUCL_CHICK	4	2	790000
tr|A0A1D5P2D9|A0A1D5P2D9_CHICK	6	2	730000
tr|A0A1D5PLA1|A0A1D5PLA1_CHICK:tr|O57389|O57389_CHICK	4	2	688000
tr|Q5F491|Q5F491_CHICK	5	3	601600
sp|P09203|TBB1_CHICK:sp|P32882|TBB2_CHICK	46	3	569000
tr|E1C1D1|E1C1D1_CHICK	4	2	508000
sp|P27731|TTHY_CHICK:tr|A0A1I7Q422|A0A1I7Q422_CHICK	13	2	485000
sp|P21868|CSK21_CHICK	7	3	459000
tr|A0A1L1RPL8|A0A1L1RPL8_CHICK:tr|A0A1D5NZ31|A0A1D5NZ31_CHICK:sp|P31335|PUR9_CHICK:tr|Q5XKY5|Q5XKY5_CHICK:tr|F7AXZ3|F7AXZ3_CHICK	5	2	418001
tr|E1C4N7|E1C4N7_CHICK	4	2	366000
sp|P07341|ALDOB_CHICK	7	2	279000
tr|A0A1L1RR33|A0A1L1RR33_CHICK:tr|A0A1D5PA34|A0A1D5PA34_CHICK:tr|A0A1D5PAR5|A0A1D5PAR5_CHICK	23	2	262300
tr|A0A1D5PGY9|A0A1D5PGY9_CHICK:tr|E1BSS3|E1BSS3_CHICK	2	2	251800
tr|A0A1D5PK69|A0A1D5PK69_CHICK:tr|F1NB66|F1NB66_CHICK:sp|P47826|RLA0_CHICK	16	2	168000

## Sheet: mutant_5B8_HA_chymo
Accession	Coverage (%)	PeptideCount	AggregatedArea
iav|AGK63058|A/Puerto:iav|AGU93020|A/Puerto:iav|ACV49546|A/Puerto:iav|ABO21712|A/Puerto:iav|CAA24282|A/Puerto:iav|AFM71847|A/Puerto:iav|AAM75161|A/Puerto:iav|AEX92874|A/Puerto:iav|ADX99648|A/Puerto:iav|ACF41835|A/Puerto:iav|ABD77676|A/Puerto	100	152	5105495000
cus|SWZHA_5B8|A/Switzerland/9715293/2013	84	209	2187394100
iav|ACX46208|A/Puerto:iav|ACV49549|A/Puerto:iav|ACF41838|A/Puerto:iav|AEX92877|A/Puerto:iav|ADX99651|A/Puerto:iav|AGK63055|A/Puerto:iav|ABO21710|A/Puerto:iav|AGU93023|A/Puerto:iav|AFM71850|A/Puerto:iav|AAX39501|A/Puerto:iav|AAM75159|A/Puerto:iav|ABD77679|A/Puerto:iav|BAV59612|A/Puerto:iav|CAA24268|A/Puerto	95	171	1451395280
cus|SWZNA|A/Switzerland/9715293/2013	69	70	608528000
iav|AGK63058|A/Puerto:iav|AGU93020|A/Puerto:iav|ACV49546|A/Puerto:iav|ABO21712|A/Puerto:iav|CAA24282|A/Puerto:iav|AFM71847|A/Puerto:iav|AAM75161|A/Puerto:iav|AEX92874|A/Puerto:iav|ADX99648|A/Puerto:iav|ACF41835|A/Puerto	100	43	242424000
tr|A0A1L1RZ81|A0A1L1RZ81_CHICK:tr|H9KYN7|H9KYN7_CHICK:tr|A0A1L1RKL3|A0A1L1RKL3_CHICK	8	3	36160000
tr|A0A1L1RRL2|A0A1L1RRL2_CHICK:sp|Q5ZMQ2|ACTG_CHICK:sp|P60706|ACTB_CHICK:sp|P53478|ACT5_CHICK:tr|A0A1D5P630|A0A1D5P630_CHICK	23	7	15906000
tr|A0A1D5PHP6|A0A1D5PHP6_CHICK	26	7	13911000
iav|AFM71848|A/Puerto:iav|ACV49547|A/Puerto:iav|AEX92875|A/Puerto:iav|ADX99649|A/Puerto:iav|ABO21713|A/Puerto:iav|ACF41836|A/Puerto:iav|AGK63059|A/Puerto:iav|AGU93021|A/Puerto:iav|AAM75162|A/Puerto	56	3	13530000
iav|ACF41842|A/Puerto:iav|AGU93028|A/Puerto:iav|AFM71854|A/Puerto:iav|AAM75156|A/Puerto:iav|ADX99655|A/Puerto:iav|ACV49553|A/Puerto:iav|BAV59609|A/Puerto:iav|AAA43581|A/Puerto	13	10	9828000
iav|ABD77676|A/Puerto	92	3	9616000
tr|D0EKR3|D0EKR3_CHICK	25	4	6290000
sp|P02659|APOV1_CHICK	49	4	6125000
tr|A0A1D5PBK3|A0A1D5PBK3_CHICK:tr|A0A1D5PNI3|A0A1D5PNI3_CHICK:tr|A0A1D5PUR1|A0A1D5PUR1_CHICK:tr|A0A1D5PWQ4|A0A1D5PWQ4_CHICK	3	3	4933000
iav|AFM71856|A/Puerto:iav|ADX99657|A/Puerto:iav|CAA23855|A/Puerto:iav|ACF41844|A/Puerto:iav|ABO21705|A/Puerto:iav|BAK86314|A/Puerto:iav|ABD77685|A/Puerto:iav|ACV49555|A/Puerto:iav|AGK63054|A/Puerto:iav|AEX92883|A/Puerto:iav|AAM75155|A/Puerto	13	9	4587700
sp|P09244|TBB7_CHICK	13	5	4415000
iav|AGU93026|A/Puerto:iav|AFM71853|A/Puerto:iav|ACV49552|A/Puerto:iav|AGK63052|A/Puerto:iav|ABD77682|A/Puerto:iav|AAM75157|A/Puerto:iav|AEX92880|A/Puerto:iav|CAA24295|A/Puerto:iav|ADX99654|A/Puerto:iav|ABO21708|A/Puerto:iav|BAV59610|A/Puerto:iav|ACF41841|A/Puerto	10	6	3482000
tr|E1C992|E1C992_CHICK	7	2	2402000
tr|A0A1D5PFW6|A0A1D5PFW6_CHICK	19	2	2179000
tr|F1NUU6|F1NUU6_CHICK	5	3	2066000
tr|A0A1L1RPG0|A0A1L1RPG0_CHICK:tr|F1NWP3|F1NWP3_CHICK:tr|A0A1D5PFJ6|A0A1D5PFJ6_CHICK	9	4	1868000
sp|P02552|TBA1_CHICK:tr|A0A1D5P6L2|A0A1D5P6L2_CHICK:tr|A0A1D5PC38|A0A1D5PC38_CHICK:tr|A0A1L1RK76|A0A1L1RK76_CHICK:tr|A0A1D5P198|A0A1D5P198_CHICK:tr|A0A1D5NW27|A0A1D5NW27_CHICK	10	2	1546000
tr|Q5ZHM8|Q5ZHM8_CHICK	14	2	1340000
sp|P21163|PNGF_ELIMR	11	3	1292000
tr|Q5ZJ70|Q5ZJ70_CHICK	7	3	663000
				tr|F1NWP3|F1NWP3_CHICK	7
				tr|H9KYN7|H9KYN7_CHICK	8
				tr|F1NQD9|F1NQD9_CHICK	4
				tr|Q9YGW6|Q9YGW6_CHICK	4

## Sheet: mutant_5B8_HA_tryp
Accession	Coverage (%)	PeptideCount	AggregatedArea
iav|AGK63058|A/Puerto:iav|AGU93020|A/Puerto:iav|ACV49546|A/Puerto:iav|ABO21712|A/Puerto:iav|CAA24282|A/Puerto:iav|AFM71847|A/Puerto:iav|AAM75161|A/Puerto:iav|AEX92874|A/Puerto:iav|ADX99648|A/Puerto:iav|ACF41835|A/Puerto	95	136	16416376900
iav|ACX46208|A/Puerto:iav|ACV49549|A/Puerto:iav|ACF41838|A/Puerto:iav|AEX92877|A/Puerto:iav|ADX99651|A/Puerto:iav|AGK63055|A/Puerto:iav|ABO21710|A/Puerto:iav|AGU93023|A/Puerto:iav|AFM71850|A/Puerto:iav|AAX39501|A/Puerto:iav|AAM75159|A/Puerto:iav|ABD77679|A/Puerto:iav|BAV59612|A/Puerto:iav|CAA24268|A/Puerto:iav|AAA43467|A/Puerto	85	123	13675986600
cus|SWZHA_5B8|A/Switzerland/9715293/2013:cus|SWZHA|A/Switzerland/9715293/2013	76	118	12316925900
sp|P21163|PNGF_ELIMR	82	58	8863619000
cus|SWZNA|A/Switzerland/9715293/2013	51	47	6455637000
cus|SWZHA_5B8|A/Switzerland/9715293/2013	76	20	1822522000
sp|P00761|TRYP_PIG	36	8	1217880000
iav|ACX46208|A/Puerto:iav|ACV49549|A/Puerto:iav|ACF41838|A/Puerto:iav|AEX92877|A/Puerto:iav|ADX99651|A/Puerto:iav|AGK63055|A/Puerto:iav|ABO21710|A/Puerto:iav|AGU93023|A/Puerto:iav|AFM71850|A/Puerto:iav|AAX39501|A/Puerto:iav|AAM75159|A/Puerto:iav|ABD77679|A/Puerto:iav|BAV59612|A/Puerto:iav|CAA24268|A/Puerto	85	6	820770000
iav|AFM71856|A/Puerto:iav|ADX99657|A/Puerto:iav|ACF41844|A/Puerto:iav|AGU93030|A/Puerto:iav|ABO21705|A/Puerto:iav|BAK86314|A/Puerto:iav|ABD77685|A/Puerto:iav|ACV49555|A/Puerto:iav|AGK63054|A/Puerto:iav|AAM75155|A/Puerto	58	54	553400600
iav|AGU93026|A/Puerto:iav|AFM71853|A/Puerto:iav|ACV49552|A/Puerto:iav|AGK63052|A/Puerto:iav|ABD77682|A/Puerto:iav|AAM75157|A/Puerto:iav|AEX92880|A/Puerto:iav|CAA24295|A/Puerto:iav|ABO21708|A/Puerto:iav|BAV59610|A/Puerto:iav|ACF41841|A/Puerto	41	30	362841000
iav|ACF41842|A/Puerto:iav|AGU93028|A/Puerto:iav|AFM71854|A/Puerto:iav|ABO21706|A/Puerto:iav|ABD77683|A/Puerto:iav|AAM75156|A/Puerto:iav|ADX99655|A/Puerto:iav|ACV49553|A/Puerto:iav|BAV59609|A/Puerto:iav|AGK63053|A/Puerto	34	34	288379300
tr|A0A1D5NVA7|A0A1D5NVA7_CHICK:tr|A0A1L1RYF6|A0A1L1RYF6_CHICK:tr|A0A1L1RJ93|A0A1L1RJ93_CHICK:tr|A0A1D5P546|A0A1D5P546_CHICK:tr|A0A1D5P6T4|A0A1D5P6T4_CHICK:tr|A0A1D5PHP6|A0A1D5PHP6_CHICK:sp|P0CG62|UBB_CHICK:tr|O42388|O42388_CHICK	58	4	187860000
sp|Q5ZMQ2|ACTG_CHICK:sp|P60706|ACTB_CHICK:sp|P53478|ACT5_CHICK:tr|A0A1D5P630|A0A1D5P630_CHICK	52	17	183384000
tr|A0A1D5NVA7|A0A1D5NVA7_CHICK:tr|A0A1L1RYF6|A0A1L1RYF6_CHICK:tr|A0A1L1RJ93|A0A1L1RJ93_CHICK:tr|A0A1D5P546|A0A1D5P546_CHICK:tr|A0A1D5P6T4|A0A1D5P6T4_CHICK:tr|A0A1D5PHP6|A0A1D5PHP6_CHICK:sp|P0CG62|UBB_CHICK	58	3	131500000
iav|AAA43467|A/Puerto	80	2	113000000
sp|P09244|TBB7_CHICK	51	26	103957000
tr|A0A1L1RVU7|A0A1L1RVU7_CHICK	44	13	85540000
tr|Q5ZJ70|Q5ZJ70_CHICK	21	17	63658000
iav|ABD77681|A/Puerto:iav|ABO21704|A/Puerto:iav|ADX99653|A/Puerto:iav|AGK63057|A/Puerto:iav|AFM84192|A/Puerto	55	9	59293000
tr|E1C041|E1C041_CHICK	30	13	58362000
tr|Q5ZHM8|Q5ZHM8_CHICK	36	9	56447000
tr|Q9YGW6|Q9YGW6_CHICK	21	11	45682000
tr|E1C856|E1C856_CHICK	16	5	38680000
iav|ADX99652|A/Puerto:iav|AGK63056|A/Puerto:iav|ABD77680|A/Puerto:iav|ABO21703|A/Puerto:iav|AFM84191|A/Puerto	47	8	38448000
tr|Q7SX63|Q7SX63_CHICK:sp|P08106|HSP70_CHICK:tr|F1NWP3|F1NWP3_CHICK:tr|A0A1D5PFJ6|A0A1D5PFJ6_CHICK	27	9	38416000
tr|A0A1D5PNI3|A0A1D5PNI3_CHICK:tr|A0A1D5PUR1|A0A1D5PUR1_CHICK	5	5	34756000
sp|P17785|ANXA2_CHICK	45	11	29982000
tr|F1NUU6|F1NUU6_CHICK	32	13	29234800
tr|A0A1D5P2X2|A0A1D5P2X2_CHICK	8	8	27002000
tr|D0EKR3|D0EKR3_CHICK	16	3	25800000
cus|SWZHA|A/Switzerland/9715293/2013	76	3	25732000
tr|A0A1L1RVU7|A0A1L1RVU7_CHICK:tr|A0A1L1RU52|A0A1L1RU52_CHICK	44	2	24820000
tr|Q5ZKV5|Q5ZKV5_CHICK	20	9	23341000
sp|P14105|MYH9_CHICK	15	17	22269000
tr|R4GGF6|R4GGF6_CHICK	20	6	21240000
tr|F1NWP3|F1NWP3_CHICK:tr|A0A1D5PFJ6|A0A1D5PFJ6_CHICK	25	4	17694000
sp|Q98953|S10A6_CHICK	40	3	16389100
tr|A0A1D5PS72|A0A1D5PS72_CHICK:tr|A0A1L1RRY4|A0A1L1RRY4_CHICK:tr|A0A1L1RRR1|A0A1L1RRR1_CHICK:tr|A0A1L1S0Z9|A0A1L1S0Z9_CHICK:sp|Q90835|EF1A_CHICK	22	5	15348000
tr|A0A1L1RJM9|A0A1L1RJM9_CHICK	11	2	15040000
sp|P14105|MYH9_CHICK:tr|Q789A6|Q789A6_CHICK:tr|Q02015|Q02015_CHICK:tr|Q789A4|Q789A4_CHICK	15	6	12520000
tr|A0A1D5PN61|A0A1D5PN61_CHICK:tr|A0A1D5P1X2|A0A1D5P1X2_CHICK	17	5	12409000
iav|ACY66335|A/Puerto:iav|CAA24283|A/Puerto:iav|AFM71848|A/Puerto:iav|ACV49547|A/Puerto:iav|AEX92875|A/Puerto:iav|ADX99649|A/Puerto:iav|ABO21713|A/Puerto:iav|ACF41836|A/Puerto:iav|AGK63059|A/Puerto:iav|AGU93021|A/Puerto:iav|AAM75162|A/Puerto	33	2	12300000
tr|E1C8K3|E1C8K3_CHICK	19	5	11313000
tr|F1NV02|F1NV02_CHICK	3	10	10819900
tr|A0A1D5PPR9|A0A1D5PPR9_CHICK:tr|F1NZY2|F1NZY2_CHICK:sp|Q98UI9|MUC5B_CHICK	3	4	10415000
tr|A0A1L1RU52|A0A1L1RU52_CHICK	35	3	9330000
tr|F1NDN6|F1NDN6_CHICK	3	2	9270000
tr|O42388|O42388_CHICK	41	2	9010000
tr|F1NUQ3|F1NUQ3_CHICK	14	2	8861000
sp|O42273|TENP_CHICK	25	4	8387000
tr|Q7SX63|Q7SX63_CHICK:sp|P08106|HSP70_CHICK	27	6	7894000
sp|P51913|ENOA_CHICK:tr|F1NZ78|F1NZ78_CHICK:tr|A0A1L1RKH8|A0A1L1RKH8_CHICK	6	3	7650000
sp|P01012|OVAL_CHICK	27	5	7512000
tr|A0A1L1RLN6|A0A1L1RLN6_CHICK:tr|A0A1D5PEM4|A0A1D5PEM4_CHICK	30	3	5796000
tr|A0A1D5P780|A0A1D5P780_CHICK:sp|P02845|VIT2_CHICK:tr|F1NFL6|F1NFL6_CHICK	8	7	5469700
sp|P00698|LYSC_CHICK	14	2	5140000
sp|Q5ZMD1|1433T_CHICK:tr|A0A1D5NW39|A0A1D5NW39_CHICK	12	3	4871000
sp|P02112|HBB_CHICK	28	3	4780000
sp|P02659|APOV1_CHICK	27	3	4530000
tr|F1NX66|F1NX66_CHICK	8	3	3937000
iav|AGU93026|A/Puerto:iav|AFM71853|A/Puerto:iav|ACV49552|A/Puerto:iav|AGK63052|A/Puerto:iav|ABD77682|A/Puerto:iav|AAM75157|A/Puerto:iav|AEX92880|A/Puerto:iav|ABO21708|A/Puerto:iav|BAV59610|A/Puerto:iav|ACF41841|A/Puerto	41	2	2827000
iav|CAA24295|A/Puerto	41	2	2827000
tr|E1BTV1|E1BTV1_CHICK	16	2	2655000
sp|Q5ZJN2|RB11A_CHICK:tr|F7AU58|F7AU58_CHICK	11	2	2063000
tr|A0A1D5PBT7|A0A1D5PBT7_CHICK:tr|A0A1D5PGT3|A0A1D5PGT3_CHICK:tr|A0A1D5PRN6|A0A1D5PRN6_CHICK:tr|A0A1D5P0L1|A0A1D5P0L1_CHICK	4	2	2062000
tr|Q789A6|Q789A6_CHICK:tr|Q02015|Q02015_CHICK:tr|Q789A4|Q789A4_CHICK	7	4	1962000
tr|A0A1D5P9N5|A0A1D5P9N5_CHICK:tr|A0A1D5NUW2|A0A1D5NUW2_CHICK:sp|P87498|VIT1_CHICK	1	2	1509000
tr|A0A1L1RU84|A0A1L1RU84_CHICK:tr|E1C4M0|E1C4M0_CHICK	11	2	1439000
sp|Q5ZHP5|CHM4B_CHICK	9	2	1414000
tr|A0A1L1RLR2|A0A1L1RLR2_CHICK:tr|E1C062|E1C062_CHICK	13	2	1333000
tr|A0A1D5P1T0|A0A1D5P1T0_CHICK:tr|E1BVT0|E1BVT0_CHICK	9	2	1197000
tr|Z4YJB8|Z4YJB8_CHICK	23	2	1100000
tr|A0A1L1RWD5|A0A1L1RWD5_CHICK:sp|P51417|RL15_CHICK:tr|F1NQG5|F1NQG5_CHICK	21	2	913000
tr|E1C992|E1C992_CHICK	10	4	854000
tr|A0A1L1RNH7|A0A1L1RNH7_CHICK:sp|O93532|K2CO_CHICK:tr|A0A146F0A0|A0A146F0A0_CHICK	6	2	816900
tr|A0A1D5PDK7|A0A1D5PDK7_CHICK:sp|Q5ZJ56|RL7_CHICK	18	2	806100
tr|E1BTF4|E1BTF4_CHICK:sp|P01014|OVALY_CHICK	6	2	782000
tr|F1NBP2|F1NBP2_CHICK:tr|F1NBW2|F1NBW2_CHICK:sp|Q90647|VATA_CHICK	5	2	524500
tr|Q5F491|Q5F491_CHICK	7	2	265000

## Sheet: WT_SWZ_HA_chymo
Accession	Coverage (%)	PeptideCount	AggregatedArea
cus|SWZHA_5B8|A/Switzerland/9715293/2013	82	3	137530000
cus|SWZHA|A/Switzerland/9715293/2013	84	42	1189601000
cus|SWZHA|A/Switzerland/9715293/2013:cus|SWZHA_5B8|A/Switzerland/9715293/2013	84	204	2468446030
cus|SWZNA|A/Switzerland/9715293/2013	66	76	922029000
iav|ABD77676|A/Puerto	97	2	7800000
iav|ACF41842|A/Puerto:iav|AGU93028|A/Puerto:iav|AFM71854|A/Puerto:iav|ABO21706|A/Puerto:iav|ABD77683|A/Puerto:iav|AAM75156|A/Puerto:iav|ADX99655|A/Puerto:iav|ACV49553|A/Puerto:iav|BAV59609|A/Puerto:iav|AGK63053|A/Puerto:iav|AAA43581|A/Puerto	4	4	1814000
iav|ACX46208|A/Puerto:iav|ACV49549|A/Puerto:iav|ACF41838|A/Puerto:iav|AEX92877|A/Puerto:iav|ADX99651|A/Puerto:iav|AGK63055|A/Puerto:iav|ABO21710|A/Puerto:iav|AGU93023|A/Puerto:iav|AFM71850|A/Puerto:iav|AAX39501|A/Puerto:iav|AAM75159|A/Puerto:iav|ABD77679|A/Puerto:iav|BAV59612|A/Puerto:iav|CAA24268|A/Puerto	91	114	963685100
iav|ACY66335|A/Puerto:iav|CAA24283|A/Puerto:iav|AFM71848|A/Puerto:iav|ACV49547|A/Puerto:iav|AEX92875|A/Puerto:iav|ADX99649|A/Puerto:iav|ABO21713|A/Puerto:iav|ACF41836|A/Puerto:iav|AGK63059|A/Puerto:iav|AGU93021|A/Puerto:iav|AAM75162|A/Puerto	45	3	20620000
iav|AFM71856|A/Puerto:iav|ADX99657|A/Puerto:iav|CAA23855|A/Puerto:iav|ACF41844|A/Puerto:iav|AGU93030|A/Puerto:iav|ABO21705|A/Puerto:iav|BAK86314|A/Puerto:iav|ABD77685|A/Puerto:iav|ACV49555|A/Puerto:iav|AGK63054|A/Puerto:iav|AEX92883|A/Puerto:iav|AAM75155|A/Puerto	5	4	3244000
iav|AGK63058|A/Puerto:iav|AGU93020|A/Puerto:iav|ACV49546|A/Puerto:iav|ABO21712|A/Puerto:iav|CAA24282|A/Puerto:iav|AFM71847|A/Puerto:iav|AAM75161|A/Puerto:iav|AEX92874|A/Puerto:iav|ADX99648|A/Puerto:iav|ACF41835|A/Puerto	100	40	227133900
iav|AGK63058|A/Puerto:iav|AGU93020|A/Puerto:iav|ACV49546|A/Puerto:iav|ABO21712|A/Puerto:iav|CAA24282|A/Puerto:iav|AFM71847|A/Puerto:iav|AAM75161|A/Puerto:iav|AEX92874|A/Puerto:iav|ADX99648|A/Puerto:iav|ACF41835|A/Puerto:iav|ABD77676|A/Puerto	100	128	2664069900
iav|AGU93026|A/Puerto:iav|AFM71853|A/Puerto:iav|ACV49552|A/Puerto:iav|AGK63052|A/Puerto:iav|ABD77682|A/Puerto:iav|AAM75157|A/Puerto:iav|AEX92880|A/Puerto:iav|CAA24295|A/Puerto:iav|ADX99654|A/Puerto:iav|ABO21708|A/Puerto:iav|BAV59610|A/Puerto:iav|ACF41841|A/Puerto	11	7	4262000
sp|P09244|TBB7_CHICK	24	11	11980400
sp|P17785|ANXA2_CHICK	28	5	12836000
sp|P60706|ACTB_CHICK:sp|P53478|ACT5_CHICK:tr|A0A1D5P630|A0A1D5P630_CHICK	48	19	59882000
tr|A0A1D5P1R4|A0A1D5P1R4_CHICK:tr|Q5ZKV5|Q5ZKV5_CHICK	6	2	1643000
tr|A0A1D5P2X2|A0A1D5P2X2_CHICK	2	2	283700
tr|A0A1D5P474|A0A1D5P474_CHICK:tr|E1BXM5|E1BXM5_CHICK:sp|O42273|TENP_CHICK:tr|A0A1L1RMA4|A0A1L1RMA4_CHICK	13	2	928000
tr|A0A1D5P6L2|A0A1D5P6L2_CHICK:tr|A0A1D5PC38|A0A1D5PC38_CHICK:tr|A0A1L1RK76|A0A1L1RK76_CHICK:tr|A0A1D5P198|A0A1D5P198_CHICK:tr|A0A1D5NW27|A0A1D5NW27_CHICK	17	5	8309000
tr|A0A1D5PBK3|A0A1D5PBK3_CHICK:tr|A0A1D5PNI3|A0A1D5PNI3_CHICK:tr|A0A1D5PUR1|A0A1D5PUR1_CHICK:tr|A0A1D5PWQ4|A0A1D5PWQ4_CHICK	3	3	3804000
tr|A0A1D5PBT7|A0A1D5PBT7_CHICK:tr|A0A1D5PGT3|A0A1D5PGT3_CHICK:tr|A0A1D5PRN6|A0A1D5PRN6_CHICK:tr|A0A1D5P0L1|A0A1D5P0L1_CHICK	5	3	1095000
tr|A0A1D5PKC8|A0A1D5PKC8_CHICK:tr|A0A1D5PX24|A0A1D5PX24_CHICK	9	2	3940000
tr|A0A1D5PV37|A0A1D5PV37_CHICK:tr|A0A1D5P780|A0A1D5P780_CHICK:sp|P02845|VIT2_CHICK:tr|F1NFL6|F1NFL6_CHICK	2	2	373400
tr|A0A1L1RVL2|A0A1L1RVL2_CHICK:tr|A0A1L1RRZ5|A0A1L1RRZ5_CHICK:tr|A0A1L1RMD5|A0A1L1RMD5_CHICK:tr|A0A1D5PS72|A0A1D5PS72_CHICK:tr|A0A1L1RTI7|A0A1L1RTI7_CHICK:tr|A0A1I7Q425|A0A1I7Q425_CHICK:tr|A0A1L1RRY4|A0A1L1RRY4_CHICK:tr|A0A1L1RRR1|A0A1L1RRR1_CHICK:tr|A0A1L1S0Z9|A0A1L1S0Z9_CHICK:tr|A0A1D5P5X9|A0A1D5P5X9_CHICK:sp|Q90835|EF1A_CHICK	11	2	3562000
tr|A0A1L1RWB4|A0A1L1RWB4_CHICK:tr|A0A1L1RTJ9|A0A1L1RTJ9_CHICK:tr|A0A1D5NVA7|A0A1D5NVA7_CHICK:tr|A0A1L1RYF6|A0A1L1RYF6_CHICK:sp|P79781|RS27A_CHICK:tr|A0A1L1RJ93|A0A1L1RJ93_CHICK:tr|A0A1D5P546|A0A1D5P546_CHICK:tr|A0A1D5P6T4|A0A1D5P6T4_CHICK:tr|A0A1D5PHP6|A0A1D5PHP6_CHICK:sp|P0CG62|UBB_CHICK	31	4	11876000
tr|A0A1L1RZ81|A0A1L1RZ81_CHICK:tr|H9KYN7|H9KYN7_CHICK:tr|A0A1L1RKL3|A0A1L1RKL3_CHICK	8	3	25332000
tr|D0EKR3|D0EKR3_CHICK	25	5	9978000
tr|E1C856|E1C856_CHICK	26	4	2821000
tr|E1C8K3|E1C8K3_CHICK	18	3	2077600
tr|E1C992|E1C992_CHICK	15	4	18950000
tr|F1NHD8|F1NHD8_CHICK	11	2	329000
tr|F1NUU6|F1NUU6_CHICK	10	5	6200000
tr|F1NWP3|F1NWP3_CHICK:tr|A0A1D5PFJ6|A0A1D5PFJ6_CHICK	19	4	4609000
tr|F1NWP3|F1NWP3_CHICK:tr|A0A1D5PFJ6|A0A1D5PFJ6_CHICK:tr|Q7SX63|Q7SX63_CHICK	19	5	9344000
tr|Q5ZHM8|Q5ZHM8_CHICK	16	4	3195000
tr|Q5ZJ70|Q5ZJ70_CHICK	7	5	2700000
tr|Q7SX63|Q7SX63_CHICK	15	4	2774100
tr|Q9YGW6|Q9YGW6_CHICK	16	6	5079000
tr|Q9YGW6|Q9YGW6_CHICK:tr|A0A1D5PKC8|A0A1D5PKC8_CHICK:tr|A0A1D5PX24|A0A1D5PX24_CHICK	16	3	7531000

## Sheet: WT_SWZ_HA_tryp
Accession	Coverage (%)	PeptideCount	AggregatedArea
iav|AGK63058|A/Puerto:iav|AGU93020|A/Puerto:iav|ACV49546|A/Puerto:iav|ABO21712|A/Puerto:iav|CAA24282|A/Puerto:iav|AFM71847|A/Puerto:iav|AAM75161|A/Puerto:iav|AEX92874|A/Puerto:iav|ADX99648|A/Puerto:iav|ACF41835|A/Puerto	94	127	16874143000
cus|SWZHA|A/Switzerland/9715293/2013	78	166	14818971400
iav|ACX46208|A/Puerto:iav|ACV49549|A/Puerto:iav|ACF41838|A/Puerto:iav|AEX92877|A/Puerto:iav|ADX99651|A/Puerto:iav|AGK63055|A/Puerto:iav|ABO21710|A/Puerto:iav|AGU93023|A/Puerto:iav|AFM71850|A/Puerto:iav|AAX39501|A/Puerto:iav|AAM75159|A/Puerto:iav|ABD77679|A/Puerto:iav|BAV59612|A/Puerto:iav|CAA24268|A/Puerto:iav|AAA43467|A/Puerto	79	103	7176779800
sp|P21163|PNGF_ELIMR	84	62	6529805500
cus|SWZNA|A/Switzerland/9715293/2013	58	48	4329379300
iav|ACX46208|A/Puerto:iav|ACV49549|A/Puerto:iav|ACF41838|A/Puerto:iav|AEX92877|A/Puerto:iav|ADX99651|A/Puerto:iav|AGK63055|A/Puerto:iav|ABO21710|A/Puerto:iav|AGU93023|A/Puerto:iav|AFM71850|A/Puerto:iav|AAX39501|A/Puerto:iav|AAM75159|A/Puerto:iav|ABD77679|A/Puerto:iav|BAV59612|A/Puerto:iav|CAA24268|A/Puerto	79	6	955537000
sp|P00761|TRYP_PIG	36	8	913219000
iav|AFM71856|A/Puerto:iav|ADX99657|A/Puerto:iav|ACF41844|A/Puerto:iav|AGU93030|A/Puerto:iav|ABO21705|A/Puerto:iav|BAK86314|A/Puerto:iav|ABD77685|A/Puerto:iav|ACV49555|A/Puerto:iav|AGK63054|A/Puerto:iav|AAM75155|A/Puerto	49	45	264010000
sp|Q5ZMQ2|ACTG_CHICK:sp|P60706|ACTB_CHICK:sp|P53478|ACT5_CHICK:tr|A0A1D5P630|A0A1D5P630_CHICK:tr|A0A1I7Q414|A0A1I7Q414_CHICK:sp|P68034|ACTC_CHICK:tr|A0A1L1RPH2|A0A1L1RPH2_CHICK:sp|P68139|ACTS_CHICK	56	10	193859000
iav|AGU93026|A/Puerto:iav|AFM71853|A/Puerto:iav|ACV49552|A/Puerto:iav|AGK63052|A/Puerto:iav|ABD77682|A/Puerto:iav|AAM75157|A/Puerto:iav|AEX92880|A/Puerto:iav|CAA24295|A/Puerto:iav|ADX99654|A/Puerto:iav|ABO21708|A/Puerto:iav|BAV59610|A/Puerto:iav|ACF41841|A/Puerto	27	23	190008000
tr|A0A1D5NVA7|A0A1D5NVA7_CHICK:tr|A0A1L1RYF6|A0A1L1RYF6_CHICK:tr|A0A1L1RJ93|A0A1L1RJ93_CHICK:tr|A0A1D5P546|A0A1D5P546_CHICK:tr|A0A1D5P6T4|A0A1D5P6T4_CHICK:tr|A0A1D5PHP6|A0A1D5PHP6_CHICK:sp|P0CG62|UBB_CHICK:tr|O42388|O42388_CHICK	58	5	179050000
sp|P17785|ANXA2_CHICK	57	18	146222300
tr|A0A1D5NVA7|A0A1D5NVA7_CHICK:tr|A0A1L1RYF6|A0A1L1RYF6_CHICK:tr|A0A1L1RJ93|A0A1L1RJ93_CHICK:tr|A0A1D5P546|A0A1D5P546_CHICK:tr|A0A1D5P6T4|A0A1D5P6T4_CHICK:tr|A0A1D5PHP6|A0A1D5PHP6_CHICK:sp|P0CG62|UBB_CHICK	58	4	142710000
iav|ACF41842|A/Puerto:iav|AGU93028|A/Puerto:iav|AFM71854|A/Puerto:iav|ABO21706|A/Puerto:iav|ABD77683|A/Puerto:iav|AAM75156|A/Puerto:iav|ADX99655|A/Puerto:iav|ACV49553|A/Puerto:iav|BAV59609|A/Puerto:iav|AGK63053|A/Puerto:iav|AAA43581|A/Puerto	26	21	142077000
sp|P09244|TBB7_CHICK	61	27	1.31553e+08
tr|Q5ZJ70|Q5ZJ70_CHICK	39	28	129913500
tr|Q9YGW6|Q9YGW6_CHICK:tr|A0A1D5PKC8|A0A1D5PKC8_CHICK:tr|A0A1D5PX24|A0A1D5PX24_CHICK	30	8	106152000
tr|E1C856|E1C856_CHICK	24	6	96010000
tr|Q7SX63|Q7SX63_CHICK:tr|F1NWP3|F1NWP3_CHICK:tr|A0A1D5PFJ6|A0A1D5PFJ6_CHICK	33	11	80609000
sp|Q5ZMQ2|ACTG_CHICK:sp|P60706|ACTB_CHICK:sp|P53478|ACT5_CHICK:tr|A0A1D5P630|A0A1D5P630_CHICK	56	14	64792000
tr|A0A1D5PNI3|A0A1D5PNI3_CHICK:tr|A0A1D5PUR1|A0A1D5PUR1_CHICK	5	5	63013000
tr|A0A1L1RK76|A0A1L1RK76_CHICK:tr|A0A1D5P198|A0A1D5P198_CHICK	36	8	62182000
tr|D0EKR3|D0EKR3_CHICK	37	10	60832000
tr|Q9YGW6|Q9YGW6_CHICK	30	15	57698000
tr|A0A1D5PQR2|A0A1D5PQR2_CHICK	3	4	55070000
tr|A0A1I7Q414|A0A1I7Q414_CHICK:sp|P68034|ACTC_CHICK:tr|A0A1L1RPH2|A0A1L1RPH2_CHICK:sp|P68139|ACTS_CHICK	33	3	51620000
tr|F1NWP3|F1NWP3_CHICK:tr|A0A1D5PFJ6|A0A1D5PFJ6_CHICK	35	10	49246000
tr|A0A1L1RK76|A0A1L1RK76_CHICK:tr|A0A1D5P198|A0A1D5P198_CHICK:tr|A0A1L1RR33|A0A1L1RR33_CHICK:tr|A0A1D5PA34|A0A1D5PA34_CHICK:tr|A0A1D5PAR5|A0A1D5PAR5_CHICK	36	6	48574000
tr|Q5ZHM8|Q5ZHM8_CHICK	47	9	48490000
tr|F1NX66|F1NX66_CHICK	18	7	47981000
tr|A0A1D5PLD6|A0A1D5PLD6_CHICK:tr|A0A1L1RYZ5|A0A1L1RYZ5_CHICK:tr|F2Z4K8|F2Z4K8_CHICK:tr|R4GJW8|R4GJW8_CHICK:sp|P62149|CALM_CHICK	28	3	46150000
tr|A0A1D5P2B9|A0A1D5P2B9_CHICK:tr|A0A1L1RVU7|A0A1L1RVU7_CHICK	39	10	42914000
sp|Q90835|EF1A_CHICK	26	9	37717000
sp|Q98953|S10A6_CHICK	50	4	36279300
tr|R4GGF6|R4GGF6_CHICK	20	6	36110000
iav|AAA43467|A/Puerto	76	2	36000000
tr|E1C041|E1C041_CHICK	20	10	35891800
tr|F1NUU6|F1NUU6_CHICK	32	11	34887000
tr|A0A1L1RJ11|A0A1L1RJ11_CHICK:tr|F1P2P9|F1P2P9_CHICK:sp|Q5ZMT0|1433E_CHICK:sp|Q5ZMD1|1433T_CHICK	43	3	31639000
tr|Q5ZKV5|Q5ZKV5_CHICK	22	9	31024000
tr|Q7SX63|Q7SX63_CHICK	33	11	29996900
iav|ABD77681|A/Puerto:iav|ABO21704|A/Puerto:iav|ADX99653|A/Puerto:iav|AGK63057|A/Puerto:iav|AAA43535|A/Puerto:iav|AFM84192|A/Puerto	54	7	27874000
tr|A0A1D5PBT7|A0A1D5PBT7_CHICK:tr|A0A1D5PGT3|A0A1D5PGT3_CHICK:tr|A0A1D5PRN6|A0A1D5PRN6_CHICK:tr|A0A1D5P0L1|A0A1D5P0L1_CHICK	29	10	27297000
tr|E1BTV1|E1BTV1_CHICK	32	8	26958700
tr|E1C3D8|E1C3D8_CHICK	5	4	26480000
tr|A0A1L1RJM9|A0A1L1RJM9_CHICK	11	3	25960000
iav|ADX99652|A/Puerto:iav|AGK63056|A/Puerto:iav|ABD77680|A/Puerto:iav|ABO21703|A/Puerto:iav|AFM84191|A/Puerto	47	10	22809000
tr|F1NV02|F1NV02_CHICK	2	5	19110000
tr|F1NZ78|F1NZ78_CHICK:tr|A0A1L1RKH8|A0A1L1RKH8_CHICK	23	7	17787000
tr|A0A1D5P2X2|A0A1D5P2X2_CHICK	4	4	17083000
tr|E1C8K3|E1C8K3_CHICK	14	4	17010000
tr|A0A1D5NT74|A0A1D5NT74_CHICK:tr|R4GHU2|R4GHU2_CHICK:sp|P27003|S10AA_CHICK	44	3	16230000
tr|Q6LC82|Q6LC82_CHICK	23	4	13380000
tr|F1NGM0|F1NGM0_CHICK	27	9	13280000
tr|A0A1D5P1T0|A0A1D5P1T0_CHICK	23	5	12890000
tr|F7AU58|F7AU58_CHICK	23	4	10592000
iav|AFM71848|A/Puerto:iav|ACV49547|A/Puerto:iav|AEX92875|A/Puerto:iav|ADX99649|A/Puerto:iav|ABO21713|A/Puerto:iav|ACF41836|A/Puerto:iav|AGK63059|A/Puerto:iav|AGU93021|A/Puerto:iav|AAM75162|A/Puerto:iav|BAV59614|A/Puerto	22	2	10530000
tr|A0A1D5PIZ8|A0A1D5PIZ8_CHICK	5	6	9436000
tr|O42388|O42388_CHICK	41	2	9320000
tr|H9L0X6|H9L0X6_CHICK	12	6	9021000
sp|Q5ZMD1|1433T_CHICK	23	3	9017000
tr|E1C992|E1C992_CHICK	19	6	8923000
tr|A0A1D5P719|A0A1D5P719_CHICK:sp|P0CB50|PRDX1_CHICK	25	3	8279000
tr|A0A1D5P780|A0A1D5P780_CHICK:sp|P02845|VIT2_CHICK:tr|F1NFL6|F1NFL6_CHICK	5	7	8139900
tr|A0A1D5PN61|A0A1D5PN61_CHICK:tr|A0A1D5P1X2|A0A1D5P1X2_CHICK	5	3	7620000
sp|P50146|GNAI1_CHICK:tr|E1BXS2|E1BXS2_CHICK	7	3	7289000
tr|A0A1L1RWU2|A0A1L1RWU2_CHICK	10	3	7262000
tr|A0A1D5PB78|A0A1D5PB78_CHICK:sp|P09324|YES_CHICK	4	2	7234000
tr|A0A1L1RLN6|A0A1L1RLN6_CHICK:tr|A0A1D5PEM4|A0A1D5PEM4_CHICK	30	4	6827000
tr|E1BW56|E1BW56_CHICK	4	4	6767000
sp|P14105|MYH9_CHICK	7	4	6664000
tr|A0A1L1RUV2|A0A1L1RUV2_CHICK:tr|F1NH87|F1NH87_CHICK:sp|P00356|G3P_CHICK		4	6481000
tr|R4GI86|R4GI86_CHICK	16	7	6348900
sp|P14105|MYH9_CHICK:tr|Q789A6|Q789A6_CHICK:tr|Q02015|Q02015_CHICK:tr|Q789A4|Q789A4_CHICK	7	3	5860000
tr|A0A1L1RJ11|A0A1L1RJ11_CHICK:tr|F1P2P9|F1P2P9_CHICK:sp|Q5ZMT0|1433E_CHICK	43	6	5602000
sp|O57535|NDK_CHICK:tr|A0A1I7Q438|A0A1I7Q438_CHICK	14	2	5550000
tr|A0A1D5PE33|A0A1D5PE33_CHICK	17	3	5350000
tr|A0A1D5PPR9|A0A1D5PPR9_CHICK	2	3	5000000
tr|F1NSA8|F1NSA8_CHICK:sp|Q5ZHX1|RAP1B_CHICK	14	3	4395000
tr|Q5ZMI9|Q5ZMI9_CHICK:tr|A0A1D5P8V8|A0A1D5P8V8_CHICK	6	2	4260000
tr|E1BUP8|E1BUP8_CHICK	1	3	3936000
tr|E1BSI4|E1BSI4_CHICK	10	2	3610000
tr|A0A1L1RLR2|A0A1L1RLR2_CHICK:tr|E1C062|E1C062_CHICK	18	3	3549000
tr|Z4YJB8|Z4YJB8_CHICK	33	5	3428000
sp|Q90694|CDC42_CHICK	14	3	3402000
tr|A0A1D5PLS3|A0A1D5PLS3_CHICK:tr|A0A1D5PFI2|A0A1D5PFI2_CHICK	7	3	3332000
tr|Q1G1I6|Q1G1I6_CHICK:tr|A0A1D5NZE4|A0A1D5NZE4_CHICK	9	3	2668000
sp|P00940|TPIS_CHICK	19	3	2660000
tr|A0A1L1RVY8|A0A1L1RVY8_CHICK:tr|A0A1L1RS03|A0A1L1RS03_CHICK:tr|A0A1D5NZ01|A0A1D5NZ01_CHICK:tr|A0A1D5P9N7|A0A1D5P9N7_CHICK:sp|P00337|LDHB_CHICK	9	3	2655000
sp|O93532|K2CO_CHICK	4	2	2482400
tr|Q5F3B5|Q5F3B5_CHICK	10	3	2433000
tr|A0A1D5Q009|A0A1D5Q009_CHICK:tr|F1NN08|F1NN08_CHICK:tr|A0A1D5PJN0|A0A1D5PJN0_CHICK	17	2	2431000
tr|A0A1D5PLA1|A0A1D5PLA1_CHICK:tr|O57389|O57389_CHICK	6	3	2292000
sp|Q5ZHP5|CHM4B_CHICK	13	3	2275000
tr|E1C7T9|E1C7T9_CHICK	5	2	2053000
tr|A0A1D5NWG8|A0A1D5NWG8_CHICK:tr|Q5F375|Q5F375_CHICK	7	2	2014000
sp|Q90705|EF2_CHICK:tr|A0A1D5PS29|A0A1D5PS29_CHICK	3	2	1976000
tr|A0A1D5PB88|A0A1D5PB88_CHICK:tr|A0A1D5PXW8|A0A1D5PXW8_CHICK:tr|F1NCZ2|F1NCZ2_CHICK	13	3	1970000
tr|F1NHD8|F1NHD8_CHICK	33	4	1933000
sp|P02112|HBB_CHICK	28	3	1856000
tr|A0A1D5P522|A0A1D5P522_CHICK:tr|A0A1D5NXS9|A0A1D5NXS9_CHICK:tr|A0A1D5PIX0|A0A1D5PIX0_CHICK:sp|Q90734|ACTN4_CHICK	5	3	1742000
sp|O42273|TENP_CHICK	13	3	1682000
tr|A0A1D5P2Y8|A0A1D5P2Y8_CHICK:tr|A0A1D5PVM5|A0A1D5PVM5_CHICK:tr|R9PXN1|R9PXN1_CHICK:tr|A0A1L1RUX2|A0A1L1RUX2_CHICK:sp|Q8JFP1|IF4A2_CHICK	8	2	1584000
tr|A0A1D5PKC8|A0A1D5PKC8_CHICK:tr|A0A1D5PX24|A0A1D5PX24_CHICK	15	2	1563900
tr|Q789A6|Q789A6_CHICK:tr|Q02015|Q02015_CHICK:tr|Q789A4|Q789A4_CHICK	7	4	1541000
tr|A0A1D5PN32|A0A1D5PN32_CHICK	6	2	1423000
sp|P01012|OVAL_CHICK	10	2	1065000
tr|E1C459|E1C459_CHICK	2	2	1041000
tr|A0A1L1RPB8|A0A1L1RPB8_CHICK:sp|Q5ZLN1|PGAM1_CHICK:tr|F1NHM9|F1NHM9_CHICK	14	2	943000
sp|Q5ZM14|NHRF1_CHICK:tr|F1NK29|F1NK29_CHICK	8	2	868000
tr|A0A1D5P9V0|A0A1D5P9V0_CHICK:tr|F1NW43|F1NW43_CHICK:sp|P00548|KPYM_CHICK	9	2	713000
tr|H9KYP2|H9KYP2_CHICK:tr|A0A1D5PUC0|A0A1D5PUC0_CHICK	6	2	611000
tr|A0A1L1RXH1|A0A1L1RXH1_CHICK:tr|A0A1D5NZW9|A0A1D5NZW9_CHICK:tr|F1NU17|F1NU17_CHICK:sp|P51903|PGK_CHICK	12	2	528000
tr|F1NW23|F1NW23_CHICK	1	2	346000
tr|A0A1D5NYP3|A0A1D5NYP3_CHICK:sp|P21566|COF2_CHICK	13	2	311000
sp|P23614|BASP1_CHICK	14	2	296000
tr|A0A1D5PDF1|A0A1D5PDF1_CHICK	12	2	219300
