# Supplementary material for: Measuring Site-specific Glycosylation Similarity between Influenza a Virus Variants with Statistical Certainty
Source: Mol Cell Proteomics. 2020 Nov 25;19(9):1533–45. doi: 10.1074/mcp.RA120.002031 (PMC8143645; doi:10.1074/mcp.RA120.002031)
Supplement: Supplementary file 1 [file mmc1.zip › mmc1/159250_2_supp_555284_qcjklg.xlsx]

## Sheet: AGP_chymo
Glycopeptide	AGP_chymo_MS2_01	AGP_chymo_MS2_02	AGP_chymo_MS2_03
C(Carbamidomethyl)ANLVPVPITN(N-Glycosylation)ATL[5; 6; 0; 0]	2.30705e+07	2.29608e+07	29158510
EEYN(N-Glycosylation)KSVQEIQATF[4; 5; 0; 0]	9.39876e+07	7.72413e+07	8.5366e+07
EEYN(N-Glycosylation)KSVQEIQATF[5; 6; 0; 0]	7.86885e+07	7.68975e+07	8.12371e+07
EEYN(N-Glycosylation)KSVQEIQATF[5; 6; 1; 0]	41085175	3.31113e+07	34096195
EEYN(N-Glycosylation)KSVQEIQATFF[4; 5; 0; 0]	2.15252e+07	2.52323e+07	2.73113e+07
EEYN(N-Glycosylation)KSVQEIQATFF[5; 6; 0; 0]	2.58101e+07	2.5571e+07	2.60731e+07
FRNEEYN(N-Glycosylation)KSVQEIQATF[4; 5; 0; 0]	0	3.48859e+07	3.10371e+07
FRNEEYN(N-Glycosylation)KSVQEIQATF[5; 6; 0; 0]	4.39808e+07	5.43736e+07	4.08507e+07
FTPN(N-Glycosylation)KTEDTIF[4; 5; 0; 0]	46114187	50433540	4.01191e+07
FTPN(N-Glycosylation)KTEDTIF[4; 7; 0; 2]	3.04712e+07	32368972	2.41769e+07
FTPN(N-Glycosylation)KTEDTIF[5; 6; 0; 0]	4.3512e+08	4.83392e+08	4.0949e+08
FTPN(N-Glycosylation)KTEDTIF[5; 6; 1; 0]	7.83647e+07	9.30848e+07	7.41197e+07
FTPN(N-Glycosylation)KTEDTIF[5; 6; 3; 1]	0	0	769103
FTPN(N-Glycosylation)KTEDTIF[6; 7; 0; 0]	6.92939e+08	6.67264e+08	6.62873e+08
FTPN(N-Glycosylation)KTEDTIF[6; 7; 1; 0]	1.16345e+08	1.15352e+08	1.19058e+08
FTPN(N-Glycosylation)KTEDTIF[6; 7; 2; 0]	1.50025e+07	1.39298e+07	1.29366e+07
FTPN(N-Glycosylation)KTEDTIF[7; 8; 0; 0]	59327306	6.37252e+07	5.18171e+07
FTPN(N-Glycosylation)KTEDTIF[7; 8; 1; 0]	1.04159e+07	0	0
FTPN(N-Glycosylation)KTEDTIF[8; 9; 0; 0]	1.23775e+07	1.33599e+07	0
FYFTPN(N-Glycosylation)KT[5; 6; 0; 0]	6.28233e+06	7.80797e+06	6.72362e+06
FYFTPN(N-Glycosylation)KT[6; 7; 0; 0]	1.35788e+07	1.26612e+07	13343567
FYFTPN(N-Glycosylation)KTED[6; 7; 0; 0]	5.25268e+06	6.63848e+06	5.2266e+06
FYFTPN(N-Glycosylation)KTEDTIF[4; 5; 0; 0]	1.95998e+08	2.17131e+08	2.22352e+08
FYFTPN(N-Glycosylation)KTEDTIF[4; 7; 0; 2]	2.21857e+08	2.60965e+08	2.52141e+08
FYFTPN(N-Glycosylation)KTEDTIF[4; 7; 1; 2]	3.57288e+07	42210451	40485495
FYFTPN(N-Glycosylation)KTEDTIF[4; 8; 1; 1]	0	0	52575115
FYFTPN(N-Glycosylation)KTEDTIF[5; 3; 0; 3]	2.4449e+08	2.50359e+08	0
FYFTPN(N-Glycosylation)KTEDTIF[5; 6; 0; 0]	2.35216e+09	2.49893e+09	2.78599e+09
FYFTPN(N-Glycosylation)KTEDTIF[5; 6; 1; 0]	5.97371e+08	5.43194e+08	568864352
FYFTPN(N-Glycosylation)KTEDTIF[5; 7; 0; 0]	1.37597e+07	0	0
FYFTPN(N-Glycosylation)KTEDTIF[6; 7; 0; 0]	4.47931e+09	4.67196e+09	4.71656e+09
FYFTPN(N-Glycosylation)KTEDTIF[6; 7; 1; 0]	8.35937e+08	8.47546e+08	8.77671e+08
FYFTPN(N-Glycosylation)KTEDTIF[6; 7; 2; 0]	1.35885e+08	118074763	118749986
FYFTPN(N-Glycosylation)KTEDTIF[6; 8; 0; 0]	90742991	0	0
FYFTPN(N-Glycosylation)KTEDTIF[7; 7; 1; 0]	0	3.92662e+07	0
FYFTPN(N-Glycosylation)KTEDTIF[7; 8; 0; 0]	613863590	6.18522e+08	638632528
FYFTPN(N-Glycosylation)KTEDTIF[7; 8; 1; 0]	1.26903e+08	1.22592e+08	1.30929e+08
FYFTPN(N-Glycosylation)KTEDTIF[7; 8; 2; 0]	2.38725e+07	2.60484e+07	2.30163e+07
FYFTPN(N-Glycosylation)KTEDTIF[8; 9; 0; 0]	1.57382e+08	1.68087e+08	1.7216e+08
FYFTPN(N-Glycosylation)KTEDTIF[9; 10; 0; 0]	1.77464e+07	0	0
LN(@Deamidation N-0.984016)VQREN(N-Glycosylation)GTISRY[4; 5; 3; 1]	12040732	0	0
LN(@Deamidation N-0.984016)VQREN(N-Glycosylation)GTISRY[5; 7; 4; 0]	0	36224988	75028462
LN(@Deamidation N-0.984016)VQREN(N-Glycosylation)GTISRY[6; 7; 0; 0]	4.49226e+08	359370590	365623026
LN(@Deamidation N-0.984016)VQREN(N-Glycosylation)GTISRY[6; 7; 1; 0]	1.29472e+08	136552287	124014901
LN(@Deamidation N-0.984016)VQREN(N-Glycosylation)GTISRY[6; 8; 5; 0]	0	0	4.2176e+07
LNVQREN(N-Glycosylation)GTISRY[4; 10; 0; 0]	3.535e+07	0	2.7759e+07
LNVQREN(N-Glycosylation)GTISRY[4; 5; 0; 0]	2.40265e+08	253352273	2.45092e+08
LNVQREN(N-Glycosylation)GTISRY[4; 7; 0; 2]	3.72024e+08	4.43332e+08	3.88927e+08
LNVQREN(N-Glycosylation)GTISRY[4; 7; 1; 2]	1.11873e+08	1.38423e+08	0
LNVQREN(N-Glycosylation)GTISRY[5; 4; 1; 3]	6.06172e+07	0	0
LNVQREN(N-Glycosylation)GTISRY[5; 6; 0; 0]	3.43252e+09	3.69375e+09	3.29714e+09
LNVQREN(N-Glycosylation)GTISRY[5; 6; 1; 0]	1250883317	1.41953e+09	1206601780
LNVQREN(N-Glycosylation)GTISRY[5; 6; 2; 0]	8.78134e+07	98329262	8.86205e+07
LNVQREN(N-Glycosylation)GTISRY[6; 7; 0; 0]	8.59852e+09	9.58049e+09	8.33596e+09
LNVQREN(N-Glycosylation)GTISRY[6; 7; 0; 1]	0	9.74713e+06	0
LNVQREN(N-Glycosylation)GTISRY[6; 7; 1; 0]	3.23968e+09	3.35449e+09	2.83174e+09
LNVQREN(N-Glycosylation)GTISRY[6; 7; 2; 0]	1.02707e+09	1.04662e+09	8.98405e+08
LNVQREN(N-Glycosylation)GTISRY[6; 7; 3; 0]	261071100	2.68881e+08	2.26272e+08
LNVQREN(N-Glycosylation)GTISRY[6; 9; 0; 2]	30973257	0	0
LNVQREN(N-Glycosylation)GTISRY[7; 8; 0; 0]	1.05938e+09	1.02681e+09	9.59462e+08
LNVQREN(N-Glycosylation)GTISRY[7; 8; 1; 0]	4.25466e+08	4.12157e+08	3.85833e+08
LNVQREN(N-Glycosylation)GTISRY[7; 8; 2; 0]	2.08232e+08	1.96859e+08	1.82937e+08
LNVQREN(N-Glycosylation)GTISRY[7; 8; 3; 0]	83438799	7.47253e+07	70191614
LNVQREN(N-Glycosylation)GTISRY[7; 8; 4; 0]	0	1.81196e+07	0
LNVQREN(N-Glycosylation)GTISRY[8; 9; 0; 0]	1.00479e+09	9.60671e+08	8.53225e+08
LNVQREN(N-Glycosylation)GTISRY[8; 9; 1; 0]	3.0042e+08	2.90751e+08	2.64908e+08
LNVQREN(N-Glycosylation)GTISRY[8; 9; 2; 0]	1.12136e+08	1.05505e+08	9.74354e+07
LNVQREN(N-Glycosylation)GTISRY[8; 9; 3; 0]	2.93253e+07	2.93506e+07	0
LNVQREN(N-Glycosylation)GTISRY[9; 10; 0; 0]	1.46078e+08	0	1.3441e+08
LNVQREN(N-Glycosylation)GTISRY[9; 10; 1; 0]	3.90401e+07	0	0
LNVQREN(N-Glycosylation)GTISRY[9; 10; 2; 0]	0	1.12713e+07	0
LVPVPITN(N-Glycosylation)ATL[5; 6; 0; 0]	7.28577e+06	6.54987e+06	3.47318e+06
N(N-Glycosylation)KSVQEIQATF[4; 5; 0; 0]	2.8226e+07	2.9528e+07	2.51411e+07
N(N-Glycosylation)KSVQEIQATF[5; 6; 0; 0]	1.82627e+07	2.31258e+07	0
N(N-Glycosylation)KSVQEIQATF[5; 6; 1; 0]	0	7.86111e+06	0
N(N-Glycosylation)KSVQEIQATFF[4; 5; 0; 0]	6.79469e+06	8.09115e+06	0
N(N-Glycosylation)KSVQEIQATFF[5; 6; 0; 0]	5.01557e+06	7.99078e+06	0
N(N-Glycosylation)KTEDTIF[5; 6; 0; 0]	2.92221e+06	0	0
N(N-Glycosylation)KTEDTIF[6; 7; 0; 0]	0	0	3217183
NVQREN(N-Glycosylation)GTISRY[4; 5; 0; 0]	0	9250920	0
NVQREN(N-Glycosylation)GTISRY[4; 7; 2; 1]	0	0	1.95375e+07
NVQREN(N-Glycosylation)GTISRY[5; 6; 0; 0]	1.58259e+08	1.65269e+08	1.35011e+08
NVQREN(N-Glycosylation)GTISRY[5; 6; 1; 0]	4.37664e+07	49426379	37698916
NVQREN(N-Glycosylation)GTISRY[6; 7; 0; 0]	5.51086e+08	4.99948e+08	4.67173e+08
NVQREN(N-Glycosylation)GTISRY[6; 7; 1; 0]	1.79388e+08	1.87637e+08	147829826
NVQREN(N-Glycosylation)GTISRY[6; 7; 2; 0]	6.00606e+07	4.82965e+07	46718838
NVQREN(N-Glycosylation)GTISRY[6; 7; 3; 0]	0	0	6001968
NVQREN(N-Glycosylation)GTISRY[7; 8; 0; 0]	43533290	0	4.10496e+07
NVQREN(N-Glycosylation)GTISRY[8; 9; 0; 0]	38783590	3.20436e+07	4.03689e+07
NVQREN(N-Glycosylation)GTISRY[8; 9; 1; 0]	0	5.59221e+06	0
QTRQDQC(Carbamidomethyl)IYN(N-Glycosylation)TTY[5; 6; 0; 0]	1.23946e+08	1.33754e+08	1.02267e+08
QTRQDQC(Carbamidomethyl)IYN(N-Glycosylation)TTY[5; 6; 1; 0]	3.55597e+07	3.63033e+07	2.905e+07
QTRQDQC(Carbamidomethyl)IYN(N-Glycosylation)TTY[6; 7; 0; 0]	2.27034e+08	2.50151e+08	1.73082e+08
QTRQDQC(Carbamidomethyl)IYN(N-Glycosylation)TTY[6; 7; 1; 0]	0	6.91267e+07	4.48903e+07
RN(@Deamidation N-0.984016)EEYN(N-Glycosylation)KSVQEIQATF[4; 5; 0; 0]	1355215601	1.24747e+09	1.29147e+09
RN(@Deamidation N-0.984016)EEYN(N-Glycosylation)KSVQEIQATF[5; 6; 0; 0]	1.2103e+09	1.23289e+09	1.2109e+09
RN(@Deamidation N-0.984016)EEYN(N-Glycosylation)KSVQEIQATF[5; 6; 1; 0]	0	5.64004e+08	5.89797e+08
RN(@Deamidation N-0.984016)EEYN(N-Glycosylation)KSVQEIQATFF[4; 5; 0; 0]	310340724	3.65058e+08	3.84466e+08
RN(@Deamidation N-0.984016)EEYN(N-Glycosylation)KSVQEIQATFF[5; 6; 0; 0]	3.2717e+08	3.80975e+08	4.12355e+08
RN(@Deamidation N-0.984016)EEYN(N-Glycosylation)KSVQEIQATFF[5; 6; 1; 0]	1.68728e+08	1.83186e+08	2.03933e+08
RNEEYN(N-Glycosylation)KSVQEIQAT[4; 5; 0; 0]	3.59606e+07	4.25475e+07	3.41817e+07
RNEEYN(N-Glycosylation)KSVQEIQAT[4; 5; 2; 0]	20882448	0	0
RNEEYN(N-Glycosylation)KSVQEIQAT[5; 6; 0; 0]	2.32342e+07	26376493	2.24671e+07
RNEEYN(N-Glycosylation)KSVQEIQATF[3; 5; 2; 1]	0	0	7.09983e+06
RNEEYN(N-Glycosylation)KSVQEIQATF[4; 5; 0; 0]	8.58348e+09	9.42575e+09	8.4197e+09
RNEEYN(N-Glycosylation)KSVQEIQATF[4; 5; 1; 0]	3.26286e+08	3.58471e+08	3.34727e+08
RNEEYN(N-Glycosylation)KSVQEIQATF[5; 6; 0; 0]	6.71689e+09	7.02181e+09	6.00773e+09
RNEEYN(N-Glycosylation)KSVQEIQATF[5; 6; 1; 0]	3.68256e+09	3.44171e+09	2.951e+09
RNEEYN(N-Glycosylation)KSVQEIQATF[5; 6; 2; 0]	1.19446e+08	1.28321e+08	97248704
RNEEYN(N-Glycosylation)KSVQEIQATF[6; 7; 0; 0]	275447828	3.59923e+08	2.89546e+08
RNEEYN(N-Glycosylation)KSVQEIQATF[6; 7; 1; 0]	1.16652e+08	1.57623e+08	128807640
RNEEYN(N-Glycosylation)KSVQEIQATF[7; 8; 0; 0]	6.21492e+07	6.603e+07	5.04661e+07
RNEEYN(N-Glycosylation)KSVQEIQATF[7; 8; 1; 0]	0	1.54451e+07	1.30076e+07
RNEEYN(N-Glycosylation)KSVQEIQATF[8; 9; 0; 0]	3.58049e+07	3.33026e+07	0
RNEEYN(N-Glycosylation)KSVQEIQATFF[4; 5; 0; 0]	3.16704e+09	4.01654e+09	4.17672e+09
RNEEYN(N-Glycosylation)KSVQEIQATFF[4; 5; 1; 0]	1.24076e+08	1.60544e+08	1.53369e+08
RNEEYN(N-Glycosylation)KSVQEIQATFF[5; 6; 0; 0]	3.29461e+09	3.59322e+09	3.94844e+09
RNEEYN(N-Glycosylation)KSVQEIQATFF[5; 6; 1; 0]	1.52082e+09	1.71808e+09	1.92784e+09
RNEEYN(N-Glycosylation)KSVQEIQATFF[5; 6; 2; 0]	6.37579e+07	6.80847e+07	73407269
RNEEYN(N-Glycosylation)KSVQEIQATFF[6; 7; 0; 0]	1.60818e+08	1.70566e+08	185441582
RNEEYN(N-Glycosylation)KSVQEIQATFF[6; 7; 1; 0]	6.14503e+07	6.47177e+07	6.81e+07
RNEEYN(N-Glycosylation)KSVQEIQATFF[6; 8; 0; 0]	0	0	2.72417e+07
RNEEYN(N-Glycosylation)KSVQEIQATFF[7; 8; 0; 0]	1.68951e+07	1.92933e+07	0
RNEEYN(N-Glycosylation)KSVQEIQATFFY[5; 6; 0; 0]	0	0	185405611
TPN(N-Glycosylation)KTEDTIF[4; 10; 3; 1]	0	0	19743367
TPN(N-Glycosylation)KTEDTIF[4; 5; 0; 0]	2.50319e+07	2.61071e+07	2.21179e+07
TPN(N-Glycosylation)KTEDTIF[4; 7; 0; 2]	1.13082e+07	9759060	9.8711e+06
TPN(N-Glycosylation)KTEDTIF[5; 6; 0; 0]	2.04773e+08	3.68715e+08	1.94795e+08
TPN(N-Glycosylation)KTEDTIF[5; 6; 1; 0]	3.72242e+07	3.73229e+07	3.11411e+07
TPN(N-Glycosylation)KTEDTIF[5; 6; 3; 1]	6.06403e+06	0	0
TPN(N-Glycosylation)KTEDTIF[5; 8; 4; 0]	1.35153e+08	1.35952e+08	1.37632e+08
TPN(N-Glycosylation)KTEDTIF[5; 9; 0; 0]	2.78089e+07	0	3.40184e+07
TPN(N-Glycosylation)KTEDTIF[6; 4; 4; 1]	0	60955135	0
TPN(N-Glycosylation)KTEDTIF[6; 7; 0; 0]	3.35156e+08	3.24082e+08	2.81039e+08
TPN(N-Glycosylation)KTEDTIF[6; 7; 1; 0]	5.01623e+07	5.08321e+07	4.40439e+07
TPN(N-Glycosylation)KTEDTIF[6; 7; 2; 0]	0	6.30511e+06	0
TPN(N-Glycosylation)KTEDTIF[6; 7; 3; 1]	0	4395612	0
TPN(N-Glycosylation)KTEDTIF[7; 10; 0; 0]	0	1.48723e+07	0
TPN(N-Glycosylation)KTEDTIF[7; 8; 0; 0]	26897493	2.9993e+07	2.11865e+07
TPN(N-Glycosylation)KTEDTIF[7; 8; 1; 0]	0	2.30596e+06	0
TPN(N-Glycosylation)KTEDTIF[9; 3; 3; 1]	1.08965e+08	9.86208e+07	1.0207e+08
TPN(N-Glycosylation)KTEDTIF[9; 3; 4; 1]	0	1.56198e+07	19090295
TPN(N-Glycosylation)KTEDTIF[9; 4; 1; 1]	0	0	1.41979e+07
TPN(N-Glycosylation)KTEDTIF[9; 4; 4; 0]	0	0	2.3417e+07
TPN(N-Glycosylation)KTEDTIF[9; 7; 2; 0]	0	0	3.66885e+06
VQREN(N-Glycosylation)GTISRY[5; 6; 0; 0]	5558020	0	9012633
VQREN(N-Glycosylation)GTISRY[6; 7; 0; 0]	29394317	2.21572e+07	2.21314e+07
VQREN(N-Glycosylation)GTISRY[6; 7; 1; 0]	0	0	4415293
VQREN(N-Glycosylation)GTISRY[7; 4; 1; 0]	1.1219e+08	1.10435e+08	8.96153e+07
YFTPN(N-Glycosylation)KT[6; 7; 0; 0]	2.65252e+06	4.95557e+06	3.35393e+06
YFTPN(N-Glycosylation)KTEDTIF[3; 7; 1; 1]	0	0	4.2108e+06
YFTPN(N-Glycosylation)KTEDTIF[4; 5; 0; 0]	3.29679e+08	3.34954e+08	3.78546e+08
YFTPN(N-Glycosylation)KTEDTIF[4; 5; 1; 0]	7.22166e+06	7.31686e+06	0
YFTPN(N-Glycosylation)KTEDTIF[4; 7; 0; 2]	3.17714e+08	3.12369e+08	3.33616e+08
YFTPN(N-Glycosylation)KTEDTIF[4; 7; 1; 2]	0	5.56824e+07	3.971e+07
YFTPN(N-Glycosylation)KTEDTIF[4; 8; 1; 1]	2.52295e+07	2.86567e+07	5.37392e+07
YFTPN(N-Glycosylation)KTEDTIF[5; 3; 0; 3]	0	0	3.08821e+08
YFTPN(N-Glycosylation)KTEDTIF[5; 6; 0; 0]	2.93436e+09	3.43526e+09	2.89499e+09
YFTPN(N-Glycosylation)KTEDTIF[5; 6; 1; 0]	6.52426e+08	6.64052e+08	5.99926e+08
YFTPN(N-Glycosylation)KTEDTIF[5; 6; 2; 0]	7.28546e+06	0	0
YFTPN(N-Glycosylation)KTEDTIF[5; 7; 0; 0]	0	0	1.08296e+06
YFTPN(N-Glycosylation)KTEDTIF[6; 7; 0; 0]	4.77995e+09	4.94034e+09	4.57979e+09
YFTPN(N-Glycosylation)KTEDTIF[6; 7; 0; 1]	0	9.22789e+06	0
YFTPN(N-Glycosylation)KTEDTIF[6; 7; 1; 0]	9.93337e+08	8.37541e+08	8.89975e+08
YFTPN(N-Glycosylation)KTEDTIF[6; 7; 2; 0]	1.51248e+08	1.23677e+08	127195009
YFTPN(N-Glycosylation)KTEDTIF[7; 7; 4; 0]	0	0	8.18917e+07
YFTPN(N-Glycosylation)KTEDTIF[7; 8; 0; 0]	8.70959e+08	7.32816e+08	7.62657e+08
YFTPN(N-Glycosylation)KTEDTIF[7; 8; 1; 0]	1.61842e+08	1.47191e+08	1.44897e+08
YFTPN(N-Glycosylation)KTEDTIF[7; 8; 2; 0]	4.16706e+07	3.20358e+07	3.09333e+07
YFTPN(N-Glycosylation)KTEDTIF[8; 9; 0; 0]	2.39304e+08	2.10465e+08	2.30392e+08
YFTPN(N-Glycosylation)KTEDTIF[8; 9; 1; 0]	3.81571e+07	3.22907e+07	39069469
YFTPN(N-Glycosylation)KTEDTIF[9; 10; 0; 0]	2.34772e+07	2.09876e+07	1.91584e+07
YFTPN(N-Glycosylation)KTEDTIFL[5; 6; 0; 0]	2.4776e+07	25477367	0
YFTPN(N-Glycosylation)KTEDTIFL[6; 7; 0; 0]	4.36049e+07	5.17021e+07	0

## Sheet: AGPgal_chymo
Glycopeptide	AGPgal_chymo_MS2_01	AGPgal_chymo_MS2_02	AGPgal_chymo_MS2_03
C(Carbamidomethyl)ANLVPVPITN(N-Glycosylation)ATL[5; 3; 0; 0]	3.54524e+07	2.24132e+07	2.31442e+07
EEYN(N-Glycosylation)KSVQEIQATF[4; 3; 0; 0]	4.1422e+07	4.31922e+07	4.01794e+07
EEYN(N-Glycosylation)KSVQEIQATF[5; 3; 0; 0]	3.91617e+07	3.40911e+07	3.56016e+07
EEYN(N-Glycosylation)KSVQEIQATF[5; 4; 1; 0]	3.02193e+07	2.24158e+07	1.96899e+07
FRNEEYN(N-Glycosylation)KSVQEIQATF[4; 3; 0; 0]	0	8.25938e+06	0
FTPN(N-Glycosylation)KTEDTIF[4; 3; 0; 0]	3.17863e+07	3.42968e+07	3.15349e+07
FTPN(N-Glycosylation)KTEDTIF[4; 4; 0; 2]	2.50002e+07	2.28691e+07	2.26558e+07
FTPN(N-Glycosylation)KTEDTIF[4; 5; 1; 1]	0	0	3.39627e+06
FTPN(N-Glycosylation)KTEDTIF[5; 3; 0; 0]	2.69632e+08	2.1572e+08	2.50738e+08
FTPN(N-Glycosylation)KTEDTIF[5; 4; 1; 0]	87913684	7.39206e+07	7.19512e+07
FTPN(N-Glycosylation)KTEDTIF[6; 3; 0; 0]	7.32867e+08	6.21172e+08	8.00011e+08
FTPN(N-Glycosylation)KTEDTIF[6; 4; 0; 0]	0	8898871	9.41294e+06
FTPN(N-Glycosylation)KTEDTIF[6; 4; 1; 0]	1.21403e+08	1.11383e+08	103570966
FTPN(N-Glycosylation)KTEDTIF[6; 5; 2; 0]	1.66875e+07	1.35879e+07	1.24832e+07
FTPN(N-Glycosylation)KTEDTIF[7; 4; 0; 0]	7.33745e+07	7.05721e+07	6.20436e+07
FTPN(N-Glycosylation)KTEDTIF[7; 5; 1; 0]	0	8.72096e+06	0
FTPN(N-Glycosylation)KTEDTIF[8; 4; 0; 0]	0	0	7.53781e+06
FTPN(N-Glycosylation)KTEDTIF[8; 5; 0; 0]	8.41348e+06	0	0
FYFTPN(N-Glycosylation)KT[5; 3; 0; 0]	4.49063e+06	5.30868e+06	5.00632e+06
FYFTPN(N-Glycosylation)KT[6; 3; 0; 0]	1.27101e+07	1.24924e+07	1.10116e+07
FYFTPN(N-Glycosylation)KTED[6; 3; 0; 0]	0	3.70692e+06	3.6353e+06
FYFTPN(N-Glycosylation)KTEDTIF[4; 3; 0; 0]	1.85291e+08	1.79566e+08	1.74043e+08
FYFTPN(N-Glycosylation)KTEDTIF[4; 4; 0; 2]	1.93447e+08	1.49515e+08	1.53776e+08
FYFTPN(N-Glycosylation)KTEDTIF[4; 5; 1; 1]	9.47702e+06	2.71461e+07	2.5728e+07
FYFTPN(N-Glycosylation)KTEDTIF[4; 5; 1; 2]	0	1.92409e+07	1.35352e+07
FYFTPN(N-Glycosylation)KTEDTIF[5; 3; 0; 0]	2.13661e+09	2.33229e+09	2.06083e+09
FYFTPN(N-Glycosylation)KTEDTIF[5; 4; 0; 0]	2.13835e+07	1.32654e+07	0
FYFTPN(N-Glycosylation)KTEDTIF[5; 4; 1; 0]	4.20426e+08	3.44883e+08	338168152
FYFTPN(N-Glycosylation)KTEDTIF[6; 3; 0; 0]	2.82372e+09	5.05235e+09	4.53243e+09
FYFTPN(N-Glycosylation)KTEDTIF[6; 4; 0; 0]	5.102e+07	4.84248e+07	5.37689e+07
FYFTPN(N-Glycosylation)KTEDTIF[6; 4; 1; 0]	6.70917e+08	7.85148e+08	7.22064e+08
FYFTPN(N-Glycosylation)KTEDTIF[6; 5; 2; 0]	1.56629e+08	1.01777e+08	1.00208e+08
FYFTPN(N-Glycosylation)KTEDTIF[7; 4; 0; 0]	5.05879e+08	4.54904e+08	4.64886e+08
FYFTPN(N-Glycosylation)KTEDTIF[7; 4; 1; 0]	29094493	2.68184e+07	0
FYFTPN(N-Glycosylation)KTEDTIF[7; 5; 1; 0]	1.04647e+08	6.74625e+07	7.00655e+07
FYFTPN(N-Glycosylation)KTEDTIF[7; 5; 2; 0]	2.24657e+07	0	1.34553e+07
FYFTPN(N-Glycosylation)KTEDTIF[8; 4; 0; 0]	9.63164e+07	6.87045e+07	7.07357e+07
FYFTPN(N-Glycosylation)KTEDTIF[8; 5; 0; 0]	9.48764e+07	6.52796e+07	7.70792e+07
FYFTPN(N-Glycosylation)KTEDTIF[8; 5; 1; 0]	0	1.70541e+07	2.03174e+07
FYFTPN(N-Glycosylation)KTEDTIF[9; 5; 0; 0]	3.20398e+07	2.29549e+07	0
LN(@Deamidation N-0.984016)VQREN(N-Glycosylation)GTISRY[5; 3; 0; 0]	5.96844e+07	0	0
LN(@Deamidation N-0.984016)VQREN(N-Glycosylation)GTISRY[6; 3; 0; 0]	298827923	3.02503e+08	0
LN(@Deamidation N-0.984016)VQREN(N-Glycosylation)GTISRY[6; 4; 1; 0]	1.06393e+08	0	0
LNVQREN(N-Glycosylation)GTISR[6; 3; 0; 0]	0	0	5.67693e+06
LNVQREN(N-Glycosylation)GTISRY[3; 8; 1; 1]	48843506	0	0
LNVQREN(N-Glycosylation)GTISRY[4; 3; 0; 0]	2.27306e+08	2.00431e+08	1.93179e+08
LNVQREN(N-Glycosylation)GTISRY[4; 4; 0; 2]	4.81941e+08	4.36499e+08	4.69188e+08
LNVQREN(N-Glycosylation)GTISRY[4; 5; 1; 2]	0	0	1.37155e+08
LNVQREN(N-Glycosylation)GTISRY[4; 7; 0; 0]	0	3.40647e+07	0
LNVQREN(N-Glycosylation)GTISRY[5; 3; 0; 0]	2989355512	2.7361e+09	2575415627
LNVQREN(N-Glycosylation)GTISRY[5; 3; 1; 0]	6.32527e+07	5.8269e+07	55160937
LNVQREN(N-Glycosylation)GTISRY[5; 4; 1; 0]	1.04968e+09	1.06048e+09	9.92492e+08
LNVQREN(N-Glycosylation)GTISRY[5; 5; 2; 0]	88241872	74672204	81434651
LNVQREN(N-Glycosylation)GTISRY[6; 3; 0; 0]	1.02674e+10	1.01301e+10	9.80086e+09
LNVQREN(N-Glycosylation)GTISRY[6; 3; 1; 0]	1.59207e+08	1.57307e+08	1.23405e+08
LNVQREN(N-Glycosylation)GTISRY[6; 4; 0; 0]	2.62581e+08	54430815	6.28253e+07
LNVQREN(N-Glycosylation)GTISRY[6; 4; 1; 0]	4.02899e+09	3717680424	3.57484e+09
LNVQREN(N-Glycosylation)GTISRY[6; 4; 2; 0]	2.13366e+07	24212804	11857761
LNVQREN(N-Glycosylation)GTISRY[6; 5; 2; 0]	1534897100	1428697655	1.3129e+09
LNVQREN(N-Glycosylation)GTISRY[6; 6; 3; 0]	4.46956e+08	4.13174e+08	4.33948e+08
LNVQREN(N-Glycosylation)GTISRY[7; 4; 0; 0]	2301674825	2.20649e+09	2.17528e+09
LNVQREN(N-Glycosylation)GTISRY[7; 4; 1; 0]	252339226	238194105	2.34582e+08
LNVQREN(N-Glycosylation)GTISRY[7; 5; 1; 0]	6.43903e+08	5.98938e+08	5.6017e+08
LNVQREN(N-Glycosylation)GTISRY[7; 5; 2; 0]	2.36023e+08	232652641	2.186e+08
LNVQREN(N-Glycosylation)GTISRY[7; 6; 2; 0]	1.45106e+08	0	96000868
LNVQREN(N-Glycosylation)GTISRY[7; 6; 3; 0]	1.30469e+08	1.13168e+08	1.15663e+08
LNVQREN(N-Glycosylation)GTISRY[7; 7; 3; 0]	0	0	13650532
LNVQREN(N-Glycosylation)GTISRY[8; 3; 5; 0]	0	0	28647277
LNVQREN(N-Glycosylation)GTISRY[8; 4; 0; 0]	1.56426e+09	1.459e+09	1.35084e+09
LNVQREN(N-Glycosylation)GTISRY[8; 5; 0; 0]	1.4318e+08	1.32033e+08	1.54715e+08
LNVQREN(N-Glycosylation)GTISRY[8; 5; 1; 0]	5.65578e+08	520869014	5.09886e+08
LNVQREN(N-Glycosylation)GTISRY[8; 6; 2; 0]	2.20399e+08	1.74841e+08	1.88394e+08
LNVQREN(N-Glycosylation)GTISRY[8; 7; 3; 0]	4.56209e+07	43579411	4.2075e+07
LNVQREN(N-Glycosylation)GTISRY[9; 5; 0; 0]	279139984	3.10926e+08	2.96467e+08
LNVQREN(N-Glycosylation)GTISRY[9; 5; 1; 0]	0	0	1.67179e+07
LNVQREN(N-Glycosylation)GTISRY[9; 6; 1; 0]	0	0	7.22414e+07
N(N-Glycosylation)KSVQEIQATF[4; 3; 0; 0]	2.04008e+07	2.27755e+07	1.78696e+07
N(N-Glycosylation)KSVQEIQATF[5; 3; 0; 0]	0	1.63946e+07	1.53654e+07
N(N-Glycosylation)KSVQEIQATF[5; 4; 1; 0]	8.53546e+06	8.61317e+06	7.2745e+06
N(N-Glycosylation)KSVQEIQATFF[4; 3; 0; 0]	4.75204e+06	4.63407e+06	4.58674e+06
N(N-Glycosylation)KSVQEIQATFF[5; 3; 0; 0]	5.64452e+06	0	6.26947e+06
N(N-Glycosylation)KSVQEIQATFF[5; 4; 1; 0]	2.80288e+06	2.77098e+06	0
N(N-Glycosylation)KTEDTIF[6; 3; 0; 0]	3.89108e+06	4.93302e+06	4.59776e+06
NVQREN(N-Glycosylation)GTISRY[4; 3; 0; 0]	0	0	1.31391e+07
NVQREN(N-Glycosylation)GTISRY[4; 4; 0; 2]	0	0	2.07921e+07
NVQREN(N-Glycosylation)GTISRY[5; 3; 0; 0]	1.82509e+08	2.03518e+08	2.10817e+08
NVQREN(N-Glycosylation)GTISRY[5; 4; 1; 0]	6.17148e+07	7.88866e+07	84534237
NVQREN(N-Glycosylation)GTISRY[6; 3; 0; 0]	7.93119e+08	7.87993e+08	846628098
NVQREN(N-Glycosylation)GTISRY[6; 4; 1; 0]	3.3112e+08	329312436	3.46451e+08
NVQREN(N-Glycosylation)GTISRY[6; 5; 2; 0]	8.32781e+07	80054451	84062644
NVQREN(N-Glycosylation)GTISRY[6; 6; 3; 0]	2.38627e+07	17007422	0
NVQREN(N-Glycosylation)GTISRY[7; 4; 0; 0]	8.76096e+07	65786709	1.44002e+08
NVQREN(N-Glycosylation)GTISRY[7; 5; 1; 0]	1.45991e+07	0	1.04497e+07
NVQREN(N-Glycosylation)GTISRY[8; 4; 0; 0]	7.63063e+07	77287955	73973293
NVQREN(N-Glycosylation)GTISRY[8; 5; 1; 0]	2.55079e+07	24546341	0
QTRQDQC(Carbamidomethyl)IYN(N-Glycosylation)TTY[5; 3; 0; 0]	1.19825e+08	9.51348e+07	9.75455e+07
QTRQDQC(Carbamidomethyl)IYN(N-Glycosylation)TTY[5; 4; 1; 0]	0	2.84453e+07	3.59445e+07
QTRQDQC(Carbamidomethyl)IYN(N-Glycosylation)TTY[6; 3; 0; 0]	286653582	2.56489e+08	2.87048e+08
QTRQDQC(Carbamidomethyl)IYN(N-Glycosylation)TTY[6; 3; 1; 0]	0	1.0052e+07	9.44582e+06
QTRQDQC(Carbamidomethyl)IYN(N-Glycosylation)TTY[6; 4; 1; 0]	7.2239e+07	5.95492e+07	6.17066e+07
RN(@Deamidation N-0.984016)EEYN(N-Glycosylation)KSVQEIQATF[4; 3; 0; 0]	5.85194e+08	6.57327e+08	3.09651e+08
RN(@Deamidation N-0.984016)EEYN(N-Glycosylation)KSVQEIQATF[5; 3; 0; 0]	5.14415e+08	5.50313e+08	5.19199e+08
RN(@Deamidation N-0.984016)EEYN(N-Glycosylation)KSVQEIQATF[5; 4; 1; 0]	3.41374e+08	3.21486e+08	2.80677e+08
RN(@Deamidation N-0.984016)EEYN(N-Glycosylation)KSVQEIQATFF[4; 3; 0; 0]	6.02847e+07	5.6958e+07	4.89064e+07
RN(@Deamidation N-0.984016)EEYN(N-Glycosylation)KSVQEIQATFF[5; 3; 0; 0]	43054872	4.61925e+07	0
RNEEYN(N-Glycosylation)KSVQEIQ[4; 3; 0; 0]	0	6.45418e+06	2.89051e+06
RNEEYN(N-Glycosylation)KSVQEIQAT[4; 3; 0; 0]	4.10841e+07	35418669	4.06502e+07
RNEEYN(N-Glycosylation)KSVQEIQAT[5; 3; 0; 0]	3.25911e+07	3.50497e+07	2.99597e+07
RNEEYN(N-Glycosylation)KSVQEIQAT[5; 4; 1; 0]	1.54983e+07	1.15928e+07	14163679
RNEEYN(N-Glycosylation)KSVQEIQATF[2; 7; 0; 0]	3.7877e+07	0	0
RNEEYN(N-Glycosylation)KSVQEIQATF[4; 3; 0; 0]	5.85194e+09	7.17158e+09	6.47583e+09
RNEEYN(N-Glycosylation)KSVQEIQATF[4; 3; 1; 0]	1.15962e+08	1.44067e+08	123776810
RNEEYN(N-Glycosylation)KSVQEIQATF[4; 4; 0; 0]	0	2.28616e+07	21547445
RNEEYN(N-Glycosylation)KSVQEIQATF[4; 4; 1; 0]	136893229	1.65817e+08	1.68794e+08
RNEEYN(N-Glycosylation)KSVQEIQATF[5; 3; 0; 0]	4.64012e+09	5.69014e+09	5.20769e+09
RNEEYN(N-Glycosylation)KSVQEIQATF[5; 3; 1; 0]	1.09259e+08	1.50298e+08	1.21898e+08
RNEEYN(N-Glycosylation)KSVQEIQATF[5; 4; 0; 0]	5.22665e+07	7.2763e+07	77453624
RNEEYN(N-Glycosylation)KSVQEIQATF[5; 4; 1; 0]	3.26174e+09	3.29545e+09	3.5549e+09
RNEEYN(N-Glycosylation)KSVQEIQATF[5; 4; 2; 0]	26697562	4.33512e+07	4.09887e+07
RNEEYN(N-Glycosylation)KSVQEIQATF[5; 5; 1; 0]	0	8.64138e+06	0
RNEEYN(N-Glycosylation)KSVQEIQATF[5; 5; 2; 0]	1.03264e+08	93737770	9.41352e+07
RNEEYN(N-Glycosylation)KSVQEIQATF[6; 3; 0; 0]	191851830	3.12994e+08	2.92844e+08
RNEEYN(N-Glycosylation)KSVQEIQATF[6; 4; 0; 0]	5.40724e+08	5.71171e+08	5.61858e+08
RNEEYN(N-Glycosylation)KSVQEIQATF[6; 4; 1; 0]	148710937	1.36865e+08	146605683
RNEEYN(N-Glycosylation)KSVQEIQATF[6; 5; 2; 0]	2.97902e+07	2.6339e+07	2.55476e+07
RNEEYN(N-Glycosylation)KSVQEIQATF[7; 4; 0; 0]	86952300	8.39372e+07	83870470
RNEEYN(N-Glycosylation)KSVQEIQATF[7; 5; 1; 0]	1.75368e+07	1.59612e+07	14014371
RNEEYN(N-Glycosylation)KSVQEIQATF[8; 4; 0; 0]	3.25456e+07	38671650	3.58866e+07
RNEEYN(N-Glycosylation)KSVQEIQATF[8; 5; 1; 0]	0	0	408803
RNEEYN(N-Glycosylation)KSVQEIQATFF[4; 3; 0; 0]	1.94074e+09	1914925269	1.8552e+09
RNEEYN(N-Glycosylation)KSVQEIQATFF[4; 3; 1; 0]	2.6778e+07	31887244	3.37746e+07
RNEEYN(N-Glycosylation)KSVQEIQATFF[4; 4; 1; 0]	5.77919e+07	4.7344e+07	4.97032e+07
RNEEYN(N-Glycosylation)KSVQEIQATFF[4; 5; 0; 0]	1.31851e+07	0	0
RNEEYN(N-Glycosylation)KSVQEIQATFF[5; 3; 0; 0]	1.69252e+09	1.56767e+09	1.66426e+09
RNEEYN(N-Glycosylation)KSVQEIQATFF[5; 3; 1; 0]	3.8905e+07	32818204	34603264
RNEEYN(N-Glycosylation)KSVQEIQATFF[5; 4; 0; 0]	2.42219e+07	2.7205e+07	2.65922e+07
RNEEYN(N-Glycosylation)KSVQEIQATFF[5; 4; 1; 0]	1.29602e+09	1.05047e+09	1.16417e+09
RNEEYN(N-Glycosylation)KSVQEIQATFF[5; 4; 2; 0]	1.80987e+07	1.53686e+07	1.61913e+07
RNEEYN(N-Glycosylation)KSVQEIQATFF[5; 5; 2; 0]	3.54067e+07	3.42752e+07	28098361
RNEEYN(N-Glycosylation)KSVQEIQATFF[5; 6; 0; 0]	9.09256e+06	0	7.98235e+06
RNEEYN(N-Glycosylation)KSVQEIQATFF[6; 3; 0; 0]	8.41425e+07	7.43178e+07	7.41745e+07
RNEEYN(N-Glycosylation)KSVQEIQATFF[6; 4; 1; 0]	5.40751e+07	5.72414e+07	5.00746e+07
RNEEYN(N-Glycosylation)KSVQEIQATFF[7; 4; 0; 0]	3.09803e+07	0	0
TPN(N-Glycosylation)KTEDTIF[4; 3; 0; 0]	2.3448e+07	2.18832e+07	2.13488e+07
TPN(N-Glycosylation)KTEDTIF[4; 3; 3; 1]	3.16393e+06	0	2.81419e+06
TPN(N-Glycosylation)KTEDTIF[4; 4; 0; 2]	1.62599e+07	1.34317e+07	1.53362e+07
TPN(N-Glycosylation)KTEDTIF[5; 3; 0; 0]	1.73491e+08	1.61334e+08	1.38908e+08
TPN(N-Glycosylation)KTEDTIF[5; 4; 0; 0]	2370109	0	0
TPN(N-Glycosylation)KTEDTIF[5; 4; 1; 0]	4.17995e+07	3.69917e+07	3.61153e+07
TPN(N-Glycosylation)KTEDTIF[5; 5; 4; 0]	5.03768e+07	4.04146e+07	38852940
TPN(N-Glycosylation)KTEDTIF[5; 7; 0; 0]	2.87782e+07	2.44825e+07	0
TPN(N-Glycosylation)KTEDTIF[6; 3; 0; 0]	329868831	2.94307e+08	3.12347e+08
TPN(N-Glycosylation)KTEDTIF[6; 4; 0; 0]	7.81731e+06	8384283	8.02935e+06
TPN(N-Glycosylation)KTEDTIF[6; 4; 1; 0]	6.65101e+07	6.44237e+07	5.67247e+07
TPN(N-Glycosylation)KTEDTIF[6; 5; 2; 0]	9.88885e+06	8.4693e+06	7.66047e+06
TPN(N-Glycosylation)KTEDTIF[7; 4; 0; 0]	4.36376e+07	4.47806e+07	3.60797e+07
TPN(N-Glycosylation)KTEDTIF[7; 5; 1; 0]	0	4.00061e+06	0
TPN(N-Glycosylation)KTEDTIF[8; 4; 0; 0]	0	0	3.74135e+06
TPN(N-Glycosylation)KTEDTIFL[6; 3; 0; 0]	0	2.32952e+06	1.62343e+06
VQREN(N-Glycosylation)GTISRY[5; 3; 0; 0]	0	7.09894e+06	0
VQREN(N-Glycosylation)GTISRY[6; 3; 0; 0]	44468173	4.93074e+07	4.34565e+07
VQREN(N-Glycosylation)GTISRY[6; 4; 1; 0]	633747	1.3624e+07	17730940
YFTPN(N-Glycosylation)KT[6; 3; 0; 0]	0	0	4.71484e+06
YFTPN(N-Glycosylation)KTEDTIF[3; 5; 1; 1]	0	5.309e+06	3.25493e+06
YFTPN(N-Glycosylation)KTEDTIF[4; 3; 0; 0]	2.99037e+08	2.59245e+08	2.76843e+08
YFTPN(N-Glycosylation)KTEDTIF[4; 4; 0; 2]	2.93452e+08	2.46803e+08	2.53336e+08
YFTPN(N-Glycosylation)KTEDTIF[4; 5; 1; 1]	1.627e+07	4.68924e+07	4.03673e+07
YFTPN(N-Glycosylation)KTEDTIF[4; 5; 1; 2]	4.15487e+07	2.99632e+07	3.18243e+07
YFTPN(N-Glycosylation)KTEDTIF[5; 3; 0; 0]	1.93562e+09	1.79994e+09	1.86811e+09
YFTPN(N-Glycosylation)KTEDTIF[5; 4; 0; 0]	2.19189e+07	15690994	9.66186e+06
YFTPN(N-Glycosylation)KTEDTIF[5; 4; 0; 1]	0	3.22492e+06	0
YFTPN(N-Glycosylation)KTEDTIF[5; 4; 1; 0]	5.77325e+08	4.64676e+08	5.42238e+08
YFTPN(N-Glycosylation)KTEDTIF[5; 5; 0; 0]	0	0	2.39065e+06
YFTPN(N-Glycosylation)KTEDTIF[5; 5; 2; 0]	18233213	1.44009e+07	1.74792e+07
YFTPN(N-Glycosylation)KTEDTIF[6; 3; 0; 0]	3.5358e+09	3.132e+09	3.0392e+09
YFTPN(N-Glycosylation)KTEDTIF[6; 4; 0; 0]	1.76076e+08	1.4413e+08	1.52809e+08
YFTPN(N-Glycosylation)KTEDTIF[6; 4; 1; 0]	1.07474e+09	8.484e+08	9.74126e+08
YFTPN(N-Glycosylation)KTEDTIF[6; 5; 1; 0]	0	7.82483e+06	0
YFTPN(N-Glycosylation)KTEDTIF[6; 5; 2; 0]	1.90671e+08	1.69175e+08	1.79053e+08
YFTPN(N-Glycosylation)KTEDTIF[7; 4; 0; 0]	9.36722e+08	8.35689e+08	8.79303e+08
YFTPN(N-Glycosylation)KTEDTIF[7; 4; 1; 0]	4.09867e+07	3.54601e+07	4.58289e+07
YFTPN(N-Glycosylation)KTEDTIF[7; 5; 1; 0]	1.67588e+08	1.35004e+08	1.50283e+08
YFTPN(N-Glycosylation)KTEDTIF[7; 5; 2; 0]	2.55136e+07	0	0
YFTPN(N-Glycosylation)KTEDTIF[8; 4; 0; 0]	1.21598e+08	1.20016e+08	131486813
YFTPN(N-Glycosylation)KTEDTIF[8; 5; 0; 0]	1.59643e+08	1.196e+08	1.37979e+08
YFTPN(N-Glycosylation)KTEDTIF[8; 5; 1; 0]	4.03665e+07	31749569	36873335
YFTPN(N-Glycosylation)KTEDTIF[8; 6; 1; 0]	1.88345e+07	0	0
YFTPN(N-Glycosylation)KTEDTIF[9; 5; 0; 0]	4.81461e+07	4.02688e+07	4.14158e+07
YFTPN(N-Glycosylation)KTEDTIFL[5; 3; 0; 0]	1.17922e+07	1.19156e+07	1.03816e+07
YFTPN(N-Glycosylation)KTEDTIFL[6; 3; 0; 0]	2.87603e+07	2.4047e+07	2.37384e+07

## Sheet: AGP_tryp
Glycopeptide	AGP_tryp_MS2_01	AGP_tryp_MS2_02	AGP_tryp_MS2_03
ATFFYFTPN(N-Glycosylation)K[3; 8; 2; 0]	0	0	8.76949e+06
ATFFYFTPN(N-Glycosylation)K[5; 6; 0; 0]	4.87265e+07	4.69373e+07	3.78345e+07
ATFFYFTPN(N-Glycosylation)K[5; 6; 1; 0]	3761922	0	5.22945e+06
ATFFYFTPN(N-Glycosylation)K[6; 7; 0; 0]	7.30533e+07	7.57673e+07	6.60079e+07
ATFFYFTPN(N-Glycosylation)K[6; 7; 1; 0]	0	0	6.89336e+06
ATFFYFTPN(N-Glycosylation)K[8; 3; 2; 1]	227649020	0	0
ATFFYFTPN(N-Glycosylation)K[8; 5; 5; 1]	0	0	1.31453e+07
ATFFYFTPN(N-Glycosylation)K[9; 5; 4; 0]	0	10531132	0
ATFFYFTPN(N-Glycosylation)K[9; 6; 0; 1]	1.32792e+08	0	0
C(Carbamidomethyl)ANLVPVPITN(N-Glycosylation)ATLDQITGK[4; 5; 0; 0]	7.60981e+06	0	0
C(Carbamidomethyl)ANLVPVPITN(N-Glycosylation)ATLDQITGK[4; 9; 1; 0]	2.13735e+06	0	0
C(Carbamidomethyl)ANLVPVPITN(N-Glycosylation)ATLDQITGK[5; 5; 1; 0]	5.14846e+07	0	0
C(Carbamidomethyl)ANLVPVPITN(N-Glycosylation)ATLDQITGK[5; 6; 0; 0]	2.39799e+08	1.15654e+08	2.14123e+08
C(Carbamidomethyl)ANLVPVPITN(N-Glycosylation)ATLDQITGK[5; 6; 1; 0]	3.27657e+07	3.12803e+07	1.92907e+07
C(Carbamidomethyl)ANLVPVPITN(N-Glycosylation)ATLDQITGK[6; 6; 0; 0]	15941871	0	1.2475e+07
C(Carbamidomethyl)ANLVPVPITN(N-Glycosylation)ATLDQITGK[6; 7; 0; 0]	3.7604e+06	2.14595e+06	0
C(Carbamidomethyl)ANLVPVPITN(N-Glycosylation)ATLDQITGK[9; 3; 2; 0]	0	4.61561e+07	0
FFYFTPN(N-Glycosylation)K[5; 6; 0; 0]	0	0	2.09231e+07
FFYFTPN(N-Glycosylation)K[6; 7; 0; 0]	0	0	3.57461e+07
FTPN(N-Glycosylation)KTEDTIFLR[3; 10; 0; 1]	0	0	1.04231e+06
FTPN(N-Glycosylation)KTEDTIFLR[4; 6; 2; 1]	0	54057768	0
FTPN(N-Glycosylation)KTEDTIFLR[5; 6; 0; 0]	9.33173e+07	8.04898e+07	6.94221e+07
FTPN(N-Glycosylation)KTEDTIFLR[5; 6; 1; 0]	1.86059e+07	1.69669e+07	1.40908e+07
FTPN(N-Glycosylation)KTEDTIFLR[6; 7; 0; 0]	1.73965e+08	1.56616e+08	1.3098e+08
FTPN(N-Glycosylation)KTEDTIFLR[6; 7; 1; 0]	3.16814e+07	2.49404e+07	2.93525e+07
FTPN(N-Glycosylation)KTEDTIFLR[6; 7; 2; 0]	4.65104e+06	0	0
FTPN(N-Glycosylation)KTEDTIFLR[7; 8; 0; 0]	1.25716e+07	6.98601e+06	6.5176e+07
FYFTPN(N-Glycosylation)K[5; 6; 0; 0]	1.43142e+08	1.20212e+08	8.96411e+07
FYFTPN(N-Glycosylation)K[5; 6; 1; 0]	0	0	1.58953e+07
FYFTPN(N-Glycosylation)K[6; 7; 0; 0]	1.75002e+08	1.59705e+08	1.15385e+08
FYFTPN(N-Glycosylation)KTEDTIFLR[3; 3; 1; 1]	0	0	1.52344e+07
FYFTPN(N-Glycosylation)KTEDTIFLR[4; 4; 1; 1]	2.29207e+08	2.40857e+08	2.60751e+08
FYFTPN(N-Glycosylation)KTEDTIFLR[4; 4; 2; 1]	4.16793e+07	0	50932276
FYFTPN(N-Glycosylation)KTEDTIFLR[4; 5; 0; 0]	0	2.81761e+06	2.74897e+06
FYFTPN(N-Glycosylation)KTEDTIFLR[4; 6; 3; 0]	0	0	98439784
FYFTPN(N-Glycosylation)KTEDTIFLR[4; 7; 0; 2]	7.64132e+06	8.15233e+06	0
FYFTPN(N-Glycosylation)KTEDTIFLR[5; 3; 2; 2]	1.60437e+07	0	0
FYFTPN(N-Glycosylation)KTEDTIFLR[5; 5; 4; 0]	5.31553e+07	0	0
FYFTPN(N-Glycosylation)KTEDTIFLR[5; 6; 0; 0]	7.91524e+07	8.35994e+07	6.67735e+07
FYFTPN(N-Glycosylation)KTEDTIFLR[5; 6; 1; 0]	2.23721e+07	2.09547e+07	1.70952e+07
FYFTPN(N-Glycosylation)KTEDTIFLR[5; 6; 2; 0]	0	0	22916895
FYFTPN(N-Glycosylation)KTEDTIFLR[5; 7; 3; 0]	0	0	2.65674e+07
FYFTPN(N-Glycosylation)KTEDTIFLR[6; 7; 0; 0]	2.53941e+08	2.7752e+08	1.96128e+08
FYFTPN(N-Glycosylation)KTEDTIFLR[6; 7; 1; 0]	4.5801e+07	5.22007e+07	0
FYFTPN(N-Glycosylation)KTEDTIFLR[6; 7; 2; 0]	2.07858e+06	0	0
FYFTPN(N-Glycosylation)KTEDTIFLR[7; 8; 0; 0]	2.81371e+07	2.38037e+07	2.28921e+07
FYFTPN(N-Glycosylation)KTEDTIFLR[8; 9; 0; 0]	0	2.81364e+06	0
IYN(N-Glycosylation)TTYLNVQR[5; 6; 0; 0]	2.61848e+07	45487895	4.05538e+07
IYN(N-Glycosylation)TTYLNVQR[5; 6; 1; 0]	0	0	3.78633e+06
IYN(N-Glycosylation)TTYLNVQR[6; 7; 0; 0]	3.69462e+07	2.90665e+07	2.85242e+07
IYN(N-Glycosylation)TTYLNVQR[6; 7; 1; 0]	1.71038e+07	9.72961e+06	9.15927e+06
LVPVPITN(N-Glycosylation)ATLDQITGK[3; 5; 2; 1]	2.55504e+09	6.71857e+07	0
LVPVPITN(N-Glycosylation)ATLDQITGK[3; 7; 1; 1]	2.57301e+07	32887526	3.83683e+07
LVPVPITN(N-Glycosylation)ATLDQITGK[4; 4; 2; 1]	0	0	68551328
LVPVPITN(N-Glycosylation)ATLDQITGK[4; 4; 3; 1]	36447209	0	0
LVPVPITN(N-Glycosylation)ATLDQITGK[4; 5; 0; 0]	1.97094e+09	1.64655e+09	1.45457e+09
LVPVPITN(N-Glycosylation)ATLDQITGK[4; 5; 2; 1]	0	1.18568e+06	0
LVPVPITN(N-Glycosylation)ATLDQITGK[4; 5; 3; 0]	0	2.04781e+07	0
LVPVPITN(N-Glycosylation)ATLDQITGK[4; 7; 0; 0]	1.70959e+06	0	0
LVPVPITN(N-Glycosylation)ATLDQITGK[5; 4; 3; 0]	1.03148e+08	9.54083e+07	0
LVPVPITN(N-Glycosylation)ATLDQITGK[5; 4; 4; 0]	3.50959e+07	0	0
LVPVPITN(N-Glycosylation)ATLDQITGK[5; 5; 1; 0]	7068673	0	0
LVPVPITN(N-Glycosylation)ATLDQITGK[5; 5; 4; 0]	3.29358e+07	0	0
LVPVPITN(N-Glycosylation)ATLDQITGK[5; 6; 0; 0]	1.89079e+10	1.68605e+10	1.53695e+10
LVPVPITN(N-Glycosylation)ATLDQITGK[5; 6; 0; 1]	3.28512e+07	0	1.96671e+07
LVPVPITN(N-Glycosylation)ATLDQITGK[5; 6; 1; 0]	4.60536e+09	3.65431e+09	3.52529e+09
LVPVPITN(N-Glycosylation)ATLDQITGK[5; 6; 1; 1]	1.71169e+06	0	0
LVPVPITN(N-Glycosylation)ATLDQITGK[5; 6; 1; 3]	2.74077e+06	0	0
LVPVPITN(N-Glycosylation)ATLDQITGK[5; 6; 2; 0]	5.6359e+07	0	3.51232e+07
LVPVPITN(N-Glycosylation)ATLDQITGK[5; 7; 0; 0]	1.74606e+07	0	0
LVPVPITN(N-Glycosylation)ATLDQITGK[5; 7; 1; 0]	3.84629e+06	9.8379e+06	6.24694e+06
LVPVPITN(N-Glycosylation)ATLDQITGK[5; 7; 1; 2]	698685	0	2.07557e+06
LVPVPITN(N-Glycosylation)ATLDQITGK[5; 7; 3; 1]	0	1.80509e+06	0
LVPVPITN(N-Glycosylation)ATLDQITGK[6; 5; 0; 0]	0	0	1.74601e+06
LVPVPITN(N-Glycosylation)ATLDQITGK[6; 6; 0; 0]	0	1.37552e+08	746764082
LVPVPITN(N-Glycosylation)ATLDQITGK[6; 7; 0; 0]	7.05853e+08	5.21643e+08	5.604e+08
LVPVPITN(N-Glycosylation)ATLDQITGK[6; 7; 1; 0]	2.52801e+08	1.85797e+08	1.87687e+08
LVPVPITN(N-Glycosylation)ATLDQITGK[6; 7; 2; 0]	2.93229e+07	1.92633e+07	1.89941e+07
LVPVPITN(N-Glycosylation)ATLDQITGK[7; 3; 4; 1]	9.84733e+07	0	7.48169e+07
LVPVPITN(N-Glycosylation)ATLDQITGK[7; 7; 0; 0]	1.06076e+07	0	0
LVPVPITN(N-Glycosylation)ATLDQITGK[7; 8; 0; 0]	1.15625e+08	8.59283e+07	7.32065e+07
LVPVPITN(N-Glycosylation)ATLDQITGK[8; 9; 0; 0]	9.75283e+06	5.97808e+06	7.80135e+06
LVPVPITN(N-Glycosylation)ATLDQITGK[9; 4; 2; 0]	1.08699e+08	9.46002e+07	6.99236e+07
LVPVPITN(N-Glycosylation)ATLDQITGK[9; 4; 3; 0]	2.81568e+07	2.34818e+07	1.6711e+07
N(N-Glycosylation)ATLDQITGK[7; 7; 1; 0]	1.26204e+08	0	1.02217e+08
NEEYN(N-Glycosylation)K[4; 5; 0; 0]	8.41807e+07	7.88083e+07	5.94992e+07
NEEYN(N-Glycosylation)K[5; 6; 0; 0]	4.18219e+08	6.45561e+07	2.80355e+08
NEEYN(N-Glycosylation)K[5; 6; 1; 0]	2.90328e+07	0	2.09122e+07
PVPITN(N-Glycosylation)ATLDQITGK[3; 7; 2; 0]	7.11564e+06	5.97252e+06	3.86191e+06
PVPITN(N-Glycosylation)ATLDQITGK[4; 5; 2; 0]	2.69628e+06	0	0
PVPITN(N-Glycosylation)ATLDQITGK[4; 7; 0; 1]	1046794765	1.01529e+09	1.14785e+09
PVPITN(N-Glycosylation)ATLDQITGK[4; 7; 1; 1]	31749065	2.59634e+08	3.22841e+08
PVPITN(N-Glycosylation)ATLDQITGK[4; 7; 2; 0]	10203236	0	0
PVPITN(N-Glycosylation)ATLDQITGK[4; 7; 3; 0]	40336146	0	4.01178e+07
PVPITN(N-Glycosylation)ATLDQITGK[4; 7; 3; 1]	0	0	1.38178e+06
PVPITN(N-Glycosylation)ATLDQITGK[4; 8; 0; 1]	0	0	107610948
PVPITN(N-Glycosylation)ATLDQITGK[4; 8; 1; 0]	4.9588e+06	0	231971
PVPITN(N-Glycosylation)ATLDQITGK[4; 8; 2; 0]	0	1.06481e+06	0
PVPITN(N-Glycosylation)ATLDQITGK[5; 3; 3; 2]	0	3.33132e+07	2.60802e+07
PVPITN(N-Glycosylation)ATLDQITGK[5; 6; 2; 0]	7.2483e+06	6.01232e+06	3.77168e+06
PVPITN(N-Glycosylation)ATLDQITGK[5; 7; 0; 1]	124208509	0	1.02501e+08
PVPITN(N-Glycosylation)ATLDQITGK[5; 7; 2; 0]	1.86998e+06	1.2084e+06	0
PVPITN(N-Glycosylation)ATLDQITGK[5; 8; 0; 1]	8.63412e+06	0	0
PVPITN(N-Glycosylation)ATLDQITGK[5; 8; 1; 0]	5912903	1.79343e+07	0
PVPITN(N-Glycosylation)ATLDQITGK[5; 8; 3; 0]	0	29277744	0
PVPITN(N-Glycosylation)ATLDQITGK[7; 3; 0; 1]	0	0	3765490
PVPITN(N-Glycosylation)ATLDQITGK[7; 3; 0; 4]	0	2.50368e+06	0
PVPITN(N-Glycosylation)ATLDQITGK[7; 3; 2; 1]	0	26128128	0
PVPITN(N-Glycosylation)ATLDQITGK[7; 3; 2; 3]	1.03425e+07	7.79757e+06	6.7571e+06
PVPITN(N-Glycosylation)ATLDQITGK[7; 3; 3; 0]	0	6.10712e+07	0
PVPITN(N-Glycosylation)ATLDQITGK[7; 3; 4; 0]	0	34141256	0
PVPITN(N-Glycosylation)ATLDQITGK[8; 3; 1; 0]	2.98157e+09	0	0
PVPITN(N-Glycosylation)ATLDQITGK[8; 3; 2; 0]	1.07312e+09	7.77836e+08	0
PVPITN(N-Glycosylation)ATLDQITGK[8; 4; 2; 0]	0	3.99768e+06	747589
PVPITN(N-Glycosylation)ATLDQITGK[9; 3; 0; 0]	7.16325e+07	76690196	0
PVPITN(N-Glycosylation)ATLDQITGK[9; 3; 1; 0]	5373284	0	0
PVPITN(N-Glycosylation)ATLDQITGK[9; 4; 1; 0]	1.00292e+08	85229915	9.06173e+07
PVPITN(N-Glycosylation)ATLDQITGK[9; 4; 2; 0]	1.24462e+08	0	3.69441e+06
PVPITN(N-Glycosylation)ATLDQITGK[9; 5; 3; 0]	18914256	1.44786e+07	9.96626e+06
QDQC(Carbamidomethyl)IYN(N-Glycosylation)TTYLN(@Deamidation N-0.984016)VQR[5; 6; 0; 0]	81783545	0	9.2078e+07
QDQC(Carbamidomethyl)IYN(N-Glycosylation)TTYLN(@Deamidation N-0.984016)VQR[5; 6; 1; 0]	2.2227e+07	0	1.46959e+07
QDQC(Carbamidomethyl)IYN(N-Glycosylation)TTYLN(@Deamidation N-0.984016)VQR[5; 7; 4; 0]	8.12921e+07	0	1.20556e+08
QDQC(Carbamidomethyl)IYN(N-Glycosylation)TTYLN(@Deamidation N-0.984016)VQR[6; 7; 0; 0]	2.32804e+08	6.01782e+07	86755683
QDQC(Carbamidomethyl)IYN(N-Glycosylation)TTYLN(@Deamidation N-0.984016)VQR[6; 7; 1; 0]	0	0	2.6021e+07
QDQC(Carbamidomethyl)IYN(N-Glycosylation)TTYLN(@Deamidation N-0.984016)VQR[7; 9; 0; 0]	2.1295e+07	0	0
QDQC(Carbamidomethyl)IYN(N-Glycosylation)TTYLN[5; 6; 0; 0]	4.58048e+06	0	0
QDQC(Carbamidomethyl)IYN(N-Glycosylation)TTYLN[6; 7; 0; 0]	1.48423e+07	8.03982e+06	3.86438e+06
QDQC(Carbamidomethyl)IYN(N-Glycosylation)TTYLNVQR[2; 9; 1; 0]	0	0	3.49294e+07
QDQC(Carbamidomethyl)IYN(N-Glycosylation)TTYLNVQR[3; 10; 0; 1]	9.46077e+07	0	95578468
QDQC(Carbamidomethyl)IYN(N-Glycosylation)TTYLNVQR[3; 10; 2; 0]	0	8.42629e+06	0
QDQC(Carbamidomethyl)IYN(N-Glycosylation)TTYLNVQR[3; 9; 0; 1]	0	230733109	0
QDQC(Carbamidomethyl)IYN(N-Glycosylation)TTYLNVQR[4; 4; 2; 1]	9988509	0	0
QDQC(Carbamidomethyl)IYN(N-Glycosylation)TTYLNVQR[4; 5; 0; 0]	4.5244e+07	40167347	32491685
QDQC(Carbamidomethyl)IYN(N-Glycosylation)TTYLNVQR[4; 7; 0; 2]	208236936	2.02064e+08	1.38044e+08
QDQC(Carbamidomethyl)IYN(N-Glycosylation)TTYLNVQR[4; 7; 1; 2]	3.47191e+07	3.79298e+07	2.49655e+07
QDQC(Carbamidomethyl)IYN(N-Glycosylation)TTYLNVQR[4; 7; 3; 1]	6.3804e+06	0	0
QDQC(Carbamidomethyl)IYN(N-Glycosylation)TTYLNVQR[4; 8; 1; 1]	2.66025e+07	4.04639e+07	3.01785e+07
QDQC(Carbamidomethyl)IYN(N-Glycosylation)TTYLNVQR[4; 8; 2; 1]	0	0	7.05592e+06
QDQC(Carbamidomethyl)IYN(N-Glycosylation)TTYLNVQR[4; 8; 3; 0]	0	0	8.02472e+06
QDQC(Carbamidomethyl)IYN(N-Glycosylation)TTYLNVQR[5; 3; 0; 3]	0	3.07694e+08	0
QDQC(Carbamidomethyl)IYN(N-Glycosylation)TTYLNVQR[5; 5; 4; 0]	664730713	4.79127e+08	4.48458e+08
QDQC(Carbamidomethyl)IYN(N-Glycosylation)TTYLNVQR[5; 6; 0; 0]	2.49027e+09	1.90224e+09	1.78617e+09
QDQC(Carbamidomethyl)IYN(N-Glycosylation)TTYLNVQR[5; 6; 1; 0]	6.38873e+08	501736982	4.23887e+08
QDQC(Carbamidomethyl)IYN(N-Glycosylation)TTYLNVQR[5; 6; 2; 0]	9.82509e+06	0	7.97917e+06
QDQC(Carbamidomethyl)IYN(N-Glycosylation)TTYLNVQR[6; 6; 0; 0]	1.24862e+08	8.97959e+07	8.49288e+07
QDQC(Carbamidomethyl)IYN(N-Glycosylation)TTYLNVQR[6; 6; 4; 0]	0	7.56322e+07	0
QDQC(Carbamidomethyl)IYN(N-Glycosylation)TTYLNVQR[6; 7; 0; 0]	3.25791e+09	2.55028e+09	2.31129e+09
QDQC(Carbamidomethyl)IYN(N-Glycosylation)TTYLNVQR[6; 7; 1; 0]	9.87452e+08	669504912	5.94094e+08
QDQC(Carbamidomethyl)IYN(N-Glycosylation)TTYLNVQR[6; 7; 2; 0]	1.34932e+08	107997872	97706621
QDQC(Carbamidomethyl)IYN(N-Glycosylation)TTYLNVQR[6; 7; 3; 0]	0	0	4.87166e+06
QDQC(Carbamidomethyl)IYN(N-Glycosylation)TTYLNVQR[6; 7; 5; 0]	2.14771e+08	3.63553e+06	0
QDQC(Carbamidomethyl)IYN(N-Glycosylation)TTYLNVQR[6; 8; 0; 0]	4.47978e+07	0	0
QDQC(Carbamidomethyl)IYN(N-Glycosylation)TTYLNVQR[7; 7; 0; 0]	124271326	0	0
QDQC(Carbamidomethyl)IYN(N-Glycosylation)TTYLNVQR[7; 8; 0; 0]	679200399	4.78696e+08	381575592
QDQC(Carbamidomethyl)IYN(N-Glycosylation)TTYLNVQR[7; 8; 1; 0]	1.61916e+08	1.13599e+08	9.86981e+07
QDQC(Carbamidomethyl)IYN(N-Glycosylation)TTYLNVQR[7; 8; 2; 0]	3.6837e+07	2.73785e+07	2.18248e+07
QDQC(Carbamidomethyl)IYN(N-Glycosylation)TTYLNVQR[8; 9; 0; 0]	0	1.46632e+08	1.35096e+08
QDQC(Carbamidomethyl)IYN(N-Glycosylation)TTYLNVQR[8; 9; 1; 0]	3.83939e+07	2.46349e+07	1.89027e+07
QDQC(Carbamidomethyl)IYN(N-Glycosylation)TTYLNVQR[8; 9; 2; 0]	8.37929e+06	4.7059e+06	0
QDQC(Carbamidomethyl)IYN(N-Glycosylation)TTYLNVQR[9; 10; 0; 0]	3.54276e+07	27855442	0
QDQC(Carbamidomethyl)IYN(N-Glycosylation)TTYLNVQR[9; 10; 1; 0]	6770429	5873201	0
QIPLC(Carbamidomethyl)ANLVPVPITN(N-Glycosylation)ATLDQITGK[5; 5; 0; 1]	3.57914e+08	3.09511e+08	2.0738e+08
QIPLC(Carbamidomethyl)ANLVPVPITN(N-Glycosylation)ATLDQITGK[5; 6; 0; 0]	2.81909e+08	4.02962e+08	4.10778e+08
QIPLC(Carbamidomethyl)ANLVPVPITN(N-Glycosylation)ATLDQITGK[5; 6; 1; 0]	7.94468e+07	1.30136e+08	1.10452e+08
SVQEIQATFFYFTPN(N-Glycosylation)K[3; 10; 1; 0]	3.31067e+06	0	0
SVQEIQATFFYFTPN(N-Glycosylation)K[4; 5; 0; 0]	3.08243e+08	2.79314e+08	2.41282e+08
SVQEIQATFFYFTPN(N-Glycosylation)K[4; 6; 2; 1]	4.933e+06	0	0
SVQEIQATFFYFTPN(N-Glycosylation)K[4; 7; 0; 2]	1.84395e+08	1.34859e+08	1.19658e+08
SVQEIQATFFYFTPN(N-Glycosylation)K[4; 7; 1; 2]	21923653	1.24818e+07	1.23123e+07
SVQEIQATFFYFTPN(N-Glycosylation)K[4; 8; 1; 1]	3.41407e+07	5.25801e+07	5.40614e+07
SVQEIQATFFYFTPN(N-Glycosylation)K[5; 4; 3; 0]	2.79095e+07	1.23705e+07	9.85841e+06
SVQEIQATFFYFTPN(N-Glycosylation)K[5; 5; 4; 0]	7.75165e+08	6.15047e+08	5.13791e+08
SVQEIQATFFYFTPN(N-Glycosylation)K[5; 6; 0; 0]	2.96883e+09	2.35706e+09	1.93158e+09
SVQEIQATFFYFTPN(N-Glycosylation)K[5; 6; 1; 0]	6.06464e+08	4.92846e+08	4.17272e+08
SVQEIQATFFYFTPN(N-Glycosylation)K[5; 6; 2; 0]	10856844	1.10538e+07	0
SVQEIQATFFYFTPN(N-Glycosylation)K[5; 6; 3; 0]	8.76211e+06	0	0
SVQEIQATFFYFTPN(N-Glycosylation)K[6; 6; 0; 0]	7.6235e+07	6.66387e+07	52820681
SVQEIQATFFYFTPN(N-Glycosylation)K[6; 6; 4; 0]	5.68095e+07	3.86583e+07	36728261
SVQEIQATFFYFTPN(N-Glycosylation)K[6; 7; 0; 0]	3.69026e+09	2.92582e+09	2.30567e+09
SVQEIQATFFYFTPN(N-Glycosylation)K[6; 7; 0; 1]	3.60962e+06	530616	0
SVQEIQATFFYFTPN(N-Glycosylation)K[6; 7; 1; 0]	6.73712e+08	5.79954e+08	4.97422e+08
SVQEIQATFFYFTPN(N-Glycosylation)K[6; 7; 2; 0]	9.02566e+07	8.52624e+07	7.00366e+07
SVQEIQATFFYFTPN(N-Glycosylation)K[6; 7; 5; 0]	0	0	5.87459e+07
SVQEIQATFFYFTPN(N-Glycosylation)K[7; 7; 0; 0]	1.03389e+08	7.56872e+07	5.67747e+07
SVQEIQATFFYFTPN(N-Glycosylation)K[7; 7; 1; 0]	0	3.04652e+06	3817878
SVQEIQATFFYFTPN(N-Glycosylation)K[7; 8; 0; 0]	4.78875e+08	3.98733e+08	3.06428e+08
SVQEIQATFFYFTPN(N-Glycosylation)K[7; 8; 1; 0]	9.00675e+07	7.72081e+07	6.29811e+07
SVQEIQATFFYFTPN(N-Glycosylation)K[7; 8; 2; 0]	2.29037e+07	1.67021e+07	1.2795e+07
SVQEIQATFFYFTPN(N-Glycosylation)K[8; 9; 0; 0]	9.98544e+07	8.19558e+07	5.87459e+07
SVQEIQATFFYFTPN(N-Glycosylation)K[8; 9; 1; 0]	1.19625e+07	6.06713e+06	2.92744e+06
SVQEIQATFFYFTPN(N-Glycosylation)K[9; 10; 0; 0]	11156325	1.08016e+07	6.33069e+06
SVQEIQATFFYFTPN(N-Glycosylation)KTEDTIFLR[4; 5; 0; 0]	1.82469e+07	2.02969e+07	1.97425e+07
SVQEIQATFFYFTPN(N-Glycosylation)KTEDTIFLR[4; 7; 0; 2]	3.35368e+07	3.14799e+07	2.57859e+07
SVQEIQATFFYFTPN(N-Glycosylation)KTEDTIFLR[4; 8; 1; 1]	5.91306e+06	1.006e+07	1.04854e+07
SVQEIQATFFYFTPN(N-Glycosylation)KTEDTIFLR[5; 5; 4; 0]	2.70529e+08	2.60624e+08	2.23581e+08
SVQEIQATFFYFTPN(N-Glycosylation)KTEDTIFLR[5; 6; 0; 0]	6.60083e+08	5.91639e+08	5.18617e+08
SVQEIQATFFYFTPN(N-Glycosylation)KTEDTIFLR[5; 6; 1; 0]	1.52295e+08	1.42243e+08	1.19078e+08
SVQEIQATFFYFTPN(N-Glycosylation)KTEDTIFLR[6; 7; 0; 0]	1.45677e+09	1.22006e+09	1.23509e+09
SVQEIQATFFYFTPN(N-Glycosylation)KTEDTIFLR[6; 7; 1; 0]	2.82458e+08	2.40414e+08	2.55272e+08
SVQEIQATFFYFTPN(N-Glycosylation)KTEDTIFLR[6; 7; 2; 0]	3.11514e+07	2.2546e+07	2.40656e+07
SVQEIQATFFYFTPN(N-Glycosylation)KTEDTIFLR[7; 8; 0; 0]	2.53032e+08	2.10111e+08	1.9014e+08
SVQEIQATFFYFTPN(N-Glycosylation)KTEDTIFLR[7; 8; 1; 0]	4.87964e+07	3.80547e+07	3.39919e+07
SVQEIQATFFYFTPN(N-Glycosylation)KTEDTIFLR[7; 8; 2; 0]	0	0	6.11337e+06
SVQEIQATFFYFTPN(N-Glycosylation)KTEDTIFLR[8; 9; 0; 0]	8.20524e+07	7.33843e+07	6.25398e+07
SVQEIQATFFYFTPN(N-Glycosylation)KTEDTIFLR[9; 10; 0; 0]	1.08823e+07	0	6.2037e+06
TPN(N-Glycosylation)KTEDTIFLR[4; 5; 0; 0]	5.28481e+06	3.96754e+06	6.46338e+06
TPN(N-Glycosylation)KTEDTIFLR[5; 4; 1; 3]	0	12180348	0
TPN(N-Glycosylation)KTEDTIFLR[5; 6; 0; 0]	3.92719e+07	3.36123e+07	3.00124e+07
TPN(N-Glycosylation)KTEDTIFLR[5; 6; 1; 0]	7.78503e+06	5.71101e+06	4.8148e+06
TPN(N-Glycosylation)KTEDTIFLR[6; 7; 0; 0]	7.90948e+07	6.76692e+07	5.22891e+07
TPN(N-Glycosylation)KTEDTIFLR[6; 7; 1; 0]	1.00234e+07	7.63057e+06	7.70416e+06
TPN(N-Glycosylation)KTEDTIFLR[7; 8; 0; 0]	4.74462e+06	4.26198e+06	0
WFYIASAFRNEEYNKSVQEIQATFFYFTPN(N-Glycosylation)K[8; 10; 5; 0]	3.86098e+07	34231502	2.60465e+07
YFTPN(N-Glycosylation)K[4; 5; 0; 0]	2.87713e+07	2.57159e+07	1.82765e+07
YFTPN(N-Glycosylation)K[5; 6; 0; 0]	2.77025e+08	3.12976e+08	2.56475e+08
YFTPN(N-Glycosylation)K[5; 6; 1; 0]	4.38356e+07	0	37914654
YFTPN(N-Glycosylation)K[6; 7; 0; 0]	3.17866e+08	0	3.64874e+08
YFTPN(N-Glycosylation)K[6; 7; 1; 0]	4.41535e+07	0	6.04833e+07
YFTPN(N-Glycosylation)K[7; 8; 0; 0]	18549880	0	1.93496e+07
YFTPN(N-Glycosylation)KTEDTIFLR[2; 9; 1; 0]	0	14646987	0
YFTPN(N-Glycosylation)KTEDTIFLR[4; 5; 0; 0]	5.12846e+07	5.97336e+07	7.37764e+07
YFTPN(N-Glycosylation)KTEDTIFLR[4; 7; 0; 2]	1.40404e+08	131196309	137380549
YFTPN(N-Glycosylation)KTEDTIFLR[4; 7; 1; 2]	17642032	0	0
YFTPN(N-Glycosylation)KTEDTIFLR[5; 3; 0; 3]	71547474	77868540	0
YFTPN(N-Glycosylation)KTEDTIFLR[5; 5; 4; 0]	4.81013e+08	502940662	4.64499e+08
YFTPN(N-Glycosylation)KTEDTIFLR[5; 6; 0; 0]	1.02836e+09	1.09054e+09	1.04783e+09
YFTPN(N-Glycosylation)KTEDTIFLR[5; 6; 1; 0]	2.54701e+08	2.77834e+08	2.46261e+08
YFTPN(N-Glycosylation)KTEDTIFLR[6; 6; 0; 0]	0	5.30904e+07	0
YFTPN(N-Glycosylation)KTEDTIFLR[6; 7; 0; 0]	1.9531e+09	2.1452e+09	2.06899e+09
YFTPN(N-Glycosylation)KTEDTIFLR[6; 7; 1; 0]	2.31445e+08	237627935	2.16706e+08
YFTPN(N-Glycosylation)KTEDTIFLR[6; 7; 2; 0]	0	0	3.40746e+07
YFTPN(N-Glycosylation)KTEDTIFLR[7; 7; 0; 0]	70399743	7.86829e+07	75669639
YFTPN(N-Glycosylation)KTEDTIFLR[7; 8; 0; 0]	228561114	2.03035e+08	1.77476e+08
YFTPN(N-Glycosylation)KTEDTIFLR[7; 8; 1; 0]	12398173	0	0
YFTPN(N-Glycosylation)KTEDTIFLR[7; 8; 5; 0]	3.33667e+06	0	5.29168e+06
YFTPN(N-Glycosylation)KTEDTIFLR[8; 9; 0; 0]	6.49663e+07	6.33532e+07	4.96629e+07
YFTPN(N-Glycosylation)KTEDTIFLR[8; 9; 1; 0]	0	0	2.39523e+06
YFTPN(N-Glycosylation)KTEDTIFLR[9; 10; 0; 0]	3.33667e+06	6144957	0

## Sheet: AGPgal_tryp
Glycopeptide	AGPgal_tryp_MS2_01	AGPgal_tryp_MS2_02	AGPgal_tryp_MS2_03
ATFFYFTPN(N-Glycosylation)K[4; 8; 3; 0]	9.05541e+06	4.47932e+06	0
ATFFYFTPN(N-Glycosylation)K[5; 3; 0; 0]	21790559	2.29141e+07	2.26342e+07
ATFFYFTPN(N-Glycosylation)K[5; 4; 1; 0]	6.00523e+06	5646406	6.11615e+06
ATFFYFTPN(N-Glycosylation)K[6; 3; 0; 0]	4.53656e+07	3.96882e+07	4.50206e+07
ATFFYFTPN(N-Glycosylation)K[6; 4; 1; 0]	5.85213e+06	4.15016e+06	0
ATFFYFTPN(N-Glycosylation)K[7; 4; 0; 0]	3427663	0	3.5241e+06
ATFFYFTPN(N-Glycosylation)K[8; 3; 1; 1]	0	0	9.19567e+06
C(Carbamidomethyl)ANLVPVPITN(N-Glycosylation)ATLDQITGK[4; 3; 0; 0]	1.42987e+07	1.13385e+07	1.08792e+07
C(Carbamidomethyl)ANLVPVPITN(N-Glycosylation)ATLDQITGK[5; 3; 0; 0]	1.31535e+08	1.00514e+08	96831176
C(Carbamidomethyl)ANLVPVPITN(N-Glycosylation)ATLDQITGK[5; 3; 0; 1]	1.64262e+08	0	0
C(Carbamidomethyl)ANLVPVPITN(N-Glycosylation)ATLDQITGK[5; 4; 1; 0]	4.63565e+07	2.72307e+07	3.06222e+07
C(Carbamidomethyl)ANLVPVPITN(N-Glycosylation)ATLDQITGK[6; 4; 0; 0]	1.22571e+07	9.45193e+06	1.04946e+07
FTPN(N-Glycosylation)KTEDTIFLR[3; 7; 1; 0]	0	0	1.8071e+06
FTPN(N-Glycosylation)KTEDTIFLR[4; 3; 0; 0]	5.80969e+06	5.00375e+06	5.42837e+06
FTPN(N-Glycosylation)KTEDTIFLR[5; 3; 0; 0]	4.65778e+07	4.57996e+07	4.22715e+07
FTPN(N-Glycosylation)KTEDTIFLR[5; 4; 1; 0]	1.11304e+07	1.34111e+07	1.16311e+07
FTPN(N-Glycosylation)KTEDTIFLR[6; 3; 0; 0]	9.11468e+07	9.86342e+07	8.72509e+07
FTPN(N-Glycosylation)KTEDTIFLR[6; 4; 1; 0]	2.02987e+07	1.91905e+07	2.01939e+07
FTPN(N-Glycosylation)KTEDTIFLR[6; 5; 2; 0]	2.08886e+06	2.79286e+06	2.48739e+06
FTPN(N-Glycosylation)KTEDTIFLR[7; 4; 0; 0]	1.13743e+07	1.10656e+07	1.08507e+07
FYFTPN(N-Glycosylation)K[5; 3; 0; 0]	5.72579e+07	6.65949e+07	0
FYFTPN(N-Glycosylation)K[6; 3; 0; 0]	1.14129e+08	1.15455e+08	1.03919e+08
FYFTPN(N-Glycosylation)K[7; 4; 0; 0]	1.47714e+07	0	0
FYFTPN(N-Glycosylation)KTEDTIFLR[4; 3; 0; 0]	7.59307e+06	6.69251e+06	6.02801e+06
FYFTPN(N-Glycosylation)KTEDTIFLR[5; 3; 0; 0]	5.65786e+07	4.97719e+07	5.05372e+07
FYFTPN(N-Glycosylation)KTEDTIFLR[5; 4; 1; 0]	1.62436e+07	1.60597e+07	14331633
FYFTPN(N-Glycosylation)KTEDTIFLR[6; 3; 0; 0]	1.31582e+08	108941288	106692767
FYFTPN(N-Glycosylation)KTEDTIFLR[6; 3; 5; 0]	0	2.4195e+06	0
FYFTPN(N-Glycosylation)KTEDTIFLR[6; 4; 1; 0]	3.01454e+07	2.45907e+07	2.76002e+07
FYFTPN(N-Glycosylation)KTEDTIFLR[6; 5; 2; 0]	5.47813e+06	0	3.35202e+06
FYFTPN(N-Glycosylation)KTEDTIFLR[7; 4; 0; 0]	2.31561e+07	1.73386e+07	1.72735e+07
IYN(N-Glycosylation)TTYLNVQR[5; 3; 0; 0]	3.12989e+07	2.55568e+07	4.98576e+07
IYN(N-Glycosylation)TTYLNVQR[5; 4; 1; 0]	8.06424e+06	4.04998e+06	0
IYN(N-Glycosylation)TTYLNVQR[6; 3; 0; 0]	4.02738e+07	3.54603e+07	5.94059e+07
IYN(N-Glycosylation)TTYLNVQR[6; 4; 1; 0]	3.17127e+07	0	2.8082e+07
LVPVPITN(N-Glycosylation)ATLDQITGK[3; 5; 1; 1]	2.14732e+07	1.12704e+07	2.05122e+07
LVPVPITN(N-Glycosylation)ATLDQITGK[4; 3; 0; 0]	1.45188e+09	1.15109e+09	1.11306e+09
LVPVPITN(N-Glycosylation)ATLDQITGK[4; 4; 0; 2]	0	5.46831e+06	0
LVPVPITN(N-Glycosylation)ATLDQITGK[4; 4; 1; 0]	1.02394e+07	13240622	0
LVPVPITN(N-Glycosylation)ATLDQITGK[5; 3; 0; 0]	1.5003e+10	13482812563	13343212892
LVPVPITN(N-Glycosylation)ATLDQITGK[5; 3; 1; 0]	74347077	6.38195e+07	6.88273e+07
LVPVPITN(N-Glycosylation)ATLDQITGK[5; 4; 0; 0]	1.1182e+08	6.58258e+07	7.02333e+07
LVPVPITN(N-Glycosylation)ATLDQITGK[5; 4; 0; 1]	1.83052e+07	1.61255e+07	1.43525e+07
LVPVPITN(N-Glycosylation)ATLDQITGK[5; 4; 1; 0]	4.42766e+09	3.84549e+09	4.06005e+09
LVPVPITN(N-Glycosylation)ATLDQITGK[5; 5; 0; 0]	0	1.23088e+07	8.66444e+06
LVPVPITN(N-Glycosylation)ATLDQITGK[5; 5; 1; 0]	10947183	0	1.28835e+07
LVPVPITN(N-Glycosylation)ATLDQITGK[5; 5; 2; 0]	4.32699e+07	3.43178e+07	3.29657e+07
LVPVPITN(N-Glycosylation)ATLDQITGK[5; 6; 0; 0]	0	7.28452e+07	0
LVPVPITN(N-Glycosylation)ATLDQITGK[5; 6; 1; 0]	0	8.4949e+06	0
LVPVPITN(N-Glycosylation)ATLDQITGK[6; 3; 0; 0]	3.91567e+08	4.40684e+08	3.37815e+08
LVPVPITN(N-Glycosylation)ATLDQITGK[6; 3; 5; 0]	0	0	4.24154e+06
LVPVPITN(N-Glycosylation)ATLDQITGK[6; 4; 0; 0]	8.78625e+08	6.23793e+08	7.00892e+08
LVPVPITN(N-Glycosylation)ATLDQITGK[6; 4; 1; 0]	2.05894e+08	1.71228e+08	1.97334e+08
LVPVPITN(N-Glycosylation)ATLDQITGK[6; 5; 1; 0]	3.75361e+07	3.49561e+07	3.18348e+07
LVPVPITN(N-Glycosylation)ATLDQITGK[6; 5; 2; 0]	2.86215e+07	1.9867e+07	2.32002e+07
LVPVPITN(N-Glycosylation)ATLDQITGK[7; 4; 0; 0]	1.15001e+08	8.11811e+07	94841091
LVPVPITN(N-Glycosylation)ATLDQITGK[7; 5; 0; 0]	8.93596e+06	8.35593e+06	7844347
LVPVPITN(N-Glycosylation)ATLDQITGK[7; 5; 1; 0]	1.91396e+07	1.44286e+07	1.51944e+07
LVPVPITN(N-Glycosylation)ATLDQITGK[8; 4; 0; 0]	3.74137e+06	4.10475e+06	0
LVPVPITN(N-Glycosylation)ATLDQITGK[8; 5; 0; 0]	6.63508e+06	4.9213e+06	0
N(N-Glycosylation)ATLDQITGK[5; 3; 0; 0]	542315	0	0
NEEYN(N-Glycosylation)K[4; 3; 0; 0]	4.77969e+07	3.4634e+07	5.13165e+07
NEEYN(N-Glycosylation)K[5; 3; 0; 0]	4.43111e+07	3.11702e+07	0
NEEYN(N-Glycosylation)K[5; 4; 1; 0]	2.2091e+07	1.25945e+07	0
PVPITN(N-Glycosylation)ATLDQITGK[3; 6; 2; 0]	3.83472e+06	2.45409e+06	3.05251e+06
PVPITN(N-Glycosylation)ATLDQITGK[4; 5; 1; 1]	0	3.13421e+08	0
PVPITN(N-Glycosylation)ATLDQITGK[5; 4; 2; 0]	5.69282e+06	4.28659e+06	3.97458e+06
PVPITN(N-Glycosylation)ATLDQITGK[5; 5; 3; 0]	0	0	15836997
PVPITN(N-Glycosylation)ATLDQITGK[5; 6; 0; 1]	7.98508e+06	6.7867e+06	5817619
PVPITN(N-Glycosylation)ATLDQITGK[6; 5; 0; 1]	9.61086e+06	0	0
PVPITN(N-Glycosylation)ATLDQITGK[6; 6; 2; 0]	3.37831e+06	0	0
PVPITN(N-Glycosylation)ATLDQITGK[7; 3; 2; 3]	5.25843e+06	4.85387e+06	4.06016e+06
QDQC(Carbamidomethyl)IYN(N-Glycosylation)TTYL[6; 3; 0; 0]	0	5656810	0
QDQC(Carbamidomethyl)IYN(N-Glycosylation)TTYLN(@Deamidation N-0.984016)VQR[5; 3; 0; 0]	0	3.56718e+07	2.72322e+07
QDQC(Carbamidomethyl)IYN(N-Glycosylation)TTYLN(@Deamidation N-0.984016)VQR[5; 3; 4; 0]	38552641	0	0
QDQC(Carbamidomethyl)IYN(N-Glycosylation)TTYLN(@Deamidation N-0.984016)VQR[6; 3; 0; 0]	9.06071e+07	60318867	8.88847e+07
QDQC(Carbamidomethyl)IYN(N-Glycosylation)TTYLN(@Deamidation N-0.984016)VQR[6; 4; 1; 0]	16801560	0	0
QDQC(Carbamidomethyl)IYN(N-Glycosylation)TTYLN[6; 3; 0; 0]	1.21782e+07	0	1.07778e+07
QDQC(Carbamidomethyl)IYN(N-Glycosylation)TTYLNVQR[4; 3; 0; 0]	3.39113e+07	2.31565e+07	20995315
QDQC(Carbamidomethyl)IYN(N-Glycosylation)TTYLNVQR[4; 4; 0; 2]	218381767	2.08833e+08	1.90053e+08
QDQC(Carbamidomethyl)IYN(N-Glycosylation)TTYLNVQR[4; 5; 1; 1]	1.19801e+07	2.02664e+07	1.80897e+07
QDQC(Carbamidomethyl)IYN(N-Glycosylation)TTYLNVQR[4; 5; 1; 2]	42717572	2.23727e+07	0
QDQC(Carbamidomethyl)IYN(N-Glycosylation)TTYLNVQR[4; 5; 3; 1]	0	0	9.40203e+06
QDQC(Carbamidomethyl)IYN(N-Glycosylation)TTYLNVQR[5; 3; 0; 0]	1.71912e+09	1.52644e+09	1.53975e+09
QDQC(Carbamidomethyl)IYN(N-Glycosylation)TTYLNVQR[5; 3; 0; 1]	975563960	0	8.46776e+08
QDQC(Carbamidomethyl)IYN(N-Glycosylation)TTYLNVQR[5; 3; 1; 0]	0	6867944	0
QDQC(Carbamidomethyl)IYN(N-Glycosylation)TTYLNVQR[5; 4; 1; 0]	4.84524e+08	4.29277e+08	682377028
QDQC(Carbamidomethyl)IYN(N-Glycosylation)TTYLNVQR[6; 3; 0; 0]	3.36218e+09	3.11076e+09	3.35422e+09
QDQC(Carbamidomethyl)IYN(N-Glycosylation)TTYLNVQR[6; 3; 1; 0]	11472227	14041615	13107141
QDQC(Carbamidomethyl)IYN(N-Glycosylation)TTYLNVQR[6; 4; 0; 0]	9.25734e+07	8.85989e+07	7.3031e+07
QDQC(Carbamidomethyl)IYN(N-Glycosylation)TTYLNVQR[6; 4; 1; 0]	1.0153e+09	1.09205e+09	9.76305e+08
QDQC(Carbamidomethyl)IYN(N-Glycosylation)TTYLNVQR[6; 5; 2; 0]	156954467	1.59937e+08	136916357
QDQC(Carbamidomethyl)IYN(N-Glycosylation)TTYLNVQR[6; 6; 3; 0]	1.49091e+07	1.08488e+07	9.36366e+06
QDQC(Carbamidomethyl)IYN(N-Glycosylation)TTYLNVQR[7; 4; 0; 0]	830442067	7.62979e+08	7.1133e+08
QDQC(Carbamidomethyl)IYN(N-Glycosylation)TTYLNVQR[7; 4; 1; 0]	5.02709e+07	5.59043e+07	4.82369e+07
QDQC(Carbamidomethyl)IYN(N-Glycosylation)TTYLNVQR[7; 5; 1; 0]	1.5293e+08	1.36402e+08	1.32679e+08
QDQC(Carbamidomethyl)IYN(N-Glycosylation)TTYLNVQR[7; 5; 2; 0]	2.72374e+07	2.72674e+07	2.93568e+07
QDQC(Carbamidomethyl)IYN(N-Glycosylation)TTYLNVQR[7; 6; 2; 0]	1.58497e+07	1.09214e+07	1.05179e+07
QDQC(Carbamidomethyl)IYN(N-Glycosylation)TTYLNVQR[8; 4; 0; 0]	1.50535e+08	1.33443e+08	1.33478e+08
QDQC(Carbamidomethyl)IYN(N-Glycosylation)TTYLNVQR[8; 5; 0; 0]	1.35134e+08	1.20684e+08	105411209
QDQC(Carbamidomethyl)IYN(N-Glycosylation)TTYLNVQR[8; 5; 1; 0]	3.9787e+07	3.38866e+07	3.34833e+07
QDQC(Carbamidomethyl)IYN(N-Glycosylation)TTYLNVQR[8; 6; 1; 0]	1.36313e+07	8.17451e+06	9.99779e+06
QDQC(Carbamidomethyl)IYN(N-Glycosylation)TTYLNVQR[8; 6; 2; 0]	9.19634e+06	0	0
QDQC(Carbamidomethyl)IYN(N-Glycosylation)TTYLNVQR[9; 5; 0; 0]	6.78025e+07	6.31382e+07	5.94399e+07
QDQC(Carbamidomethyl)IYN(N-Glycosylation)TTYLNVQR[9; 6; 1; 0]	7.07283e+06	6.09488e+06	4.8078e+06
QIPLC(Carbamidomethyl)ANLVPVPITN(N-Glycosylation)ATLDQITGK[5; 3; 0; 0]	1.64579e+08	0	0
QIPLC(Carbamidomethyl)ANLVPVPITN(N-Glycosylation)ATLDQITGK[5; 3; 0; 1]	2.33234e+08	1.67842e+08	1.32583e+08
QIPLC(Carbamidomethyl)ANLVPVPITN(N-Glycosylation)ATLDQITGK[5; 4; 1; 0]	4.68779e+07	4.3029e+07	0
SVQEIQATFFYFTPN(N-Glycosylation)K[4; 3; 0; 0]	9.87211e+07	7.65582e+07	7.20591e+07
SVQEIQATFFYFTPN(N-Glycosylation)K[4; 4; 0; 2]	5.30624e+07	3.85745e+07	3.63126e+07
SVQEIQATFFYFTPN(N-Glycosylation)K[4; 4; 2; 1]	0	2.04862e+06	2711962
SVQEIQATFFYFTPN(N-Glycosylation)K[4; 5; 1; 1]	5.88672e+06	8.01884e+06	6.64522e+06
SVQEIQATFFYFTPN(N-Glycosylation)K[4; 5; 1; 2]	0	0	3.26163e+06
SVQEIQATFFYFTPN(N-Glycosylation)K[5; 3; 0; 0]	7.99342e+08	6.02722e+08	7.04517e+08
SVQEIQATFFYFTPN(N-Glycosylation)K[5; 3; 4; 0]	0	0	2.39694e+06
SVQEIQATFFYFTPN(N-Glycosylation)K[5; 4; 0; 0]	0	0	8.36785e+06
SVQEIQATFFYFTPN(N-Glycosylation)K[5; 4; 1; 0]	2.38085e+08	1.77031e+08	2.02435e+08
SVQEIQATFFYFTPN(N-Glycosylation)K[5; 5; 2; 1]	0	2.0784e+06	0
SVQEIQATFFYFTPN(N-Glycosylation)K[5; 5; 4; 0]	0	7.24868e+06	0
SVQEIQATFFYFTPN(N-Glycosylation)K[5; 6; 0; 0]	0	3.73688e+07	0
SVQEIQATFFYFTPN(N-Glycosylation)K[5; 6; 1; 0]	0	7.24814e+06	0
SVQEIQATFFYFTPN(N-Glycosylation)K[6; 3; 0; 0]	1.42323e+09	1.06037e+09	1.19772e+09
SVQEIQATFFYFTPN(N-Glycosylation)K[6; 4; 0; 0]	4.95673e+07	3.32741e+07	3.10535e+07
SVQEIQATFFYFTPN(N-Glycosylation)K[6; 4; 1; 0]	3.81345e+08	2.8839e+08	2.67735e+08
SVQEIQATFFYFTPN(N-Glycosylation)K[6; 5; 2; 0]	5.52203e+07	4.55723e+07	4.16839e+07
SVQEIQATFFYFTPN(N-Glycosylation)K[6; 7; 0; 0]	0	4.84456e+07	0
SVQEIQATFFYFTPN(N-Glycosylation)K[7; 4; 0; 0]	2.91484e+08	2.30532e+08	2.22839e+08
SVQEIQATFFYFTPN(N-Glycosylation)K[7; 4; 1; 0]	1.26141e+07	1.11604e+07	8.20477e+06
SVQEIQATFFYFTPN(N-Glycosylation)K[7; 5; 1; 0]	42116841	3.22341e+07	3.35179e+07
SVQEIQATFFYFTPN(N-Glycosylation)K[7; 5; 2; 0]	3.82189e+06	3.6955e+06	3.65759e+06
SVQEIQATFFYFTPN(N-Glycosylation)K[8; 4; 0; 0]	32383393	2.60344e+07	2.31673e+07
SVQEIQATFFYFTPN(N-Glycosylation)K[8; 5; 0; 0]	2.41429e+07	1.62393e+07	2.09984e+07
SVQEIQATFFYFTPN(N-Glycosylation)K[8; 5; 1; 0]	6.47481e+06	723427	3.37198e+06
SVQEIQATFFYFTPN(N-Glycosylation)K[9; 5; 0; 0]	2348455	2.01911e+06	3312134
SVQEIQATFFYFTPN(N-Glycosylation)KTEDTIFLR[5; 3; 0; 0]	6.21064e+06	9.12589e+06	6.01761e+06
SVQEIQATFFYFTPN(N-Glycosylation)KTEDTIFLR[5; 4; 1; 0]	3.79118e+06	0	2.45069e+06
SVQEIQATFFYFTPN(N-Glycosylation)KTEDTIFLR[6; 3; 0; 0]	3.34376e+07	1.96325e+07	2.50328e+07
SVQEIQATFFYFTPN(N-Glycosylation)KTEDTIFLR[6; 4; 1; 0]	0	1.94873e+06	2334921
SVQEIQATFFYFTPN(N-Glycosylation)KTEDTIFLR[6; 7; 0; 0]	0	1.27955e+07	0
TPN(N-Glycosylation)KTEDTIFLR[4; 3; 0; 0]	5.81905e+06	5.84352e+06	7.82176e+06
TPN(N-Glycosylation)KTEDTIFLR[5; 3; 0; 0]	4.11702e+07	3.94785e+07	4.10058e+07
TPN(N-Glycosylation)KTEDTIFLR[5; 4; 1; 0]	4.206e+06	6.74961e+06	3.91895e+06
TPN(N-Glycosylation)KTEDTIFLR[6; 3; 0; 0]	4.32205e+07	4.96531e+07	4.37315e+07
TPN(N-Glycosylation)KTEDTIFLR[6; 4; 1; 0]	8.98177e+06	1.33084e+07	8.50448e+06
TPN(N-Glycosylation)KTEDTIFLR[6; 7; 0; 0]	1.05878e+08	9.77738e+07	1.02934e+08
TPN(N-Glycosylation)KTEDTIFLR[7; 4; 0; 0]	5.47114e+06	0	4.59811e+06
YFTPN(N-Glycosylation)K[4; 3; 0; 0]	2.19262e+07	2.51333e+07	0
YFTPN(N-Glycosylation)K[5; 3; 0; 0]	223023673	1.9518e+08	2.08024e+08
YFTPN(N-Glycosylation)K[5; 4; 1; 0]	0	3.41229e+07	0
YFTPN(N-Glycosylation)K[6; 3; 0; 0]	3.86688e+08	3.10736e+08	3.74323e+08
YFTPN(N-Glycosylation)K[6; 4; 1; 0]	3.06199e+06	4.93088e+07	0
YFTPN(N-Glycosylation)K[7; 4; 0; 0]	47675175	24779686	0
YFTPN(N-Glycosylation)KTEDTIFLR[4; 3; 0; 0]	9.00995e+07	1.08508e+08	7.90213e+07
YFTPN(N-Glycosylation)KTEDTIFLR[4; 5; 1; 2]	0	0	9.13776e+06
YFTPN(N-Glycosylation)KTEDTIFLR[5; 3; 0; 0]	4.43038e+07	7.13179e+08	7.35289e+08
YFTPN(N-Glycosylation)KTEDTIFLR[5; 4; 1; 0]	2.11694e+08	143531831	1.685e+08
YFTPN(N-Glycosylation)KTEDTIFLR[6; 3; 0; 0]	1.55901e+09	1.55968e+09	1.56762e+09
YFTPN(N-Glycosylation)KTEDTIFLR[6; 4; 0; 0]	0	28287786	1.5954e+07
YFTPN(N-Glycosylation)KTEDTIFLR[6; 4; 1; 0]	288281837	2.11427e+08	2.47649e+08
YFTPN(N-Glycosylation)KTEDTIFLR[6; 5; 2; 0]	0	3.19039e+07	8.27956e+06
YFTPN(N-Glycosylation)KTEDTIFLR[7; 4; 0; 0]	1.74841e+08	1.72142e+08	138577163
YFTPN(N-Glycosylation)KTEDTIFLR[7; 5; 1; 0]	3.48722e+07	2.60797e+07	3.63021e+07
YFTPN(N-Glycosylation)KTEDTIFLR[7; 5; 2; 0]	2.24728e+06	0	0
YFTPN(N-Glycosylation)KTEDTIFLR[8; 4; 0; 0]	1.84146e+07	0	1.42996e+07
YFTPN(N-Glycosylation)KTEDTIFLR[8; 5; 0; 0]	34765997	3.65437e+07	3.13087e+07
YFTPN(N-Glycosylation)KTEDTIFLR[9; 5; 0; 0]	9.8359e+06	1.27324e+07	9.00303e+06

## Sheet: Phil82_chymo
Glycopeptide	Phil82_chymo_MS2_01	Phil82_chymo_MS2_02	Phil82_chymo_MS2_03
AC(Carbamidomethyl)IGSIRN(N-Glycosylation)GTYDHDVY[4; 5; 1; 0]	0	3.59445e+06	3.14468e+06
ESESKYPVLN(N-Glycosylation)VTM(Oxidation)PNN(@Deamidation N-0.984016)GKFDKLY[2; 8; 0; 0]	1.97465e+07	3.37457e+07	3.96265e+07
ESESKYPVLN(N-Glycosylation)VTM(Oxidation)PNN(@Deamidation N-0.984016)GKFDKLY[2; 9; 0; 0]	3.11193e+07	4.98667e+07	5.73419e+07
ESESKYPVLN(N-Glycosylation)VTM(Oxidation)PNN(@Deamidation N-0.984016)GKFDKLY[3; 7; 2; 0]	0	1.26593e+08	1.45654e+08
ESESKYPVLN(N-Glycosylation)VTM(Oxidation)PNN(@Deamidation N-0.984016)GKFDKLY[3; 8; 2; 0]	1.17657e+08	2.00848e+08	2.20099e+08
ESESKYPVLN(N-Glycosylation)VTM(Oxidation)PNN(@Deamidation N-0.984016)GKFDKLY[4; 8; 1; 0]	0	0	5.94335e+07
ESESKYPVLN(N-Glycosylation)VTM(Oxidation)PNN(@Deamidation N-0.984016)GKFDKLY[6; 3; 1; 1]	0	1.20992e+08	0
ESESKYPVLN(N-Glycosylation)VTMPNNGKFDKLY[6; 3; 0; 1]	1.89267e+08	0	0
IGSIRN(N-Glycosylation)GTYDHDVY[4; 5; 1; 0]	3.10256e+06	5.48915e+06	0
IGSIRN(N-Glycosylation)GTYDHDVY[4; 5; 2; 0]	0	2.85569e+06	2560904
IN(N-Glycosylation)STGNLIAPR[2; 9; 0; 0]	1.58573e+06	3.71789e+06	3.26821e+06
IN(N-Glycosylation)STGNLIAPRGY[2; 9; 0; 0]	4883783	7186405	5.30837e+06
IN(N-Glycosylation)STGNLIAPRGYF[2; 9; 0; 0]	4445964	9.83945e+06	1.05789e+07
INEGFN(N-Glycosylation)W[4; 8; 1; 0]	72391754	0	0
INEGFN(N-Glycosylation)W[4; 8; 2; 0]	1.75255e+07	0	0
INEGFN(N-Glycosylation)WTGVTQ[2; 7; 0; 0]	0	614809	0
INEGFN(N-Glycosylation)WTGVTQ[5; 5; 1; 0]	2.10767e+06	2.71498e+06	2.37079e+06
ITPN(N-Glycosylation)GSIPNDKPF[2; 7; 0; 0]	1.09421e+06	0	1.27683e+06
ITPN(N-Glycosylation)GSIPNDKPF[2; 8; 0; 0]	6.41875e+06	0	0
ITPN(N-Glycosylation)GSIPNDKPF[2; 9; 0; 0]	3.34307e+06	1.03898e+07	1.24991e+07
ITPN(N-Glycosylation)GSIPNDKPF[5; 6; 1; 3]	0	2.41159e+08	0
ITPN(N-Glycosylation)GSIPNDKPF[6; 10; 3; 0]	941998	0	2.54911e+06
ITPN(N-Glycosylation)GSIPNDKPF[6; 5; 1; 3]	0	0	1.27134e+07
ITPN(N-Glycosylation)GSIPNDKPF[6; 6; 5; 1]	580035	0	0
ITPN(N-Glycosylation)GSIPNDKPF[6; 9; 1; 1]	0	9.83732e+06	0
ITPN(N-Glycosylation)GSIPNDKPF[6; 9; 3; 0]	0	0	2230678
ITPN(N-Glycosylation)GSIPNDKPF[7; 6; 3; 1]	0	0	1942047
ITPN(N-Glycosylation)GSIPNDKPF[7; 7; 3; 1]	0	1.57865e+06	0
ITPN(N-Glycosylation)GSIPNDKPF[7; 7; 4; 0]	3.40929e+06	6.1926e+06	7.14836e+06
ITPN(N-Glycosylation)GSIPNDKPF[7; 8; 4; 0]	0	4.30325e+06	0
ITPN(N-Glycosylation)GSIPNDKPF[8; 5; 4; 0]	17092563	0	9.1513e+06
ITPN(N-Glycosylation)GSIPNDKPF[8; 6; 2; 1]	6.70649e+06	8.07446e+06	1.33803e+07
ITPN(N-Glycosylation)GSIPNDKPF[8; 6; 4; 0]	1.73599e+07	0	8.41357e+06
ITPN(N-Glycosylation)GSIPNDKPF[8; 7; 2; 1]	6.42134e+06	5.77209e+06	6.59898e+06
ITPN(N-Glycosylation)GSIPNDKPF[9; 5; 3; 0]	3.83166e+06	0	5.628e+06
ITPN(N-Glycosylation)GSIPNDKPF[9; 6; 3; 0]	0	0	4.73844e+06
KIRTGKSSIM(Oxidation)RSDAPIGTC(Carbamidomethyl)SSEC(Carbamidomethyl)ITPN(N-Glycosylation)GSIPN(@Deamidation N-0.984016)DKPF[2; 8; 0; 0]	2.3759e+07	2.81085e+07	29354455
KIRTGKSSIM(Oxidation)RSDAPIGTC(Carbamidomethyl)SSEC(Carbamidomethyl)ITPN(N-Glycosylation)GSIPN(@Deamidation N-0.984016)DKPF[2; 9; 0; 0]	1.52313e+07	3.22055e+07	3.90788e+07
KIRTGKSSIM(Oxidation)RSDAPIGTC(Carbamidomethyl)SSEC(Carbamidomethyl)ITPN(N-Glycosylation)GSIPNDKPF[2; 7; 0; 0]	5.54878e+06	6.69141e+06	1.02075e+07
KIRTGKSSIM(Oxidation)RSDAPIGTC(Carbamidomethyl)SSEC(Carbamidomethyl)ITPN(N-Glycosylation)GSIPNDKPF[2; 8; 0; 0]	3.71207e+07	3.93217e+07	5.22526e+07
KIRTGKSSIM(Oxidation)RSDAPIGTC(Carbamidomethyl)SSEC(Carbamidomethyl)ITPN(N-Glycosylation)GSIPNDKPF[2; 9; 0; 0]	2.71597e+07	3.34709e+07	3.96984e+07
KRGSN(N-Glycosylation)N(@Deamidation N-0.984016)SFF[3; 7; 0; 1]	1.82463e+06	0	0
KRGSN(N-Glycosylation)N(@Deamidation N-0.984016)SFF[4; 5; 1; 0]	7.63252e+06	0	0
KRGSN(N-Glycosylation)N(@Deamidation N-0.984016)SFF[5; 5; 1; 0]	2.21029e+07	43787438	0
KRGSN(N-Glycosylation)N(@Deamidation N-0.984016)SFF[5; 5; 2; 0]	0	9.54796e+06	0
KRGSN(N-Glycosylation)NSFF[4; 5; 1; 0]	0	1.55006e+07	0
KRGSN(N-Glycosylation)NSFF[4; 5; 3; 0]	0	4.65806e+06	0
KRGSN(N-Glycosylation)NSFF[5; 5; 1; 0]	39735471	6.29929e+07	0
KRGSN(N-Glycosylation)NSFF[5; 5; 2; 0]	6.61088e+06	0	0
LIN(N-Glycosylation)STGNL[2; 9; 0; 0]	5.55423e+06	1.0929e+07	1.16599e+07
LIN(N-Glycosylation)STGNLIAPR[2; 9; 0; 0]	7.91961e+06	2.21494e+07	25962156
LIN(N-Glycosylation)STGNLIAPR[4; 3; 2; 1]	2.03878e+06	0	5.4392e+06
LIN(N-Glycosylation)STGNLIAPRGY[2; 9; 0; 0]	2.28998e+07	44481715	48436168
LIN(N-Glycosylation)STGNLIAPRGY[4; 3; 2; 1]	4.52657e+06	3.72349e+06	0
LIN(N-Glycosylation)STGNLIAPRGYF[2; 8; 0; 0]	1057539	0	1.71818e+06
LIN(N-Glycosylation)STGNLIAPRGYF[2; 9; 0; 0]	1.59047e+07	3.48708e+07	4.11879e+07
LIN(N-Glycosylation)STGNLIAPRGYF[4; 3; 2; 1]	4.08636e+06	6.02652e+06	1.80849e+07
LPGNDN(N-Glycosylation)STATL[2; 5; 0; 0]	5.20415e+06	1.26801e+07	1.02872e+07
LPGNDN(N-Glycosylation)STATL[2; 6; 0; 0]	0	0	4.10384e+06
LPGNDN(N-Glycosylation)STATL[2; 8; 1; 0]	2.71205e+08	7.00077e+08	7.05673e+08
LPGNDN(N-Glycosylation)STATL[3; 6; 0; 0]	0	5.92092e+06	6712220
LPGNDN(N-Glycosylation)STATL[3; 8; 2; 0]	4.88092e+07	0	1.34488e+08
LPGNDN(N-Glycosylation)STATL[3; 9; 0; 1]	3.55447e+08	0	0
LPGNDN(N-Glycosylation)STATL[3; 9; 1; 0]	0	0	85249424
LPGNDN(N-Glycosylation)STATL[3; 9; 1; 1]	0	2.57997e+08	2.0572e+08
LPGNDN(N-Glycosylation)STATL[4; 10; 0; 1]	4.43721e+07	0	0
LPGNDN(N-Glycosylation)STATL[4; 3; 3; 1]	4.7296e+07	0	4840508
LPGNDN(N-Glycosylation)STATL[4; 5; 0; 0]	8.38657e+06	2.18875e+07	1.9177e+07
LPGNDN(N-Glycosylation)STATL[4; 5; 1; 0]	2.72032e+07	1.05482e+08	6.60727e+07
LPGNDN(N-Glycosylation)STATL[4; 5; 2; 0]	6.24089e+06	1.64362e+07	1.37735e+07
LPGNDN(N-Glycosylation)STATL[4; 5; 3; 0]	0	2.2705e+06	0
LPGNDN(N-Glycosylation)STATL[4; 9; 0; 1]	1.87703e+07	0	0
LPGNDN(N-Glycosylation)STATL[5; 3; 1; 2]	1.87136e+07	43332448	6.12089e+07
LPGNDN(N-Glycosylation)STATL[5; 3; 2; 2]	7.20845e+07	160759898	212059727
LPGNDN(N-Glycosylation)STATL[5; 3; 3; 2]	2.46073e+07	4.98629e+07	69881027
LPGNDN(N-Glycosylation)STATL[5; 3; 4; 2]	0	1.05411e+07	1.97824e+07
LPGNDN(N-Glycosylation)STATL[5; 5; 0; 0]	0	1.19047e+07	1.29391e+07
LPGNDN(N-Glycosylation)STATL[5; 5; 1; 0]	0	0	6.53473e+06
LPGNDN(N-Glycosylation)STATL[5; 6; 0; 0]	0	2.50967e+06	1.55444e+06
LPGNDN(N-Glycosylation)STATL[5; 6; 1; 0]	4.76446e+06	1.05185e+07	1.00345e+07
LPGNDN(N-Glycosylation)STATL[5; 7; 0; 0]	0	0	3.92712e+06
LPGNDN(N-Glycosylation)STATL[6; 3; 1; 3]	0	1.12931e+08	8.5989e+07
LPGNDN(N-Glycosylation)STATL[6; 3; 2; 3]	0	3.61925e+07	0
LPGNDN(N-Glycosylation)STATL[7; 4; 0; 2]	0	0	3284812
LPGNDN(N-Glycosylation)STATL[7; 4; 1; 3]	0	4.22102e+07	0
LPGNDN(N-Glycosylation)STATL[8; 7; 2; 1]	0	2.05966e+07	0
LYESESKYPVLN(N-Glycosylation)VTM(Oxidation)PN[2; 8; 0; 0]	3.87076e+06	8.42693e+06	8.19643e+06
LYESESKYPVLN(N-Glycosylation)VTM(Oxidation)PN[2; 9; 0; 0]	5.89763e+06	1.32806e+07	1.26965e+07
LYESESKYPVLN(N-Glycosylation)VTM(Oxidation)PNN(@Deamidation N-0.984016)GKF[2; 8; 0; 0]	1.46421e+07	21545474	1.85985e+07
LYESESKYPVLN(N-Glycosylation)VTM(Oxidation)PNN(@Deamidation N-0.984016)GKF[2; 9; 0; 0]	19178862	3.13603e+07	2.87174e+07
LYESESKYPVLN(N-Glycosylation)VTM(Oxidation)PNN(@Deamidation N-0.984016)GKF[4; 7; 3; 0]	7.6988e+07	0	1.66305e+08
RGSN(N-Glycosylation)NSFF[4; 5; 1; 0]	0	1.85569e+06	0
RGSN(N-Glycosylation)NSFF[5; 5; 1; 0]	5.21457e+06	1.72216e+07	0
RSDAPIGTC(Carbamidomethyl)SSEC(Carbamidomethyl)ITPN(N-Glycosylation)GSIPN(@Deamidation N-0.984016)DKPF[2; 7; 0; 0]	1.08694e+07	1.0083e+07	12323502
RSDAPIGTC(Carbamidomethyl)SSEC(Carbamidomethyl)ITPN(N-Glycosylation)GSIPN(@Deamidation N-0.984016)DKPF[2; 8; 0; 0]	3.69074e+07	4.16216e+07	4.6931e+07
RSDAPIGTC(Carbamidomethyl)SSEC(Carbamidomethyl)ITPN(N-Glycosylation)GSIPN(@Deamidation N-0.984016)DKPF[2; 9; 0; 0]	2.80942e+07	3.04624e+07	3.4587e+07
RSDAPIGTC(Carbamidomethyl)SSEC(Carbamidomethyl)ITPN(N-Glycosylation)GSIPN(@Deamidation N-0.984016)DKPF[4; 3; 2; 1]	2.80225e+06	0	0
RSDAPIGTC(Carbamidomethyl)SSEC(Carbamidomethyl)ITPN(N-Glycosylation)GSIPNDKPF[2; 7; 0; 0]	1.06238e+07	1.06585e+07	1.25976e+07
RSDAPIGTC(Carbamidomethyl)SSEC(Carbamidomethyl)ITPN(N-Glycosylation)GSIPNDKPF[2; 8; 0; 0]	3.85702e+07	5.05033e+07	5.62077e+07
RSDAPIGTC(Carbamidomethyl)SSEC(Carbamidomethyl)ITPN(N-Glycosylation)GSIPNDKPF[2; 9; 0; 0]	2.90562e+07	4.11721e+07	4.63207e+07
RSDAPIGTC(Carbamidomethyl)SSEC(Carbamidomethyl)ITPN(N-Glycosylation)GSIPNDKPF[4; 3; 2; 1]	2.50054e+06	0	5.90203e+06
SEC(Carbamidomethyl)ITPN(N-Glycosylation)GSIPN(@Deamidation N-0.984016)DKPF[2; 7; 0; 0]	1.0069e+07	0	0
SEC(Carbamidomethyl)ITPN(N-Glycosylation)GSIPN(@Deamidation N-0.984016)DKPF[2; 8; 0; 0]	1.46158e+07	7.22855e+07	101715929
SEC(Carbamidomethyl)ITPN(N-Glycosylation)GSIPN(@Deamidation N-0.984016)DKPF[2; 9; 0; 0]	7.31654e+06	9.9392e+06	1.40765e+07
SEC(Carbamidomethyl)ITPN(N-Glycosylation)GSIPN(@Deamidation N-0.984016)DKPF[9; 5; 2; 0]	0	0	1.15597e+06
SEC(Carbamidomethyl)ITPN(N-Glycosylation)GSIPNDKPF[2; 8; 0; 0]	0	20171258	0
SEC(Carbamidomethyl)ITPN(N-Glycosylation)GSIPNDKPF[2; 9; 0; 0]	7.54736e+06	0	0
SEC(Carbamidomethyl)ITPN(N-Glycosylation)GSIPNDKPF[6; 6; 5; 0]	2.38388e+06	0	0
SIRN(N-Glycosylation)GTYDHDVY[4; 5; 1; 0]	1.6835e+06	2.53246e+06	6.82538e+06
SIRN(N-Glycosylation)GTYDHDVY[4; 5; 2; 0]	2.54571e+06	3.76986e+06	0
SSEC(Carbamidomethyl)ITPN(N-Glycosylation)GSIPN(@Deamidation N-0.984016)DKPF[2; 8; 0; 0]	8.30463e+06	1.68634e+07	1.80753e+07
SSEC(Carbamidomethyl)ITPN(N-Glycosylation)GSIPN(@Deamidation N-0.984016)DKPF[2; 9; 0; 0]	5.35792e+06	1.36244e+07	10543976
SSEC(Carbamidomethyl)ITPN(N-Glycosylation)GSIPN(@Deamidation N-0.984016)DKPF[7; 6; 4; 0]	0	0	1.44173e+07
SSEC(Carbamidomethyl)ITPN(N-Glycosylation)GSIPN(@Deamidation N-0.984016)DKPF[8; 5; 1; 0]	0	0	2.20666e+07
SSEC(Carbamidomethyl)ITPN(N-Glycosylation)GSIPNDKPF[2; 8; 0; 0]	1.00565e+07	0	0
SSEC(Carbamidomethyl)ITPN(N-Glycosylation)GSIPNDKPF[7; 6; 4; 0]	0	2.19335e+07	2.19039e+07
SSEC(Carbamidomethyl)ITPN(N-Glycosylation)GSIPNDKPF[7; 7; 4; 0]	0	1.75403e+07	1.51852e+07
TC(Carbamidomethyl)KRGSN(N-Glycosylation)NSFF[4; 5; 1; 0]	0	0	1.23529e+07
TITNDQIEVTN(N-Glycosylation)ATEL[2; 5; 0; 0]	7.20714e+06	1.09406e+07	0
TITNDQIEVTN(N-Glycosylation)ATEL[2; 6; 0; 0]	1.89344e+07	2.61288e+07	2.05395e+07
TITNDQIEVTN(N-Glycosylation)ATEL[2; 7; 0; 0]	6.55376e+06	9.57072e+06	7.58136e+06
TITNDQIEVTN(N-Glycosylation)ATEL[3; 6; 0; 0]	4.72718e+06	6622047	5.57218e+06
TITNDQIEVTN(N-Glycosylation)ATEL[3; 6; 1; 0]	0	1.64953e+06	0
TITNDQIEVTN(N-Glycosylation)ATEL[4; 5; 0; 0]	0	0	5.31435e+06
TITNDQIEVTN(N-Glycosylation)ATELVQSSSTGRIC(Carbamidomethyl)DSPHRIL[2; 6; 0; 0]	2.4946e+06	2.08086e+06	3.85593e+06
TIVKPGDILLIN(N-Glycosylation)[2; 10; 0; 0]	0	5.2452e+06	6.32314e+06
TIVKPGDILLIN(N-Glycosylation)[2; 8; 0; 0]	1.84465e+06	0	0
TIVKPGDILLIN(N-Glycosylation)[2; 9; 0; 0]	4.29683e+07	1.22429e+08	1.3044e+08
TIVKPGDILLIN(N-Glycosylation)[4; 3; 2; 1]	1.50739e+07	3.07487e+07	46703959
TIVKPGDILLIN(N-Glycosylation)[4; 4; 2; 1]	359304	0	0
TIVKPGDILLIN(N-Glycosylation)STGN(@Deamidation N-0.984016)LIAPR[2; 9; 0; 0]	3.20111e+06	7.53281e+06	6289440
TIVKPGDILLIN(N-Glycosylation)STGN(@Deamidation N-0.984016)LIAPRGY[2; 10; 0; 0]	0	253546	0
TIVKPGDILLIN(N-Glycosylation)STGN(@Deamidation N-0.984016)LIAPRGY[2; 9; 0; 0]	1.37429e+07	1.70533e+07	2.61029e+07
TIVKPGDILLIN(N-Glycosylation)STGN(@Deamidation N-0.984016)LIAPRGY[4; 3; 2; 1]	0	2.80249e+06	3.15775e+06
TIVKPGDILLIN(N-Glycosylation)STGN[2; 10; 0; 0]	1.26267e+06	3325958	3.15837e+06
TIVKPGDILLIN(N-Glycosylation)STGN[2; 8; 0; 0]	861518	0	0
TIVKPGDILLIN(N-Glycosylation)STGN[2; 9; 0; 0]	2.37027e+07	4.3945e+07	4.93995e+07
TIVKPGDILLIN(N-Glycosylation)STGN[4; 3; 2; 1]	7.5051e+06	1.08879e+07	1.84907e+07
TIVKPGDILLIN(N-Glycosylation)STGNL[2; 10; 0; 0]	5.22096e+06	6.76414e+06	7.78988e+06
TIVKPGDILLIN(N-Glycosylation)STGNL[2; 8; 0; 0]	4.86991e+06	6.97447e+06	6.23162e+06
TIVKPGDILLIN(N-Glycosylation)STGNL[2; 9; 0; 0]	7.19761e+07	9.47159e+07	9.10043e+07
TIVKPGDILLIN(N-Glycosylation)STGNL[4; 3; 2; 1]	2.72855e+07	2.64933e+07	3.54508e+07
TIVKPGDILLIN(N-Glycosylation)STGNL[4; 4; 2; 1]	0	1.87062e+06	1.85905e+06
TIVKPGDILLIN(N-Glycosylation)STGNL[5; 10; 3; 0]	0	0	153750
TIVKPGDILLIN(N-Glycosylation)STGNLIAPR[2; 10; 0; 0]	1.28559e+07	19497637	1.93869e+07
TIVKPGDILLIN(N-Glycosylation)STGNLIAPR[2; 8; 0; 0]	9.37122e+06	1.31954e+07	1.34469e+07
TIVKPGDILLIN(N-Glycosylation)STGNLIAPR[2; 9; 0; 0]	1.51583e+08	2.30377e+08	2.25028e+08
TIVKPGDILLIN(N-Glycosylation)STGNLIAPR[4; 3; 2; 1]	2.29938e+07	2.34787e+07	2.80037e+07
TIVKPGDILLIN(N-Glycosylation)STGNLIAPR[4; 4; 2; 1]	1.25873e+06	1.27775e+06	0
TIVKPGDILLIN(N-Glycosylation)STGNLIAPR[5; 3; 1; 1]	8.93807e+06	6.66184e+06	1.13532e+07
TIVKPGDILLIN(N-Glycosylation)STGNLIAPR[5; 3; 3; 0]	0	4.37459e+06	5.11294e+06
TIVKPGDILLIN(N-Glycosylation)STGNLIAPR[7; 5; 0; 0]	3.62583e+08	0	0
TIVKPGDILLIN(N-Glycosylation)STGNLIAPRGY[2; 10; 0; 0]	5.62226e+07	6.5855e+07	6.89417e+07
TIVKPGDILLIN(N-Glycosylation)STGNLIAPRGY[2; 8; 0; 0]	4.05669e+07	7.56519e+07	7.47045e+07
TIVKPGDILLIN(N-Glycosylation)STGNLIAPRGY[2; 9; 0; 0]	5.43476e+08	7.23591e+08	7.5049e+08
TIVKPGDILLIN(N-Glycosylation)STGNLIAPRGY[4; 3; 2; 1]	6.78164e+07	7.91771e+07	1.10314e+08
TIVKPGDILLIN(N-Glycosylation)STGNLIAPRGY[4; 4; 2; 1]	5.9527e+06	0	1.15956e+07
TIVKPGDILLIN(N-Glycosylation)STGNLIAPRGY[5; 3; 1; 1]	2.22872e+07	3.19745e+07	5.11435e+07
TIVKPGDILLIN(N-Glycosylation)STGNLIAPRGY[6; 5; 0; 0]	5.6078e+07	4.94966e+07	5.83661e+07
VKTITNDQIEVTN(N-Glycosylation)ATEL[2; 6; 0; 0]	1.39949e+06	0	0

## Sheet: Phil82gal_chymo
Glycopeptide	Phil82gal_chymo_MS2_01	Phil82gal_chymo_MS2_02	Phil82gal_chymo_MS2_03
AC(Carbamidomethyl)IGSIRN(N-Glycosylation)GTYDHDVY[4; 3; 1; 0]	0	0	1.39961e+06
ESESKYPVLN(N-Glycosylation)VTM(Oxidation)PNN(@Deamidation N-0.984016)GKF[3; 8; 2; 0]	0	0	5.60153e+06
ESESKYPVLN(N-Glycosylation)VTM(Oxidation)PNN(@Deamidation N-0.984016)GKFDKLY[2; 8; 0; 0]	2.43753e+07	2.61801e+07	2.59549e+07
ESESKYPVLN(N-Glycosylation)VTM(Oxidation)PNN(@Deamidation N-0.984016)GKFDKLY[2; 9; 0; 0]	3.2489e+07	3.71896e+07	3.7925e+07
ESESKYPVLN(N-Glycosylation)VTM(Oxidation)PNN(@Deamidation N-0.984016)GKFDKLY[3; 7; 2; 0]	7.65821e+07	7.76134e+07	8.27817e+07
ESESKYPVLN(N-Glycosylation)VTM(Oxidation)PNN(@Deamidation N-0.984016)GKFDKLY[3; 8; 2; 0]	1.21193e+08	1.16733e+08	1.15016e+08
ESESKYPVLN(N-Glycosylation)VTM(Oxidation)PNN(@Deamidation N-0.984016)GKFDKLY[6; 3; 1; 1]	0	1.1368e+08	0
ESESKYPVLN(N-Glycosylation)VTMPNNGKFDKLY[6; 3; 0; 1]	0	2.58151e+08	0
ESESKYPVLN(N-Glycosylation)VTMPNNGKFDKLY[6; 3; 2; 0]	0	5.52712e+07	6.64591e+07
ESESKYPVLN(N-Glycosylation)VTMPNNGKFDKLY[6; 4; 0; 1]	0	0	4.1009e+08
ESESKYPVLN(N-Glycosylation)VTMPNNGKFDKLY[6; 4; 2; 0]	1.25017e+08	0	0
FKIRTGKSSIM(Oxidation)RSDAPIGTC(Carbamidomethyl)SSEC(Carbamidomethyl)ITPN(N-Glycosylation)GSIPNDKPF[2; 8; 0; 0]	1.08196e+07	0	4760387
FKIRTGKSSIM(Oxidation)RSDAPIGTC(Carbamidomethyl)SSEC(Carbamidomethyl)ITPN(N-Glycosylation)GSIPNDKPF[2; 9; 0; 0]	0	0	3.58847e+06
HKC(Carbamidomethyl)DNAC(Carbamidomethyl)IGSIRN(N-Glycosylation)GTYDHDVY[4; 3; 1; 0]	7.64318e+06	8.50487e+06	7.6672e+06
HKC(Carbamidomethyl)DNAC(Carbamidomethyl)IGSIRN(N-Glycosylation)GTYDHDVY[4; 4; 2; 0]	0	2.88224e+06	0
IGSIRN(N-Glycosylation)GTYDHDVY[4; 3; 1; 0]	4789219	5.34455e+06	4.68867e+06
IGSIRN(N-Glycosylation)GTYDHDVY[4; 4; 2; 0]	3.54676e+06	0	4.10851e+06
IGSIRN(N-Glycosylation)GTYDHDVY[5; 3; 1; 0]	2.38876e+06	2.9537e+06	2.14845e+06
IN(N-Glycosylation)STGNLIAPR[2; 9; 0; 0]	3.42138e+06	2531979	3.36316e+06
IN(N-Glycosylation)STGNLIAPRGY[2; 9; 0; 0]	1.0048e+07	1.07374e+07	1.03514e+07
IN(N-Glycosylation)STGNLIAPRGY[4; 3; 2; 1]	0	1.12451e+06	0
IN(N-Glycosylation)STGNLIAPRGYF[2; 9; 0; 0]	5.98726e+06	7.17498e+06	7.04383e+06
INEGFN(N-Glycosylation)WTGVTQ[5; 3; 1; 0]	0	3.12719e+06	0
ITPN(N-Glycosylation)GSIPNDKPF[2; 7; 0; 0]	0	1.37417e+06	0
ITPN(N-Glycosylation)GSIPNDKPF[2; 8; 0; 0]	1.07291e+07	1.13057e+07	1.09882e+07
ITPN(N-Glycosylation)GSIPNDKPF[2; 9; 0; 0]	1.18267e+07	9.2351e+06	8961271
ITPN(N-Glycosylation)GSIPNDKPF[6; 10; 1; 1]	3.33885e+06	0	0
ITPN(N-Glycosylation)GSIPNDKPF[6; 10; 3; 0]	0	3.00539e+06	0
ITPN(N-Glycosylation)GSIPNDKPF[6; 7; 0; 3]	2.66827e+07	3.16066e+07	0
ITPN(N-Glycosylation)GSIPNDKPF[7; 6; 3; 1]	0	7.31261e+07	0
ITPN(N-Glycosylation)GSIPNDKPF[7; 7; 3; 1]	0	6.244e+07	0
ITPN(N-Glycosylation)GSIPNDKPF[7; 7; 4; 0]	2.25284e+06	7.86709e+06	0
ITPN(N-Glycosylation)GSIPNDKPF[7; 8; 4; 0]	0	0	9.00612e+06
ITPN(N-Glycosylation)GSIPNDKPF[8; 5; 4; 0]	7.36431e+06	0	7.31089e+06
ITPN(N-Glycosylation)GSIPNDKPF[8; 6; 2; 1]	4.80121e+06	6739985	0
ITPN(N-Glycosylation)GSIPNDKPF[8; 7; 4; 0]	0	5.0868e+06	0
ITPN(N-Glycosylation)GSIPNDKPF[9; 5; 3; 0]	0	0	2.47078e+06
KIRTGKSSIM(Oxidation)RSDAPIGTC(Carbamidomethyl)SSEC(Carbamidomethyl)ITPN(N-Glycosylation)GSIPN(@Deamidation N-0.984016)DKPF[2; 8; 0; 0]	19320087	1.93733e+07	2.03978e+07
KIRTGKSSIM(Oxidation)RSDAPIGTC(Carbamidomethyl)SSEC(Carbamidomethyl)ITPN(N-Glycosylation)GSIPN(@Deamidation N-0.984016)DKPF[2; 9; 0; 0]	1.80734e+07	2.86374e+07	2.66461e+07
KIRTGKSSIM(Oxidation)RSDAPIGTC(Carbamidomethyl)SSEC(Carbamidomethyl)ITPN(N-Glycosylation)GSIPNDKPF[2; 7; 0; 0]	2.57643e+06	0	6413099
KIRTGKSSIM(Oxidation)RSDAPIGTC(Carbamidomethyl)SSEC(Carbamidomethyl)ITPN(N-Glycosylation)GSIPNDKPF[2; 8; 0; 0]	3.94091e+07	4.30572e+07	4.35176e+07
KIRTGKSSIM(Oxidation)RSDAPIGTC(Carbamidomethyl)SSEC(Carbamidomethyl)ITPN(N-Glycosylation)GSIPNDKPF[2; 9; 0; 0]	3.35518e+07	33423272	3.42648e+07
KRGSN(N-Glycosylation)N(@Deamidation N-0.984016)SFF[5; 3; 1; 0]	43473402	0	0
KRGSN(N-Glycosylation)NSFF[4; 3; 1; 0]	1.06055e+07	9.33573e+06	0
KRGSN(N-Glycosylation)NSFF[4; 4; 2; 0]	1.06918e+07	0	0
KRGSN(N-Glycosylation)NSFF[5; 3; 1; 0]	64412242	84894573	8.74961e+07
KRGSN(N-Glycosylation)NSFF[5; 4; 2; 0]	23159586	0	0
LIN(N-Glycosylation)STGNL[2; 9; 0; 0]	1.20368e+07	1.33494e+07	9.46326e+06
LIN(N-Glycosylation)STGNLIAPR[2; 9; 0; 0]	4.04908e+07	37954375	3.68671e+07
LIN(N-Glycosylation)STGNLIAPRGY[2; 9; 0; 0]	34506781	4.19126e+07	4.02607e+07
LIN(N-Glycosylation)STGNLIAPRGY[4; 3; 2; 1]	0	3905023	4754959
LIN(N-Glycosylation)STGNLIAPRGYF[2; 8; 0; 0]	1.10974e+06	0	2.22179e+06
LIN(N-Glycosylation)STGNLIAPRGYF[2; 9; 0; 0]	23989490	0	29939307
LIN(N-Glycosylation)STGNLIAPRGYF[4; 3; 2; 1]	3765663	5.89837e+06	5.58446e+06
LIN(N-Glycosylation)STGNLIAPRGYF[8; 6; 1; 1]	0	4457118	0
LPGNDN(N-Glycosylation)STATL[2; 5; 0; 0]	9.28542e+06	9.18265e+06	8.75119e+06
LPGNDN(N-Glycosylation)STATL[2; 6; 1; 0]	4.81639e+08	0	4.63839e+08
LPGNDN(N-Glycosylation)STATL[2; 7; 1; 0]	3.35366e+08	0	0
LPGNDN(N-Glycosylation)STATL[3; 6; 2; 0]	2.81661e+08	0	2.41617e+08
LPGNDN(N-Glycosylation)STATL[3; 7; 1; 1]	0	1.88148e+08	0
LPGNDN(N-Glycosylation)STATL[3; 8; 1; 1]	0	0	2.30085e+07
LPGNDN(N-Glycosylation)STATL[3; 8; 2; 1]	0	7.43852e+07	0
LPGNDN(N-Glycosylation)STATL[4; 3; 0; 0]	1.62782e+07	1.37756e+07	1.33575e+07
LPGNDN(N-Glycosylation)STATL[4; 3; 1; 0]	5.52622e+07	5.63996e+07	5.40858e+07
LPGNDN(N-Glycosylation)STATL[4; 4; 1; 0]	3.08521e+06	0	0
LPGNDN(N-Glycosylation)STATL[4; 4; 2; 0]	1.11944e+07	1.30382e+07	1.01105e+07
LPGNDN(N-Glycosylation)STATL[4; 5; 3; 0]	2.08136e+06	1.04437e+06	1839182
LPGNDN(N-Glycosylation)STATL[5; 3; 0; 0]	11819463	1.4486e+07	1.31245e+07
LPGNDN(N-Glycosylation)STATL[5; 3; 1; 0]	1.36498e+07	1.38442e+07	1.33007e+07
LPGNDN(N-Glycosylation)STATL[5; 4; 0; 0]	0	2.29383e+06	0
LPGNDN(N-Glycosylation)STATL[5; 4; 1; 0]	0	0	1.99473e+06
LPGNDN(N-Glycosylation)STATL[8; 7; 4; 0]	0	0	1.26551e+07
LYESESKYPVLN(N-Glycosylation)VTM(Oxidation)PN[2; 8; 0; 0]	8.17674e+06	0	6359774
LYESESKYPVLN(N-Glycosylation)VTM(Oxidation)PN[2; 9; 0; 0]	1.29041e+07	8.46358e+06	1.33436e+07
LYESESKYPVLN(N-Glycosylation)VTM(Oxidation)PNN(@Deamidation N-0.984016)GKF[2; 8; 0; 0]	1.76241e+07	1.71573e+07	1.482e+07
LYESESKYPVLN(N-Glycosylation)VTM(Oxidation)PNN(@Deamidation N-0.984016)GKF[2; 9; 0; 0]	2.43237e+07	2.52887e+07	2.37045e+07
LYESESKYPVLN(N-Glycosylation)VTM(Oxidation)PNN(@Deamidation N-0.984016)GKF[4; 7; 3; 0]	0	0	1.28102e+08
LYESESKYPVLN(N-Glycosylation)VTMPNNGKF[4; 7; 2; 0]	0	0	2.66559e+08
RGSN(N-Glycosylation)NSFF[8; 3; 2; 0]	7.11184e+06	0	0
RSDAPIGTC(Carbamidomethyl)SSEC(Carbamidomethyl)ITPN(N-Glycosylation)GSIPN(@Deamidation N-0.984016)DKPF[2; 7; 0; 0]	6.36286e+06	5.64315e+06	6.77272e+06
RSDAPIGTC(Carbamidomethyl)SSEC(Carbamidomethyl)ITPN(N-Glycosylation)GSIPN(@Deamidation N-0.984016)DKPF[2; 8; 0; 0]	2.81698e+07	2.38949e+07	2.7248e+07
RSDAPIGTC(Carbamidomethyl)SSEC(Carbamidomethyl)ITPN(N-Glycosylation)GSIPN(@Deamidation N-0.984016)DKPF[2; 9; 0; 0]	2.12906e+07	1.83974e+07	2.26053e+07
RSDAPIGTC(Carbamidomethyl)SSEC(Carbamidomethyl)ITPN(N-Glycosylation)GSIPNDKPF[2; 7; 0; 0]	1.81223e+07	9.60342e+06	1.63347e+07
RSDAPIGTC(Carbamidomethyl)SSEC(Carbamidomethyl)ITPN(N-Glycosylation)GSIPNDKPF[2; 8; 0; 0]	7.41857e+07	0	75041653
RSDAPIGTC(Carbamidomethyl)SSEC(Carbamidomethyl)ITPN(N-Glycosylation)GSIPNDKPF[2; 9; 0; 0]	6.03288e+07	0	6.91328e+07
RSDAPIGTC(Carbamidomethyl)SSEC(Carbamidomethyl)ITPN(N-Glycosylation)GSIPNDKPF[4; 3; 2; 1]	0	7.33184e+06	0
SEC(Carbamidomethyl)ITPN(N-Glycosylation)GSIPN(@Deamidation N-0.984016)DKPF[2; 8; 0; 0]	0	5.65182e+06	0
SEC(Carbamidomethyl)ITPN(N-Glycosylation)GSIPN(@Deamidation N-0.984016)DKPF[2; 9; 0; 0]	5.37359e+06	0	0
SGGSSTC(Carbamidomethyl)KRGSN(N-Glycosylation)NSFF[5; 3; 1; 0]	9.06916e+06	0	0
SIRN(N-Glycosylation)GTYDHDVY[4; 3; 1; 0]	3.51709e+06	0	2751782
SIRN(N-Glycosylation)GTYDHDVY[4; 4; 2; 0]	2.14652e+06	0	0
SSEC(Carbamidomethyl)ITPN(N-Glycosylation)GSIPN(@Deamidation N-0.984016)DKPF[2; 8; 0; 0]	9.81791e+06	1.11323e+07	1.05375e+07
SSEC(Carbamidomethyl)ITPN(N-Glycosylation)GSIPN(@Deamidation N-0.984016)DKPF[2; 9; 0; 0]	0	4913980	0
SSEC(Carbamidomethyl)ITPN(N-Glycosylation)GSIPN(@Deamidation N-0.984016)DKPF[7; 6; 4; 0]	12346257	0	0
SSEC(Carbamidomethyl)ITPN(N-Glycosylation)GSIPN(@Deamidation N-0.984016)DKPF[8; 5; 1; 0]	1.56629e+07	0	0
SSEC(Carbamidomethyl)ITPN(N-Glycosylation)GSIPN(@Deamidation N-0.984016)DKPF[8; 6; 1; 0]	12872470	0	0
SSEC(Carbamidomethyl)ITPN(N-Glycosylation)GSIPNDKPF[2; 8; 0; 0]	16927220	0	1.39838e+07
SSEC(Carbamidomethyl)ITPN(N-Glycosylation)GSIPNDKPF[2; 9; 0; 0]	10964681	1.2196e+07	9.46581e+06
SSEC(Carbamidomethyl)ITPN(N-Glycosylation)GSIPNDKPF[7; 6; 4; 0]	1.91876e+07	0	1.90448e+07
SSEC(Carbamidomethyl)ITPN(N-Glycosylation)GSIPNDKPF[7; 7; 4; 0]	1.64317e+07	0	0
TC(Carbamidomethyl)KRGSN(N-Glycosylation)NSFF[4; 3; 1; 0]	9816363	7297333	8.4344e+06
TGVTQSGGSSTC(Carbamidomethyl)KRGSN(N-Glycosylation)NSFF[5; 3; 1; 0]	1.54743e+07	0	12986918
TITNDQIEVTN(N-Glycosylation)ATEL[2; 5; 0; 0]	9.54317e+06	9.56719e+06	9.54634e+06
TITNDQIEVTN(N-Glycosylation)ATEL[2; 6; 0; 0]	1.87029e+07	1.63857e+07	2.18147e+07
TITNDQIEVTN(N-Glycosylation)ATEL[2; 7; 0; 0]	6.34409e+06	7.28264e+06	1.06523e+07
TITNDQIEVTN(N-Glycosylation)ATEL[3; 5; 0; 0]	5.39986e+06	5157571	6.14022e+06
TITNDQIEVTN(N-Glycosylation)ATEL[3; 6; 1; 0]	1.9674e+06	2.40431e+06	3.03318e+06
TITNDQIEVTN(N-Glycosylation)ATEL[4; 3; 0; 0]	5.40103e+06	0	0
TITNDQIEVTN(N-Glycosylation)ATELVQSSSTGRIC(Carbamidomethyl)DSPHRIL[2; 6; 0; 0]	2.95832e+06	0	1.55428e+06
TIVKPGDILLIN(N-Glycosylation)[2; 10; 0; 0]	5.23038e+06	3.34568e+06	4.65431e+06
TIVKPGDILLIN(N-Glycosylation)[2; 9; 0; 0]	9.63594e+07	9.18814e+07	9.54961e+07
TIVKPGDILLIN(N-Glycosylation)[4; 3; 2; 1]	1.42718e+07	2.29709e+07	2.67756e+07
TIVKPGDILLIN(N-Glycosylation)STGN(@Deamidation N-0.984016)LIAPR[2; 9; 0; 0]	7.00085e+06	7.87194e+06	0
TIVKPGDILLIN(N-Glycosylation)STGN(@Deamidation N-0.984016)LIAPRGY[2; 10; 0; 0]	0	0	1.15709e+06
TIVKPGDILLIN(N-Glycosylation)STGN(@Deamidation N-0.984016)LIAPRGY[2; 7; 0; 0]	0	0	1174254
TIVKPGDILLIN(N-Glycosylation)STGN(@Deamidation N-0.984016)LIAPRGY[2; 8; 0; 0]	7.37624e+06	0	0
TIVKPGDILLIN(N-Glycosylation)STGN(@Deamidation N-0.984016)LIAPRGY[2; 9; 0; 0]	1.91823e+07	8.01417e+06	0
TIVKPGDILLIN(N-Glycosylation)STGN(@Deamidation N-0.984016)LIAPRGY[4; 3; 2; 1]	1.24305e+06	1.26742e+06	5.24092e+06
TIVKPGDILLIN(N-Glycosylation)STGN[2; 10; 0; 0]	2.89456e+06	2.93061e+06	3.04484e+06
TIVKPGDILLIN(N-Glycosylation)STGN[2; 8; 0; 0]	716534	1117345	806045
TIVKPGDILLIN(N-Glycosylation)STGN[2; 9; 0; 0]	3.50766e+07	3.40819e+07	3.33939e+07
TIVKPGDILLIN(N-Glycosylation)STGN[4; 3; 2; 1]	5.11684e+06	7.8083e+06	8.59252e+06
TIVKPGDILLIN(N-Glycosylation)STGNL[2; 10; 0; 0]	8.3761e+06	6.50807e+06	7.14982e+06
TIVKPGDILLIN(N-Glycosylation)STGNL[2; 8; 0; 0]	5.62987e+06	5.70739e+06	5.47127e+06
TIVKPGDILLIN(N-Glycosylation)STGNL[2; 9; 0; 0]	8.7414e+07	8.15869e+07	8.36915e+07
TIVKPGDILLIN(N-Glycosylation)STGNL[4; 3; 2; 1]	1.40486e+07	2.29941e+07	2.24524e+07
TIVKPGDILLIN(N-Glycosylation)STGNL[4; 4; 2; 1]	0	1.10381e+06	0
TIVKPGDILLIN(N-Glycosylation)STGNL[5; 10; 3; 0]	0	0	2.4788e+07
TIVKPGDILLIN(N-Glycosylation)STGNL[9; 5; 1; 1]	0	0	2.43798e+06
TIVKPGDILLIN(N-Glycosylation)STGNLIAPR[2; 10; 0; 0]	1.90713e+07	2.03515e+07	1.92543e+07
TIVKPGDILLIN(N-Glycosylation)STGNLIAPR[2; 8; 0; 0]	14207094	1.59964e+07	1.56913e+07
TIVKPGDILLIN(N-Glycosylation)STGNLIAPR[2; 9; 0; 0]	2.18098e+08	2.3934e+08	2.36199e+08
TIVKPGDILLIN(N-Glycosylation)STGNLIAPR[4; 3; 2; 1]	1.88077e+07	2.6516e+07	2.63262e+07
TIVKPGDILLIN(N-Glycosylation)STGNLIAPR[4; 4; 2; 1]	0	1917298	0
TIVKPGDILLIN(N-Glycosylation)STGNLIAPR[5; 3; 1; 1]	1.71044e+06	0	0
TIVKPGDILLIN(N-Glycosylation)STGNLIAPR[7; 4; 0; 0]	0	2.43495e+07	3.04672e+07
TIVKPGDILLIN(N-Glycosylation)STGNLIAPR[7; 5; 0; 0]	0	4.19938e+08	4.34451e+08
TIVKPGDILLIN(N-Glycosylation)STGNLIAPRGY[2; 10; 0; 0]	7.74371e+07	7.08385e+07	6.94497e+07
TIVKPGDILLIN(N-Glycosylation)STGNLIAPRGY[2; 7; 0; 0]	1.91194e+06	2.77223e+06	0
TIVKPGDILLIN(N-Glycosylation)STGNLIAPRGY[2; 8; 0; 0]	6.17156e+07	6.34722e+07	7.49921e+07
TIVKPGDILLIN(N-Glycosylation)STGNLIAPRGY[2; 9; 0; 0]	7.81558e+08	7.54265e+08	8.30899e+08
TIVKPGDILLIN(N-Glycosylation)STGNLIAPRGY[4; 3; 2; 1]	8.40809e+07	8.77528e+07	1.04419e+08
TIVKPGDILLIN(N-Glycosylation)STGNLIAPRGY[4; 4; 0; 2]	3.27731e+06	0	0
TIVKPGDILLIN(N-Glycosylation)STGNLIAPRGY[4; 4; 2; 1]	0	8.99947e+06	9.4956e+06
TIVKPGDILLIN(N-Glycosylation)STGNLIAPRGY[5; 3; 1; 1]	1.22771e+07	7.04524e+06	1.54618e+07
TIVKPGDILLIN(N-Glycosylation)STGNLIAPRGY[6; 5; 0; 0]	3.63926e+07	4.91596e+07	6.60956e+07

## Sheet: Phil82_tryp
Glycopeptide	Phil82_tryp_MS2_01	Phil82_tryp_MS2_02	Phil82_tryp_MS2_03
DQIEVTN(N-Glycosylation)ATELVQSSSTGR[2; 6; 0; 0]	0	5.08131e+06	4.42066e+06
GSN(N-Glycosylation)NSFFSR[4; 5; 1; 0]	0	4.93228e+07	4.50853e+07
GSN(N-Glycosylation)NSFFSR[5; 5; 1; 0]	2.794e+08	2.78295e+08	2.55732e+08
HAVPN(N-Glycosylation)GTLVK[3; 9; 1; 0]	0	3.34181e+06	0
N(N-Glycosylation)GTYDHDVYR[3; 7; 1; 0]	4715364	0	0
N(N-Glycosylation)GTYDHDVYR[4; 5; 0; 0]	7.47388e+06	7.10042e+06	7.74888e+06
N(N-Glycosylation)GTYDHDVYR[4; 5; 1; 0]	2.3744e+08	2.28124e+08	2.60102e+08
N(N-Glycosylation)GTYDHDVYR[4; 5; 1; 1]	0	0	3.46272e+06
N(N-Glycosylation)GTYDHDVYR[4; 5; 2; 0]	145533033	160177217	2.15371e+08
N(N-Glycosylation)GTYDHDVYR[4; 5; 3; 0]	6.38848e+07	73995218	8.91271e+07
N(N-Glycosylation)GTYDHDVYR[5; 5; 1; 0]	1.60687e+08	1.73002e+08	1.79913e+08
N(N-Glycosylation)GTYDHDVYR[5; 5; 2; 0]	5.01634e+07	45508253	6.63334e+07
N(N-Glycosylation)GTYDHDVYR[5; 6; 1; 0]	1.02066e+08	1.10478e+08	1.22912e+08
N(N-Glycosylation)GTYDHDVYR[5; 6; 2; 0]	3.99179e+07	3.20266e+07	4.73743e+07
N(N-Glycosylation)GTYDHDVYR[5; 6; 3; 0]	2.73998e+07	31099378	22605884
N(N-Glycosylation)GTYDHDVYR[5; 6; 4; 0]	1.28192e+07	1.31031e+07	9.93101e+06
N(N-Glycosylation)GTYDHDVYR[6; 6; 1; 0]	0	3.61393e+07	3.05864e+07
N(N-Glycosylation)GTYDHDVYR[6; 6; 2; 0]	1.68171e+07	1.32934e+07	0
N(N-Glycosylation)GTYDHDVYR[6; 7; 1; 0]	0	1.19273e+07	1.04111e+07
N(N-Glycosylation)GTYDHDVYRDEALN(@Deamidation N-0.984016)NR[4; 5; 2; 0]	0	8.51799e+07	0
N(N-Glycosylation)GTYDHDVYRDEALNNR[2; 8; 1; 0]	3.39851e+07	3.16093e+07	0
N(N-Glycosylation)GTYDHDVYRDEALNNR[3; 9; 1; 0]	2.87264e+07	3.07678e+07	2.83877e+07
N(N-Glycosylation)GTYDHDVYRDEALNNR[3; 9; 2; 0]	20312767	1.84907e+07	1.56156e+07
N(N-Glycosylation)GTYDHDVYRDEALNNR[4; 5; 1; 0]	3.36593e+08	3.68735e+08	2.93044e+08
N(N-Glycosylation)GTYDHDVYRDEALNNR[4; 5; 2; 0]	2.52803e+08	2.94899e+08	257699656
N(N-Glycosylation)GTYDHDVYRDEALNNR[4; 5; 3; 0]	1.13587e+08	1.3756e+08	129217200
N(N-Glycosylation)GTYDHDVYRDEALNNR[5; 5; 1; 0]	2.07655e+08	2.23674e+08	2.10983e+08
N(N-Glycosylation)GTYDHDVYRDEALNNR[5; 5; 2; 0]	8.20681e+07	9.07323e+07	8.88007e+07
N(N-Glycosylation)GTYDHDVYRDEALNNR[5; 6; 1; 0]	1.50698e+08	1.71634e+08	1.46477e+08
N(N-Glycosylation)GTYDHDVYRDEALNNR[5; 6; 2; 0]	6.3048e+07	7.09103e+07	67023372
N(N-Glycosylation)GTYDHDVYRDEALNNR[5; 6; 3; 0]	5.20651e+07	4.93629e+07	5.2993e+07
N(N-Glycosylation)GTYDHDVYRDEALNNR[5; 6; 4; 0]	1.89161e+07	2.3435e+07	22137005
N(N-Glycosylation)GTYDHDVYRDEALNNR[6; 6; 1; 0]	4.65906e+07	57669398	4.85068e+07
N(N-Glycosylation)GTYDHDVYRDEALNNR[6; 6; 2; 0]	4.46141e+07	0	5.31856e+07
N(N-Glycosylation)GTYDHDVYRDEALNNR[6; 7; 1; 0]	1.82007e+07	2.4712e+07	20812334
N(N-Glycosylation)GTYDHDVYRDEALNNR[6; 7; 2; 0]	0	0	13030032
PGDILLIN(N-Glycosylation)STGNLIAPR[2; 9; 0; 0]	0	0	2.7024e+07
RGSN(N-Glycosylation)N(@Deamidation N-0.984016)SFFSR[3; 7; 0; 1]	2.07117e+07	1.93861e+07	0
RGSN(N-Glycosylation)N(@Deamidation N-0.984016)SFFSR[3; 7; 1; 0]	5.82705e+06	3.94196e+06	5.7759e+06
RGSN(N-Glycosylation)N(@Deamidation N-0.984016)SFFSR[3; 7; 1; 1]	0	9501559	0
RGSN(N-Glycosylation)N(@Deamidation N-0.984016)SFFSR[3; 8; 0; 1]	1.05651e+07	0	6122425
RGSN(N-Glycosylation)N(@Deamidation N-0.984016)SFFSR[4; 5; 1; 0]	7.03015e+06	0	0
RGSN(N-Glycosylation)N(@Deamidation N-0.984016)SFFSR[5; 5; 1; 0]	4.9775e+07	58725701	0
RGSN(N-Glycosylation)N(@Deamidation N-0.984016)SFFSR[5; 5; 2; 0]	0	1.80544e+07	1.66934e+07
RGSN(N-Glycosylation)N(@Deamidation N-0.984016)SFFSR[6; 5; 1; 0]	0	0	4550545
RGSN(N-Glycosylation)NSFFSR[3; 6; 0; 0]	1.11996e+06	0	0
RGSN(N-Glycosylation)NSFFSR[3; 7; 0; 1]	0	0	2.35611e+07
RGSN(N-Glycosylation)NSFFSR[3; 8; 0; 0]	0	0	3.58425e+06
RGSN(N-Glycosylation)NSFFSR[3; 9; 2; 0]	3.82082e+06	0	0
RGSN(N-Glycosylation)NSFFSR[4; 5; 1; 0]	2.66279e+07	2.75226e+07	26631250
RGSN(N-Glycosylation)NSFFSR[4; 5; 2; 0]	1.21101e+07	1.45058e+07	0
RGSN(N-Glycosylation)NSFFSR[4; 5; 3; 0]	9.95692e+06	1.02178e+07	8.9309e+06
RGSN(N-Glycosylation)NSFFSR[4; 9; 1; 0]	0	0	2.03474e+07
RGSN(N-Glycosylation)NSFFSR[4; 9; 2; 0]	0	0	1.03012e+07
RGSN(N-Glycosylation)NSFFSR[5; 4; 1; 0]	5139569	4.81333e+06	5.74856e+06
RGSN(N-Glycosylation)NSFFSR[5; 5; 0; 0]	1.38275e+07	14810337	0
RGSN(N-Glycosylation)NSFFSR[5; 5; 1; 0]	1.38359e+08	1.8093e+08	1.69938e+08
RGSN(N-Glycosylation)NSFFSR[5; 5; 2; 0]	4.48301e+07	50025505	51028211
RGSN(N-Glycosylation)NSFFSR[5; 5; 3; 0]	1.37566e+07	1.22274e+07	1.1593e+07
RGSN(N-Glycosylation)NSFFSR[5; 6; 1; 0]	9.45104e+06	1.14288e+07	1.31696e+07
RGSN(N-Glycosylation)NSFFSR[6; 5; 0; 0]	5.6725e+07	6.77155e+07	6.3174e+07
RGSN(N-Glycosylation)NSFFSR[6; 5; 1; 0]	1.57184e+07	17754812	1.75283e+07
RGSN(N-Glycosylation)NSFFSR[6; 5; 2; 0]	0	4.23002e+06	3.92753e+06
SDAPIGTC(Carbamidomethyl)SSEC(Carbamidomethyl)ITPN(N-Glycosylation)GSIPNDKPFQNVNK[2; 7; 0; 0]	3.20838e+07	0	0
SDAPIGTC(Carbamidomethyl)SSEC(Carbamidomethyl)ITPN(N-Glycosylation)GSIPNDKPFQNVNK[2; 8; 0; 0]	142803229	1.39543e+08	1.23106e+08
SDAPIGTC(Carbamidomethyl)SSEC(Carbamidomethyl)ITPN(N-Glycosylation)GSIPNDKPFQNVNK[2; 9; 0; 0]	1.24043e+08	1.28033e+08	1.03379e+08
SDAPIGTC(Carbamidomethyl)SSEC(Carbamidomethyl)ITPN(N-Glycosylation)GSIPNDKPFQNVNK[4; 3; 2; 1]	0	25627188	0
TITNDQIEVTN(N-Glycosylation)ATELVQSSSTGR[2; 5; 0; 0]	3.08782e+08	0	0
TITNDQIEVTN(N-Glycosylation)ATELVQSSSTGR[2; 6; 0; 0]	9.06159e+08	1.04514e+09	9.38564e+08
TITNDQIEVTN(N-Glycosylation)ATELVQSSSTGR[2; 7; 0; 0]	5.91694e+08	6.08966e+08	5.70167e+08
TITNDQIEVTN(N-Glycosylation)ATELVQSSSTGR[2; 8; 1; 0]	5.18053e+07	0	0
TITNDQIEVTN(N-Glycosylation)ATELVQSSSTGR[3; 6; 0; 0]	3.69729e+08	0	3.51052e+08
TITNDQIEVTN(N-Glycosylation)ATELVQSSSTGR[3; 6; 1; 0]	3.25108e+08	2.84633e+08	2.81252e+08
TITNDQIEVTN(N-Glycosylation)ATELVQSSSTGR[4; 5; 0; 0]	4.21498e+08	415659481	4.04965e+08
TITNDQIEVTN(N-Glycosylation)ATELVQSSSTGR[4; 5; 1; 0]	1.81004e+08	0	0
TITNDQIEVTN(N-Glycosylation)ATELVQSSSTGR[5; 5; 0; 0]	0	0	1.97034e+08
TIVKPGDILLIN(N-Glycosylation)STGNLIAPR[2; 9; 0; 0]	4.08018e+08	2.97398e+08	2.82865e+08
YPVLN(N-Glycosylation)VTM(Oxidation)PNN(@Deamidation N-0.984016)GK[2; 10; 0; 0]	2.41622e+07	2.78538e+07	23096397
YPVLN(N-Glycosylation)VTM(Oxidation)PNN(@Deamidation N-0.984016)GK[2; 6; 0; 0]	6.88367e+06	5.68378e+06	0
YPVLN(N-Glycosylation)VTM(Oxidation)PNN(@Deamidation N-0.984016)GK[2; 7; 0; 0]	6.19094e+07	5.25491e+07	4.89387e+07
YPVLN(N-Glycosylation)VTM(Oxidation)PNN(@Deamidation N-0.984016)GK[2; 8; 0; 0]	513794238	4.50701e+08	4.60507e+08
YPVLN(N-Glycosylation)VTM(Oxidation)PNN(@Deamidation N-0.984016)GK[2; 9; 0; 0]	8.83169e+08	7.85368e+08	8.06514e+08
YPVLN(N-Glycosylation)VTM(Oxidation)PNN(@Deamidation N-0.984016)GK[4; 3; 2; 1]	1.22835e+08	162610284	2.28595e+08
YPVLN(N-Glycosylation)VTM(Oxidation)PNN(@Deamidation N-0.984016)GK[5; 3; 1; 1]	140380613	2.04269e+08	2.55929e+08
YPVLN(N-Glycosylation)VTM(Oxidation)PNN(@Deamidation N-0.984016)GKFDK[2; 8; 0; 0]	1.12103e+08	1.04806e+08	1.18975e+08
YPVLN(N-Glycosylation)VTM(Oxidation)PNN(@Deamidation N-0.984016)GKFDK[2; 9; 0; 0]	1.96133e+08	1.94088e+08	0
YPVLN(N-Glycosylation)VTM(Oxidation)PNN[2; 8; 0; 0]	3.02188e+06	0	2433876
YPVLN(N-Glycosylation)VTM(Oxidation)PNN[2; 9; 0; 0]	8177749	6.52367e+06	6.31552e+06

## Sheet: Phil82gal_tryp
Glycopeptide	Phil82gal_tryp_MS2_01	Phil82gal_tryp_MS2_02	Phil82gal_tryp_MS2_03
DQIEVTN(N-Glycosylation)ATELVQSSSTGR[2; 6; 0; 0]	8.58197e+06	7.05117e+06	7.02587e+06
GSN(N-Glycosylation)NSFFSR[5; 3; 1; 0]	2.25618e+08	2.10072e+08	1.93179e+08
GSN(N-Glycosylation)NSFFSR[5; 4; 2; 0]	8.47193e+07	7.14359e+07	0
LNWLYESESKYPVLN(N-Glycosylation)VTM(Oxidation)PNN(@Deamidation N-0.984016)GK[2; 9; 0; 0]	3.27554e+07	0	2.6065e+07
N(N-Glycosylation)GTYDHDVYR[2; 7; 1; 0]	4.16859e+06	5.38043e+06	3.61391e+06
N(N-Glycosylation)GTYDHDVYR[3; 7; 1; 0]	2.03813e+06	3.08407e+06	2.22378e+06
N(N-Glycosylation)GTYDHDVYR[3; 7; 2; 0]	1.09721e+06	989010	1.11291e+06
N(N-Glycosylation)GTYDHDVYR[3; 8; 1; 0]	979636	0	0
N(N-Glycosylation)GTYDHDVYR[3; 8; 2; 0]	1378049	893915	1.06258e+06
N(N-Glycosylation)GTYDHDVYR[4; 3; 1; 0]	4.31084e+06	1.01106e+07	1.08172e+07
N(N-Glycosylation)GTYDHDVYR[4; 4; 2; 0]	1.36139e+07	3.13075e+07	2.51331e+07
N(N-Glycosylation)GTYDHDVYR[4; 5; 3; 0]	7.29371e+06	1.39141e+07	1.20955e+07
N(N-Glycosylation)GTYDHDVYR[4; 8; 1; 0]	3.03287e+07	0	0
N(N-Glycosylation)GTYDHDVYR[5; 3; 1; 0]	7.3376e+06	11939337	1.34221e+07
N(N-Glycosylation)GTYDHDVYR[5; 4; 1; 0]	9.46794e+06	1.44102e+07	0
N(N-Glycosylation)GTYDHDVYR[5; 4; 2; 0]	5.3815e+06	9.07964e+06	8.67181e+06
N(N-Glycosylation)GTYDHDVYR[5; 5; 3; 0]	2.66735e+06	4.67928e+06	0
N(N-Glycosylation)GTYDHDVYR[5; 6; 4; 0]	712653	1.33226e+06	549530
N(N-Glycosylation)GTYDHDVYR[6; 3; 1; 0]	0	1.09931e+06	0
N(N-Glycosylation)GTYDHDVYR[6; 4; 2; 0]	0	557750	0
N(N-Glycosylation)GTYDHDVYRDEALN(@Deamidation N-0.984016)NR[4; 3; 1; 0]	0	0	4.91104e+07
N(N-Glycosylation)GTYDHDVYRDEALNNR[2; 7; 1; 0]	1.87422e+07	2.25345e+07	1.83078e+07
N(N-Glycosylation)GTYDHDVYRDEALNNR[3; 7; 1; 0]	2.66667e+07	1.94495e+07	0
N(N-Glycosylation)GTYDHDVYRDEALNNR[3; 7; 2; 0]	0	9.81505e+06	0
N(N-Glycosylation)GTYDHDVYRDEALNNR[3; 8; 1; 0]	1.05423e+07	0	0
N(N-Glycosylation)GTYDHDVYRDEALNNR[4; 3; 1; 0]	1.73469e+08	1.70578e+08	1.56664e+08
N(N-Glycosylation)GTYDHDVYRDEALNNR[4; 4; 2; 0]	1.84531e+08	2.01242e+08	2.14683e+08
N(N-Glycosylation)GTYDHDVYRDEALNNR[4; 5; 3; 0]	9.44392e+07	1.05325e+08	1.05312e+08
N(N-Glycosylation)GTYDHDVYRDEALNNR[5; 3; 1; 0]	1.44298e+08	1.44084e+08	125472748
N(N-Glycosylation)GTYDHDVYRDEALNNR[5; 4; 1; 0]	1.54295e+08	1.07884e+08	1.64857e+08
N(N-Glycosylation)GTYDHDVYRDEALNNR[5; 4; 2; 0]	73171634	7.7593e+07	8.38182e+07
N(N-Glycosylation)GTYDHDVYRDEALNNR[5; 5; 3; 0]	4.52178e+07	42422720	4.38951e+07
N(N-Glycosylation)GTYDHDVYRDEALNNR[5; 6; 4; 0]	1.39115e+07	1.4285e+07	1.50811e+07
N(N-Glycosylation)GTYDHDVYRDEALNNR[6; 3; 1; 0]	2.65639e+07	0	2.7203e+07
N(N-Glycosylation)GTYDHDVYRDEALNNR[6; 4; 2; 0]	2.24265e+07	0	0
PGDILLIN(N-Glycosylation)STGNLIAPR[2; 9; 0; 0]	1.57034e+07	1.47895e+07	1.12789e+07
PGDILLIN(N-Glycosylation)STGNLIAPR[4; 3; 2; 1]	6.38428e+06	0	5.97176e+06
RGSN(N-Glycosylation)N(@Deamidation N-0.984016)SFFSR[3; 6; 1; 0]	4.73298e+06	0	6.10363e+06
RGSN(N-Glycosylation)N(@Deamidation N-0.984016)SFFSR[3; 7; 0; 1]	1.73822e+07	1.61056e+07	1.43242e+07
RGSN(N-Glycosylation)N(@Deamidation N-0.984016)SFFSR[3; 7; 1; 1]	8.32338e+06	8.82058e+06	6.05259e+06
RGSN(N-Glycosylation)N(@Deamidation N-0.984016)SFFSR[3; 8; 1; 1]	0	5.93002e+06	0
RGSN(N-Glycosylation)N(@Deamidation N-0.984016)SFFSR[4; 8; 0; 1]	0	9.67254e+06	0
RGSN(N-Glycosylation)N(@Deamidation N-0.984016)SFFSR[5; 3; 1; 0]	3.57587e+07	3.49345e+07	23362129
RGSN(N-Glycosylation)N(@Deamidation N-0.984016)SFFSR[5; 5; 3; 0]	0	1.61498e+06	0
RGSN(N-Glycosylation)NSFFSR[3; 6; 1; 0]	0	275045	0
RGSN(N-Glycosylation)NSFFSR[3; 8; 1; 0]	0	0	5.33595e+06
RGSN(N-Glycosylation)NSFFSR[4; 3; 1; 0]	1.15399e+07	1.3998e+07	1.12496e+07
RGSN(N-Glycosylation)NSFFSR[4; 4; 2; 0]	8.51829e+06	7.7978e+06	8.65494e+06
RGSN(N-Glycosylation)NSFFSR[4; 5; 3; 0]	5.07716e+06	5.65231e+06	0
RGSN(N-Glycosylation)NSFFSR[4; 8; 1; 0]	9.86253e+06	1.14642e+07	8.57549e+06
RGSN(N-Glycosylation)NSFFSR[5; 3; 0; 0]	6.81967e+06	0	0
RGSN(N-Glycosylation)NSFFSR[5; 3; 1; 0]	1.01129e+08	1.02413e+08	9.96498e+07
RGSN(N-Glycosylation)NSFFSR[5; 4; 1; 0]	8.83586e+06	9.01938e+06	8.62409e+06
RGSN(N-Glycosylation)NSFFSR[5; 4; 2; 0]	3.17878e+07	3.13703e+07	3.27979e+07
RGSN(N-Glycosylation)NSFFSR[5; 5; 2; 0]	2.64033e+06	2.00949e+06	0
RGSN(N-Glycosylation)NSFFSR[5; 5; 3; 0]	0	6.26109e+06	0
RGSN(N-Glycosylation)NSFFSR[6; 3; 0; 0]	3.56444e+07	3.45577e+07	0
RGSN(N-Glycosylation)NSFFSR[6; 3; 1; 0]	0	1.48076e+06	0
RGSN(N-Glycosylation)NSFFSR[6; 4; 1; 0]	1.4147e+07	1.18929e+07	1.40727e+07
RGSN(N-Glycosylation)NSFFSR[6; 5; 2; 0]	0	1.45438e+06	0
SDAPIGTC(Carbamidomethyl)SSEC(Carbamidomethyl)ITPN(N-Glycosylation)GSIPNDKPFQNVNK[2; 7; 0; 0]	6.4323e+07	0	4.46598e+07
SDAPIGTC(Carbamidomethyl)SSEC(Carbamidomethyl)ITPN(N-Glycosylation)GSIPNDKPFQNVNK[2; 8; 0; 0]	2.85697e+08	2.77553e+08	2.03593e+08
SDAPIGTC(Carbamidomethyl)SSEC(Carbamidomethyl)ITPN(N-Glycosylation)GSIPNDKPFQNVNK[2; 9; 0; 0]	2.44685e+08	2.3996e+08	1.74856e+08
SDAPIGTC(Carbamidomethyl)SSEC(Carbamidomethyl)ITPN(N-Glycosylation)GSIPNDKPFQNVNK[4; 3; 2; 1]	75832551	8.17085e+07	93765539
TITNDQIEVTN(N-Glycosylation)ATELVQSSSTGR[2; 5; 0; 0]	4.66029e+08	4.6519e+08	3.36475e+08
TITNDQIEVTN(N-Glycosylation)ATELVQSSSTGR[2; 6; 0; 0]	1.28193e+09	1.2677e+09	9.52658e+08
TITNDQIEVTN(N-Glycosylation)ATELVQSSSTGR[2; 7; 0; 0]	8.52264e+08	8.21212e+08	6.1524e+08
TITNDQIEVTN(N-Glycosylation)ATELVQSSSTGR[2; 7; 1; 0]	0	5.44475e+07	0
TITNDQIEVTN(N-Glycosylation)ATELVQSSSTGR[2; 9; 1; 0]	0	2.78195e+06	0
TITNDQIEVTN(N-Glycosylation)ATELVQSSSTGR[3; 3; 0; 0]	0	0	7.35446e+07
TITNDQIEVTN(N-Glycosylation)ATELVQSSSTGR[3; 4; 0; 0]	0	53725029	0
TITNDQIEVTN(N-Glycosylation)ATELVQSSSTGR[3; 5; 0; 0]	418934892	4.15529e+08	2.14364e+08
TITNDQIEVTN(N-Glycosylation)ATELVQSSSTGR[3; 6; 1; 0]	4.61958e+08	4.32541e+08	2.974e+08
TITNDQIEVTN(N-Glycosylation)ATELVQSSSTGR[4; 3; 0; 0]	2.99865e+08	3.16911e+08	0
TITNDQIEVTN(N-Glycosylation)ATELVQSSSTGR[4; 4; 1; 0]	0	0	1.16147e+08
TITNDQIEVTN(N-Glycosylation)ATELVQSSSTGR[4; 5; 2; 0]	69803057	6.71614e+07	0
TITNDQIEVTN(N-Glycosylation)ATELVQSSSTGR[5; 3; 0; 0]	0	1.47382e+08	0
TIVKPGDILLIN(N-Glycosylation)STGNLIAPR[2; 10; 0; 0]	2.36952e+07	3.22192e+07	2.12701e+07
TIVKPGDILLIN(N-Glycosylation)STGNLIAPR[2; 9; 0; 0]	1.81791e+08	3.08018e+08	2.03654e+08
TIVKPGDILLIN(N-Glycosylation)STGNLIAPR[4; 3; 2; 1]	2.50344e+07	4.0038e+07	3.00276e+07
YPVLN(N-Glycosylation)VTM(Oxidation)PNN(@Deamidation N-0.984016)GK[2; 10; 0; 0]	3.40595e+07	3.61741e+07	2.70003e+07
YPVLN(N-Glycosylation)VTM(Oxidation)PNN(@Deamidation N-0.984016)GK[2; 6; 0; 0]	6.0924e+06	3.03528e+06	0
YPVLN(N-Glycosylation)VTM(Oxidation)PNN(@Deamidation N-0.984016)GK[2; 7; 0; 0]	7.12073e+07	6.90469e+07	5.71903e+07
YPVLN(N-Glycosylation)VTM(Oxidation)PNN(@Deamidation N-0.984016)GK[2; 8; 0; 0]	5.9574e+08	5.64324e+08	5.14077e+08
YPVLN(N-Glycosylation)VTM(Oxidation)PNN(@Deamidation N-0.984016)GK[2; 9; 0; 0]	1.10309e+09	9.98651e+08	9.09642e+08
YPVLN(N-Glycosylation)VTM(Oxidation)PNN(@Deamidation N-0.984016)GK[4; 3; 2; 1]	274459757	264343263	3.45538e+08
YPVLN(N-Glycosylation)VTM(Oxidation)PNN(@Deamidation N-0.984016)GK[5; 3; 1; 1]	2.66524e+08	2.61091e+08	341025897
YPVLN(N-Glycosylation)VTM(Oxidation)PNN(@Deamidation N-0.984016)GKFDK[2; 7; 0; 0]	0	1.63584e+07	1.72041e+07
YPVLN(N-Glycosylation)VTM(Oxidation)PNN(@Deamidation N-0.984016)GKFDK[2; 8; 0; 0]	1.77143e+08	1.85365e+08	1.88776e+08
YPVLN(N-Glycosylation)VTM(Oxidation)PNN(@Deamidation N-0.984016)GKFDK[2; 9; 0; 0]	3.17264e+08	3.41388e+08	3.35147e+08
YPVLN(N-Glycosylation)VTM(Oxidation)PNN[2; 8; 0; 0]	3.79336e+06	2.60817e+06	0
YPVLN(N-Glycosylation)VTM(Oxidation)PNN[2; 9; 0; 0]	5.06451e+06	5.18836e+06	4.12943e+06
YPVLN(N-Glycosylation)VTM(Oxidation)PNN[4; 3; 2; 1]	0	1.69917e+06	0

## Sheet: 5B8egg_chymo
Glycopeptide	X5B8_chymo_MS2_01	X5B8_chymo_MS2_02	X5B8_chymo_MS2_03
AGVT-N(@Deamidation N-0.984016)GTSSSC(Carbamidomethyl)RRGSN(N-Glycosylation)SSFF[2; 5; 0; 0]	0	2.32186e+07	4.90376e+07
AGVT-N(@Deamidation N-0.984016)GTSSSC(Carbamidomethyl)RRGSN(N-Glycosylation)SSFF[2; 7; 0; 0]	1.0931e+08	6.60592e+07	0
AGVT-N(N-Glycosylation)GTSSSC(Carbamidomethyl)RRGSNSSFF[2; 5; 0; 0]	0	1.02139e+08	228703724
AGVT-N(N-Glycosylation)GTSSSC(Carbamidomethyl)RRGSNSSFF[2; 6; 0; 0]	9.92643e+07	0	1.48765e+08
AGVT-N(N-Glycosylation)GTSSSC(Carbamidomethyl)RRGSNSSFF[2; 7; 0; 0]	0	2.58471e+08	5.28801e+08
AGVT-N(N-Glycosylation)GTSSSC(Carbamidomethyl)RRGSNSSFF[2; 8; 0; 0]	3.50218e+07	27771174	50740795
AGVT-N(N-Glycosylation)GTSSSC(Carbamidomethyl)RRGSNSSFF[3; 4; 0; 0]	25304888	14986499	34483477
AGVT-N(N-Glycosylation)GTSSSC(Carbamidomethyl)RRGSNSSFF[3; 4; 1; 0]	0	16132977	3.07853e+07
AGVT-N(N-Glycosylation)GTSSSC(Carbamidomethyl)RRGSNSSFF[3; 6; 0; 0]	4.98538e+07	0	0
AGVT-N(N-Glycosylation)GTSSSC(Carbamidomethyl)RRGSNSSFF[3; 6; 1; 0]	0	0	2.43691e+07
AGVT-N(N-Glycosylation)GTSSSC(Carbamidomethyl)RRGSNSSFF[3; 7; 0; 0]	3.46083e+07	2.55466e+07	3.71667e+07
AGVT-N(N-Glycosylation)GTSSSC(Carbamidomethyl)RRGSNSSFF[4; 4; 1; 1]	0	0	4.03255e+06
AGVT-N(N-Glycosylation)GTSSSC(Carbamidomethyl)RRGSNSSFF[4; 5; 0; 0]	0	44230387	0
AGVT-N(N-Glycosylation)GTSSSC(Carbamidomethyl)RRGSNSSFF[4; 5; 1; 0]	0	0	2.03451e+07
AGVT-N(N-Glycosylation)GTSSSC(Carbamidomethyl)RRGSNSSFF[4; 6; 0; 0]	0	0	4.43197e+07
AGVT-N(N-Glycosylation)GTSSSC(Carbamidomethyl)RRGSNSSFF[4; 7; 0; 0]	4.15873e+07	3.04908e+07	60166430
AGVT-N(N-Glycosylation)GTSSSC(Carbamidomethyl)RRGSNSSFF[5; 5; 0; 0]	0	4.83444e+07	8.40952e+07
AGVT-NGTSSSC(Carbamidomethyl)RRGSN(N-Glycosylation)SSFF[2; 5; 0; 0]	1.44266e+08	0	0
AGVT-NGTSSSC(Carbamidomethyl)RRGSN(N-Glycosylation)SSFF[2; 6; 0; 0]	0	6.65807e+07	0
AGVT-NGTSSSC(Carbamidomethyl)RRGSN(N-Glycosylation)SSFF[2; 7; 0; 0]	380786459	0	0
AGVT-NGTSSSC(Carbamidomethyl)RRGSN(N-Glycosylation)SSFF[3; 6; 1; 0]	0	1.89252e+07	0
AGVT-NGTSSSC(Carbamidomethyl)RRGSN(N-Glycosylation)SSFF[4; 5; 0; 0]	0	0	87642492
C(Carbamidomethyl)LGHHAVPN(N-Glycosylation)GTIVK[5; 5; 1; 0]	5.95465e+06	3.86934e+06	0
HKC(Carbamidomethyl)DNAC(Carbamidomethyl)IGSIRN(N-Glycosylation)GTYDHDVY[4; 5; 1; 0]	2.75774e+07	0	2.90932e+07
HKC(Carbamidomethyl)DNAC(Carbamidomethyl)IGSIRN(N-Glycosylation)GTYDHDVY[4; 5; 2; 0]	1.85378e+07	1.32131e+07	0
HKC(Carbamidomethyl)DNAC(Carbamidomethyl)IGSIRN(N-Glycosylation)GTYDHDVY[5; 5; 1; 0]	0	0	8.45044e+06
IGSIRN(N-Glycosylation)GTYDHDVY[4; 5; 1; 0]	0	0	5165145
IGSIRN(N-Glycosylation)GTYDHDVY[4; 5; 2; 0]	0	0	3.23163e+06
IN(N-Glycosylation)STGNLIAPR[2; 9; 0; 0]	0	4802433	0
IN(N-Glycosylation)STGNLIAPRGYF[2; 9; 0; 0]	7089452	10029128	6.28674e+06
KIRSGKSSIM(Oxidation)RSDAPIGKC(Carbamidomethyl)KSEC(Carbamidomethyl)ITPN(N-Glycosylation)GSIPNDKPF[2; 7; 0; 0]	0	5.33343e+07	5.34918e+07
KIRSGKSSIM(Oxidation)RSDAPIGKC(Carbamidomethyl)KSEC(Carbamidomethyl)ITPN(N-Glycosylation)GSIPNDKPF[2; 8; 0; 0]	0	0	2.8403e+07
KIRSGKSSIM(Oxidation)RSDAPIGKC(Carbamidomethyl)KSEC(Carbamidomethyl)ITPN(N-Glycosylation)GSIPNDKPF[2; 9; 0; 0]	6.86723e+07	0	4.5864e+07
KSEC(Carbamidomethyl)ITPN(N-Glycosylation)GSIPN(@Deamidation N-0.984016)DKPF[2; 7; 0; 0]	0	0	17029374
KSEC(Carbamidomethyl)ITPN(N-Glycosylation)GSIPNDKPF[2; 7; 0; 0]	3.30504e+07	36984340	0
KSEC(Carbamidomethyl)ITPN(N-Glycosylation)GSIPNDKPF[2; 8; 0; 0]	10690052	11250885	8.54358e+06
KSEC(Carbamidomethyl)ITPN(N-Glycosylation)GSIPNDKPF[2; 9; 0; 0]	3.53928e+07	0	1.49162e+07
KSEC(Carbamidomethyl)ITPN(N-Glycosylation)GSIPNDKPF[8; 3; 3; 1]	0	0	2.11652e+07
LIN(N-Glycosylation)STGN(@Deamidation N-0.984016)LIAPRGY[2; 9; 0; 0]	0	3.03441e+06	0
LIN(N-Glycosylation)STGNL[2; 8; 0; 0]	0	797640	0
LIN(N-Glycosylation)STGNL[2; 9; 0; 0]	1.94727e+07	11999813	2.40811e+07
LIN(N-Glycosylation)STGNLIAPR[2; 9; 0; 0]	0	30550038	0
LIN(N-Glycosylation)STGNLIAPRGY[2; 10; 0; 0]	0	0	2.70412e+06
LIN(N-Glycosylation)STGNLIAPRGY[2; 8; 0; 0]	1.02613e+07	8840017	1.26125e+07
LIN(N-Glycosylation)STGNLIAPRGY[2; 9; 0; 0]	8.56575e+07	8.02908e+07	1.06254e+08
LIN(N-Glycosylation)STGNLIAPRGY[4; 3; 2; 1]	16421616	11413108	24949572
LIN(N-Glycosylation)STGNLIAPRGY[8; 4; 4; 0]	0	1.10154e+06	0
LIN(N-Glycosylation)STGNLIAPRGYF[2; 10; 0; 0]	4.13204e+06	0	8.64091e+06
LIN(N-Glycosylation)STGNLIAPRGYF[2; 8; 0; 0]	7.3672e+06	6384328	1.64694e+07
LIN(N-Glycosylation)STGNLIAPRGYF[2; 9; 0; 0]	96863112	9.16492e+07	1.80656e+08
LIN(N-Glycosylation)STGNLIAPRGYF[4; 3; 2; 1]	19890265	13680397	50356173
N(@Deamidation N-0.984016)SKYPALN(N-Glycosylation)VTM(Oxidation)PNNEQFDKLY[2; 8; 0; 0]	2.01778e+07	2.4239e+07	2.12307e+07
NNESFNWAGVT-N(N-Glycosylation)GTSSSC(Carbamidomethyl)RRGSNSSFF[2; 7; 0; 0]	0	0	2.11594e+06
NNESFNWAGVT-NGTSSSC(Carbamidomethyl)RRGSN(N-Glycosylation)SSFF[2; 7; 0; 0]	0	0	2.11594e+06
NSKYPALN(N-Glycosylation)VTM(Oxidation)PNNEQFDKLY[2; 7; 0; 0]	1.65339e+07	1.88896e+07	1.81833e+07
NSKYPALN(N-Glycosylation)VTM(Oxidation)PNNEQFDKLY[2; 8; 0; 0]	1.1557e+08	1.14025e+08	121450034
NSKYPALN(N-Glycosylation)VTMPNNEQFDKLY[2; 8; 0; 0]	0	3.91953e+06	3.38555e+06
NWAGVT-N(N-Glycosylation)GTSS[2; 7; 0; 0]	7.14471e+06	4331662	0
NWAGVT-N(N-Glycosylation)GTSSS[2; 7; 0; 0]	0	2.81726e+06	8.05966e+06
NWAGVT-N(N-Glycosylation)GTSSSC(Carbamidomethyl)[2; 5; 0; 0]	0	2.05264e+06	0
NWAGVT-N(N-Glycosylation)GTSSSC(Carbamidomethyl)[2; 7; 0; 0]	7.60144e+06	8.26186e+06	7942481
NWAGVT-N(N-Glycosylation)GTSSSC(Carbamidomethyl)R[2; 7; 0; 0]	3.99532e+06	0	0
NWAGVT-N(N-Glycosylation)GTSSSC(Carbamidomethyl)RRGSNSSFF[2; 5; 0; 0]	2.89321e+07	2.96088e+07	1.78239e+07
NWAGVT-N(N-Glycosylation)GTSSSC(Carbamidomethyl)RRGSNSSFF[2; 6; 0; 0]	20056738	0	0
NWAGVT-N(N-Glycosylation)GTSSSC(Carbamidomethyl)RRGSNSSFF[2; 7; 0; 0]	9.72247e+07	0	5.51697e+07
NWAGVT-N(N-Glycosylation)GTSSSC(Carbamidomethyl)RRGSNSSFF[3; 4; 1; 0]	0	3.99938e+06	0
NWAGVT-N(N-Glycosylation)GTSSSC(Carbamidomethyl)RRGSNSSFF[3; 6; 0; 0]	0	0	1.48842e+07
NWAGVT-N(N-Glycosylation)GTSSSC(Carbamidomethyl)RRGSNSSFF[3; 6; 1; 0]	0	0	5.37304e+06
NWAGVT-N(N-Glycosylation)GTSSSC(Carbamidomethyl)RRGSNSSFF[3; 7; 1; 0]	4369940	0	0
NWAGVT-N(N-Glycosylation)GTSSSC(Carbamidomethyl)RRGSNSSFF[4; 5; 0; 0]	0	1.45831e+07	1.13051e+07
NWAGVT-N(N-Glycosylation)GTSSSC(Carbamidomethyl)RRGSNSSFF[4; 6; 0; 0]	0	0	4.46735e+06
NWAGVT-N(N-Glycosylation)GTSSSC(Carbamidomethyl)RRGSNSSFF[4; 7; 0; 0]	9.63417e+06	0	8.30217e+06
NWAGVT-NGTSSSC(Carbamidomethyl)RRGSN(N-Glycosylation)SSFF[2; 6; 0; 0]	0	0	1.36582e+07
NWAGVT-NGTSSSC(Carbamidomethyl)RRGSN(N-Glycosylation)SSFF[2; 7; 0; 0]	0	7.25376e+07	0
QKLPGNDN(N-Glycosylation)STATL[2; 6; 0; 0]	79714125	0	0
QKLPGNDN(N-Glycosylation)STATL[2; 7; 0; 0]	0	0	2.72268e+07
QKLPGNDN(N-Glycosylation)STATL[3; 3; 0; 1]	0	1.6014e+08	0
RGSN(N-Glycosylation)SSFF[5; 5; 1; 0]	0	3.5865e+06	0
RRGSN(N-Glycosylation)SSFF[2; 5; 0; 0]	0	2.5775e+06	0
RRGSN(N-Glycosylation)SSFF[4; 5; 1; 0]	0	0	7.32539e+06
RSDAPIGKC(Carbamidomethyl)KSEC(Carbamidomethyl)ITPN(N-Glycosylation)GSIPN(@Deamidation N-0.984016)DKPF[2; 6; 0; 0]	0	2371114	0
RSDAPIGKC(Carbamidomethyl)KSEC(Carbamidomethyl)ITPN(N-Glycosylation)GSIPN(@Deamidation N-0.984016)DKPF[2; 7; 0; 0]	61046274	7.06615e+07	3.72743e+07
RSDAPIGKC(Carbamidomethyl)KSEC(Carbamidomethyl)ITPN(N-Glycosylation)GSIPN(@Deamidation N-0.984016)DKPF[2; 8; 0; 0]	0	4.16909e+07	1.95492e+07
RSDAPIGKC(Carbamidomethyl)KSEC(Carbamidomethyl)ITPN(N-Glycosylation)GSIPN(@Deamidation N-0.984016)DKPF[2; 9; 0; 0]	7.11616e+07	6.57678e+07	4.20565e+07
RSDAPIGKC(Carbamidomethyl)KSEC(Carbamidomethyl)ITPN(N-Glycosylation)GSIPNDKPF[2; 5; 0; 0]	0	1.17112e+07	0
RSDAPIGKC(Carbamidomethyl)KSEC(Carbamidomethyl)ITPN(N-Glycosylation)GSIPNDKPF[2; 6; 0; 0]	44593936	3.72323e+07	3.00835e+07
RSDAPIGKC(Carbamidomethyl)KSEC(Carbamidomethyl)ITPN(N-Glycosylation)GSIPNDKPF[2; 7; 0; 0]	4.14278e+08	3.56971e+08	2.86903e+08
RSDAPIGKC(Carbamidomethyl)KSEC(Carbamidomethyl)ITPN(N-Glycosylation)GSIPNDKPF[2; 8; 0; 0]	2.41268e+08	2.1606e+08	1.76789e+08
RSDAPIGKC(Carbamidomethyl)KSEC(Carbamidomethyl)ITPN(N-Glycosylation)GSIPNDKPF[2; 9; 0; 0]	387187312	3.56257e+08	2.88978e+08
RSDAPIGKC(Carbamidomethyl)KSEC(Carbamidomethyl)ITPN(N-Glycosylation)GSIPNDKPFQNVNRITY[2; 7; 0; 0]	0	8.39275e+06	5.06851e+06
RSDAPIGKC(Carbamidomethyl)KSEC(Carbamidomethyl)ITPN(N-Glycosylation)GSIPNDKPFQNVNRITY[2; 9; 0; 0]	3.91907e+06	0	0
SC(Carbamidomethyl)RRGSN(N-Glycosylation)SSFF[9; 5; 1; 0]	0	0	1.29292e+07
SEC(Carbamidomethyl)ITPN(N-Glycosylation)GSIPNDKPF[2; 7; 0; 0]	5.4635e+06	4.01588e+06	3.9711e+06
SEC(Carbamidomethyl)ITPN(N-Glycosylation)GSIPNDKPF[2; 8; 0; 0]	2.68047e+06	828003	0
SEC(Carbamidomethyl)ITPN(N-Glycosylation)GSIPNDKPF[2; 9; 0; 0]	5.99303e+06	3.48631e+06	4.56409e+06
SGKSSIM(Oxidation)RSDAPIGKC(Carbamidomethyl)KSEC(Carbamidomethyl)ITPN(N-Glycosylation)GSIPNDKPF[2; 7; 0; 0]	1.77964e+07	1.94652e+07	1.18484e+07
SGKSSIM(Oxidation)RSDAPIGKC(Carbamidomethyl)KSEC(Carbamidomethyl)ITPN(N-Glycosylation)GSIPNDKPF[2; 8; 0; 0]	0	0	3.50332e+06
SGKSSIM(Oxidation)RSDAPIGKC(Carbamidomethyl)KSEC(Carbamidomethyl)ITPN(N-Glycosylation)GSIPNDKPF[2; 9; 0; 0]	0	0	1.19067e+07
SKYPALN(N-Glycosylation)VTM(Oxidation)PNNEQFDKLY[2; 8; 0; 0]	4.57681e+07	4.4723e+07	4.73505e+07
SKYPALN(N-Glycosylation)VTM(Oxidation)PNNEQFDKLY[4; 6; 1; 0]	0	0	4.54173e+07
TITNDRIEVTN(N-Glycosylation)ATEL[2; 5; 0; 0]	4.13335e+06	4.07575e+06	0
TITNDRIEVTN(N-Glycosylation)ATEL[2; 6; 0; 0]	4.22796e+06	3.84824e+06	0
TITNDRIEVTN(N-Glycosylation)ATEL[2; 7; 0; 0]	3.54594e+06	3.5499e+06	0
TIVKPGDILLIN(N-Glycosylation)[2; 8; 0; 0]	1.02028e+07	1.35781e+07	1.24874e+07
TIVKPGDILLIN(N-Glycosylation)[2; 9; 0; 0]	1.60355e+08	1.55885e+08	2.15995e+08
TIVKPGDILLIN(N-Glycosylation)[4; 3; 2; 1]	3.79635e+07	3.31897e+07	6.05323e+07
TIVKPGDILLIN(N-Glycosylation)STG[2; 9; 0; 0]	4.79842e+06	5.30181e+06	0
TIVKPGDILLIN(N-Glycosylation)STGN(@Deamidation N-0.984016)LIAPR[2; 9; 0; 0]	0	1.23427e+07	2.05518e+07
TIVKPGDILLIN(N-Glycosylation)STGN(@Deamidation N-0.984016)LIAPRGY[2; 9; 0; 0]	0	4.96896e+07	59364891
TIVKPGDILLIN(N-Glycosylation)STGN(@Deamidation N-0.984016)LIAPRGY[4; 3; 2; 1]	0	0	5.19291e+06
TIVKPGDILLIN(N-Glycosylation)STGN[2; 10; 0; 0]	6.84995e+06	6.81336e+06	6.7789e+06
TIVKPGDILLIN(N-Glycosylation)STGN[2; 8; 0; 0]	1.99092e+07	1.95557e+07	2.32202e+07
TIVKPGDILLIN(N-Glycosylation)STGN[2; 9; 0; 0]	1.69103e+08	1.77358e+08	2.5519e+08
TIVKPGDILLIN(N-Glycosylation)STGN[4; 3; 2; 1]	43815537	4.12051e+07	84773610
TIVKPGDILLIN(N-Glycosylation)STGN[4; 4; 2; 1]	0	0	685729
TIVKPGDILLIN(N-Glycosylation)STGNL[2; 10; 0; 0]	0	1.66549e+07	2.97225e+07
TIVKPGDILLIN(N-Glycosylation)STGNL[2; 8; 0; 0]	0	5.6073e+07	7.73946e+07
TIVKPGDILLIN(N-Glycosylation)STGNL[2; 9; 0; 0]	0	487718652	7.17831e+08
TIVKPGDILLIN(N-Glycosylation)STGNL[4; 3; 2; 1]	0	101393825	187642579
TIVKPGDILLIN(N-Glycosylation)STGNL[4; 4; 2; 1]	0	2159377	0
TIVKPGDILLIN(N-Glycosylation)STGNLIAPR[2; 10; 0; 0]	0	9.10649e+07	1.28225e+08
TIVKPGDILLIN(N-Glycosylation)STGNLIAPR[2; 5; 0; 0]	0	6.94973e+06	9.4193e+06
TIVKPGDILLIN(N-Glycosylation)STGNLIAPR[2; 6; 0; 0]	0	1.82792e+06	2.31173e+06
TIVKPGDILLIN(N-Glycosylation)STGNLIAPR[2; 7; 0; 0]	0	6.62195e+06	13708838
TIVKPGDILLIN(N-Glycosylation)STGNLIAPR[2; 8; 0; 0]	0	2.3095e+08	3.54819e+08
TIVKPGDILLIN(N-Glycosylation)STGNLIAPR[2; 9; 0; 0]	0	2008627380	2874824720
TIVKPGDILLIN(N-Glycosylation)STGNLIAPR[4; 3; 2; 1]	0	1.42414e+08	3.06298e+08
TIVKPGDILLIN(N-Glycosylation)STGNLIAPR[4; 4; 2; 1]	0	0	10797916
TIVKPGDILLIN(N-Glycosylation)STGNLIAPR[5; 3; 0; 2]	0	1.76175e+07	0
TIVKPGDILLIN(N-Glycosylation)STGNLIAPR[5; 3; 1; 1]	0	4.3044e+07	0
TIVKPGDILLIN(N-Glycosylation)STGNLIAPRG[2; 9; 0; 0]	0	5.31671e+08	6.49544e+08
TIVKPGDILLIN(N-Glycosylation)STGNLIAPRG[6; 4; 1; 0]	0	404997712	0
TIVKPGDILLIN(N-Glycosylation)STGNLIAPRGY[2; 10; 0; 0]	0	1.86573e+08	2.53715e+08
TIVKPGDILLIN(N-Glycosylation)STGNLIAPRGY[2; 5; 0; 0]	0	1.51681e+07	2.44823e+07
TIVKPGDILLIN(N-Glycosylation)STGNLIAPRGY[2; 6; 0; 0]	0	6.41004e+06	1.03365e+07
TIVKPGDILLIN(N-Glycosylation)STGNLIAPRGY[2; 7; 0; 0]	0	42387348	4.93301e+07
TIVKPGDILLIN(N-Glycosylation)STGNLIAPRGY[2; 8; 0; 0]	0	5.74424e+08	7.75655e+08
TIVKPGDILLIN(N-Glycosylation)STGNLIAPRGY[2; 9; 0; 0]	0	4106027967	5609780148
TIVKPGDILLIN(N-Glycosylation)STGNLIAPRGY[4; 3; 2; 1]	0	2.98312e+08	5.83892e+08
TIVKPGDILLIN(N-Glycosylation)STGNLIAPRGY[4; 4; 2; 1]	0	12365949	0

## Sheet: 5B8egg_tryp
Glycopeptide	X5B8egg_tryp_MS2_01	X5B8egg_tryp_MS2_02	X5B8egg_tryp_MS2_03
C(Carbamidomethyl)KSEC(Carbamidomethyl)ITPN(N-Glycosylation)GSIPN(@Deamidation N-0.984016)DKPFQNVNR[2; 9; 0; 0]	44373076	0	0
C(Carbamidomethyl)KSEC(Carbamidomethyl)ITPN(N-Glycosylation)GSIPNDKPFQNVNR[2; 6; 0; 0]	0	32777680	30886911
C(Carbamidomethyl)KSEC(Carbamidomethyl)ITPN(N-Glycosylation)GSIPNDKPFQNVNR[2; 7; 0; 0]	239443402	2.3584e+08	304873084
C(Carbamidomethyl)KSEC(Carbamidomethyl)ITPN(N-Glycosylation)GSIPNDKPFQNVNR[2; 8; 0; 0]	1.37606e+08	139869022	151097388
C(Carbamidomethyl)KSEC(Carbamidomethyl)ITPN(N-Glycosylation)GSIPNDKPFQNVNR[2; 9; 0; 0]	229165388	197032232	206129096
GSN(N-Glycosylation)SSFFSR[2; 5; 0; 0]	2.01254e+08	288713310	3.43813e+08
GSN(N-Glycosylation)SSFFSR[2; 6; 0; 0]	1.25506e+08	2.18121e+08	2.38017e+08
GSN(N-Glycosylation)SSFFSR[2; 7; 0; 0]	39991463	5.10014e+07	0
GSN(N-Glycosylation)SSFFSR[2; 8; 0; 0]	0	29230669	0
GSN(N-Glycosylation)SSFFSR[3; 5; 0; 0]	0	34473299	38373479
GSN(N-Glycosylation)SSFFSR[3; 5; 1; 0]	0	30178740	0
GSN(N-Glycosylation)SSFFSR[3; 6; 0; 0]	0	267408754	3.32989e+08
GSN(N-Glycosylation)SSFFSR[3; 6; 1; 0]	0	112679272	1.56698e+08
GSN(N-Glycosylation)SSFFSR[4; 5; 0; 0]	0	0	4.29607e+07
GSN(N-Glycosylation)SSFFSR[4; 5; 1; 0]	2.52161e+08	3.11626e+08	390839135
GSN(N-Glycosylation)SSFFSR[4; 5; 2; 0]	0	104024428	0
GSN(N-Glycosylation)SSFFSR[4; 5; 3; 0]	0	50046858	0
GSN(N-Glycosylation)SSFFSR[4; 6; 0; 0]	0	2.94902e+07	7.38482e+07
GSN(N-Glycosylation)SSFFSR[5; 5; 0; 0]	0	2.0935e+08	240582398
GSN(N-Glycosylation)SSFFSR[5; 5; 1; 0]	606853399	9.09169e+08	991262945
GSN(N-Glycosylation)SSFFSR[5; 5; 2; 0]	0	99779767	125041120
HAVPN(N-Glycosylation)GTIVK[5; 5; 1; 0]	0	0	9.22112e+06
IEVTN(N-Glycosylation)ATELVQN[2; 5; 0; 0]	1.45553e+06	0	0
IRNIPSRISIYWTIVKPGDILLIN(N-Glycosylation)STGNLIAPR[2; 8; 0; 0]	0	1.45327e+07	0
IRNIPSRISIYWTIVKPGDILLIN(N-Glycosylation)STGNLIAPR[2; 9; 0; 0]	1.22946e+08	148542226	1.23419e+08
ISIYWTIVKPGDILLIN(N-Glycosylation)STGNLIAPR[2; 10; 0; 0]	4.25169e+07	3.93309e+07	0
ISIYWTIVKPGDILLIN(N-Glycosylation)STGNLIAPR[2; 8; 0; 0]	9.15098e+07	8.71006e+07	9.46308e+07
ISIYWTIVKPGDILLIN(N-Glycosylation)STGNLIAPR[2; 9; 0; 0]	8.76644e+08	8.54997e+08	8.63888e+08
ISIYWTIVKPGDILLIN(N-Glycosylation)STGNLIAPR[4; 3; 2; 1]	1.50498e+08	192319596	2.27441e+08
ISIYWTIVKPGDILLIN(N-Glycosylation)STGNLIAPR[4; 4; 2; 1]	8.56119e+06	0	1.08953e+07
IVKPGDILLIN(N-Glycosylation)STGNLIAPR[2; 9; 0; 0]	9.41371e+06	1.12499e+07	1.16982e+07
LNWLTHLNSKYPALN(N-Glycosylation)VTM(Oxidation)PNNEQFDK[2; 8; 0; 0]	38714803	4.13217e+07	0
N(N-Glycosylation)GTYDHDVYR[2; 5; 0; 0]	4.75213e+06	0	0
N(N-Glycosylation)GTYDHDVYR[3; 4; 1; 0]	3.824e+06	4927229	0
N(N-Glycosylation)GTYDHDVYR[3; 4; 2; 0]	5185119	0	0
N(N-Glycosylation)GTYDHDVYR[3; 5; 0; 0]	3.64095e+06	0	0
N(N-Glycosylation)GTYDHDVYR[3; 5; 2; 0]	0	0	8839935
N(N-Glycosylation)GTYDHDVYR[3; 6; 0; 0]	19965800	24153252	35795606
N(N-Glycosylation)GTYDHDVYR[3; 6; 1; 0]	35787710	4.30919e+07	17350650
N(N-Glycosylation)GTYDHDVYR[3; 7; 0; 0]	6968920	0	0
N(N-Glycosylation)GTYDHDVYR[3; 7; 1; 0]	5274897	0	0
N(N-Glycosylation)GTYDHDVYR[3; 8; 2; 0]	0	0	13899570
N(N-Glycosylation)GTYDHDVYR[3; 9; 1; 0]	0	0	14866965
N(N-Glycosylation)GTYDHDVYR[4; 5; 0; 0]	15461627	14655483	1.63552e+07
N(N-Glycosylation)GTYDHDVYR[4; 5; 1; 0]	4.20079e+08	520068728	4.75398e+08
N(N-Glycosylation)GTYDHDVYR[4; 5; 2; 0]	2.63131e+08	3.14995e+08	3.19977e+08
N(N-Glycosylation)GTYDHDVYR[4; 5; 3; 0]	88780255	8.69703e+07	0
N(N-Glycosylation)GTYDHDVYR[5; 5; 1; 0]	199054119	207966046	244860560
N(N-Glycosylation)GTYDHDVYR[5; 5; 2; 0]	53740018	46591597	64210456
N(N-Glycosylation)GTYDHDVYR[5; 6; 1; 0]	6.08977e+07	6.89661e+07	7.48805e+07
N(N-Glycosylation)GTYDHDVYR[5; 6; 2; 0]	20061816	1.97801e+07	22964117
N(N-Glycosylation)GTYDHDVYR[5; 6; 3; 0]	6263992	0	0
N(N-Glycosylation)GTYDHDVYR[6; 5; 0; 0]	2.98541e+07	0	3.71646e+07
N(N-Glycosylation)GTYDHDVYR[6; 6; 1; 0]	1.38822e+07	0	0
N(N-Glycosylation)GTYDHDVYR[7; 9; 3; 0]	0	1.01908e+08	0
N(N-Glycosylation)GTYDHDVYRDEALN(@Deamidation N-0.984016)NR[3; 6; 0; 0]	58358999	73653969	6.54344e+07
N(N-Glycosylation)GTYDHDVYRDEALN(@Deamidation N-0.984016)NR[3; 6; 1; 0]	7.15115e+07	37110932	1.05787e+08
N(N-Glycosylation)GTYDHDVYRDEALN(@Deamidation N-0.984016)NR[4; 5; 1; 0]	1045716111	1329555385	1494556856
N(N-Glycosylation)GTYDHDVYRDEALN(@Deamidation N-0.984016)NR[4; 5; 2; 0]	6.91275e+08	8.64202e+08	1091558756
N(N-Glycosylation)GTYDHDVYRDEALN(@Deamidation N-0.984016)NR[4; 5; 3; 0]	2.34603e+08	3.31967e+08	3.73256e+08
N(N-Glycosylation)GTYDHDVYRDEALN(@Deamidation N-0.984016)NR[5; 5; 1; 0]	0	0	3.55501e+08
N(N-Glycosylation)GTYDHDVYRDEALN(@Deamidation N-0.984016)NR[5; 5; 2; 0]	0	1.18803e+08	0
N(N-Glycosylation)GTYDHDVYRDEALNNR[2; 5; 0; 0]	96017581	113001626	110361583
N(N-Glycosylation)GTYDHDVYRDEALNNR[2; 7; 0; 0]	0	46505978	0
N(N-Glycosylation)GTYDHDVYRDEALNNR[2; 8; 1; 0]	6.51167e+08	7.3893e+08	732969000
N(N-Glycosylation)GTYDHDVYRDEALNNR[3; 4; 1; 0]	87584858	1.32077e+08	123598922
N(N-Glycosylation)GTYDHDVYRDEALNNR[3; 4; 2; 0]	75335508	9.55688e+07	92909644
N(N-Glycosylation)GTYDHDVYRDEALNNR[3; 5; 0; 0]	0	5.4472e+07	53593354
N(N-Glycosylation)GTYDHDVYRDEALNNR[3; 5; 1; 0]	1.12243e+08	146513397	147476336
N(N-Glycosylation)GTYDHDVYRDEALNNR[3; 5; 2; 0]	5.74082e+07	72001756	74942467
N(N-Glycosylation)GTYDHDVYRDEALNNR[3; 6; 0; 0]	2.27409e+08	3.4151e+08	3.28828e+08
N(N-Glycosylation)GTYDHDVYRDEALNNR[3; 6; 1; 0]	2.97145e+08	334506257	321353142
N(N-Glycosylation)GTYDHDVYRDEALNNR[3; 7; 0; 0]	46998623	43807128	0
N(N-Glycosylation)GTYDHDVYRDEALNNR[3; 7; 1; 0]	7.12953e+07	0	0
N(N-Glycosylation)GTYDHDVYRDEALNNR[3; 8; 1; 0]	3.41669e+08	462070751	3.46248e+08
N(N-Glycosylation)GTYDHDVYRDEALNNR[3; 8; 2; 0]	1.85526e+08	184743149	2.23437e+08
N(N-Glycosylation)GTYDHDVYRDEALNNR[3; 9; 1; 0]	151319455	1.55151e+08	2.15946e+08
N(N-Glycosylation)GTYDHDVYRDEALNNR[3; 9; 2; 0]	1.05805e+08	117673984	104318077
N(N-Glycosylation)GTYDHDVYRDEALNNR[4; 10; 1; 0]	0	3.11541e+07	0
N(N-Glycosylation)GTYDHDVYRDEALNNR[4; 5; 0; 0]	1.75201e+08	197855930	218932469
N(N-Glycosylation)GTYDHDVYRDEALNNR[4; 5; 1; 0]	3378482620	4272948576	4736983721
N(N-Glycosylation)GTYDHDVYRDEALNNR[4; 5; 1; 1]	0	11447238	0
N(N-Glycosylation)GTYDHDVYRDEALNNR[4; 5; 2; 0]	2403130381	2178371882	2156646382
N(N-Glycosylation)GTYDHDVYRDEALNNR[4; 5; 3; 0]	9.36514e+08	635013936	6.88107e+08
N(N-Glycosylation)GTYDHDVYRDEALNNR[4; 6; 0; 0]	0	23722051	0
N(N-Glycosylation)GTYDHDVYRDEALNNR[4; 9; 1; 0]	51206095	22170494	5.865e+07
N(N-Glycosylation)GTYDHDVYRDEALNNR[4; 9; 2; 0]	0	3.49518e+07	0
N(N-Glycosylation)GTYDHDVYRDEALNNR[5; 5; 0; 0]	0	84569083	0
N(N-Glycosylation)GTYDHDVYRDEALNNR[5; 5; 1; 0]	2208391102	2406626867	2637424949
N(N-Glycosylation)GTYDHDVYRDEALNNR[5; 5; 2; 0]	433408242	6.07198e+08	639916205
N(N-Glycosylation)GTYDHDVYRDEALNNR[5; 5; 3; 0]	74151241	35553852	0
N(N-Glycosylation)GTYDHDVYRDEALNNR[5; 6; 1; 0]	609723312	448628256	556854402
N(N-Glycosylation)GTYDHDVYRDEALNNR[5; 6; 2; 0]	2.4748e+08	166211118	154304916
N(N-Glycosylation)GTYDHDVYRDEALNNR[5; 6; 3; 0]	124496148	0	97653248
N(N-Glycosylation)GTYDHDVYRDEALNNR[5; 6; 4; 0]	38922724	0	0
N(N-Glycosylation)GTYDHDVYRDEALNNR[6; 6; 1; 0]	159639034	124295540	122506138
N(N-Glycosylation)GTYDHDVYRDEALNNR[6; 6; 2; 0]	47953936	0	0
N(N-Glycosylation)GTYDHDVYRDEALNNR[6; 7; 1; 0]	34934634	0	0
N(N-Glycosylation)GTYDHDVYRDEALNNRFQIK[4; 5; 1; 0]	0	0	2.49039e+07
N(N-Glycosylation)GTYDHDVYRDEALNNRFQIK[4; 5; 2; 0]	0	6.80777e+07	0
NIPSRISIYWTIVKPGDILLIN(N-Glycosylation)STGNLIAPR[2; 9; 0; 0]	3.4012e+07	4.06265e+07	4.1174e+07
PGDILLIN(N-Glycosylation)STGNLIAPR[2; 9; 0; 0]	2.53714e+07	2.57228e+07	0
RGSN(N-Glycosylation)SSFF[5; 5; 1; 0]	0	0	1.51326e+07
RGSN(N-Glycosylation)SSFFSR[2; 5; 0; 0]	4.02974e+08	394248219	4.70889e+08
RGSN(N-Glycosylation)SSFFSR[2; 6; 0; 0]	3.69356e+08	4.58584e+08	5.11542e+08
RGSN(N-Glycosylation)SSFFSR[2; 7; 0; 0]	1.95124e+08	2.72467e+08	2.92446e+08
RGSN(N-Glycosylation)SSFFSR[2; 8; 0; 0]	71970145	97495408	1.00549e+08
RGSN(N-Glycosylation)SSFFSR[2; 9; 0; 0]	0	0	7.74495e+06
RGSN(N-Glycosylation)SSFFSR[3; 4; 0; 0]	13681909	0	0
RGSN(N-Glycosylation)SSFFSR[3; 4; 1; 0]	5.38772e+07	23634888	23751382
RGSN(N-Glycosylation)SSFFSR[3; 4; 2; 0]	22176182	23507752	0
RGSN(N-Glycosylation)SSFFSR[3; 5; 0; 0]	57585696	0	0
RGSN(N-Glycosylation)SSFFSR[3; 5; 1; 0]	7.87603e+07	67771000	88689725
RGSN(N-Glycosylation)SSFFSR[3; 5; 2; 0]	23003084	0	26921150
RGSN(N-Glycosylation)SSFFSR[3; 6; 0; 0]	4.57793e+08	5.8326e+08	6.1903e+08
RGSN(N-Glycosylation)SSFFSR[3; 6; 1; 0]	250879968	3.38248e+08	3.96869e+08
RGSN(N-Glycosylation)SSFFSR[3; 6; 2; 0]	18066778	29193152	28538785
RGSN(N-Glycosylation)SSFFSR[3; 7; 0; 0]	10894828	0	0
RGSN(N-Glycosylation)SSFFSR[3; 7; 0; 1]	0	7.45461e+06	0
RGSN(N-Glycosylation)SSFFSR[3; 7; 1; 1]	15986061	0	0
RGSN(N-Glycosylation)SSFFSR[3; 9; 2; 0]	0	0	66397501
RGSN(N-Glycosylation)SSFFSR[4; 5; 0; 0]	91216146	89786400	1.11369e+08
RGSN(N-Glycosylation)SSFFSR[4; 5; 1; 0]	6.66624e+08	8.83511e+08	918827696
RGSN(N-Glycosylation)SSFFSR[4; 5; 2; 0]	2.3374e+08	315268211	285721693
RGSN(N-Glycosylation)SSFFSR[4; 5; 3; 0]	8.32395e+07	131862197	1.63847e+08
RGSN(N-Glycosylation)SSFFSR[4; 6; 0; 0]	1.16083e+08	1.30409e+08	1.30636e+08
RGSN(N-Glycosylation)SSFFSR[4; 6; 1; 0]	38606431	0	0
RGSN(N-Glycosylation)SSFFSR[4; 7; 0; 0]	1.75222e+07	20036998	0
RGSN(N-Glycosylation)SSFFSR[4; 9; 0; 0]	1.58159e+07	0	0
RGSN(N-Glycosylation)SSFFSR[4; 9; 1; 0]	0	0	85185804
RGSN(N-Glycosylation)SSFFSR[4; 9; 2; 0]	32256090	0	0
RGSN(N-Glycosylation)SSFFSR[5; 4; 1; 0]	5.37064e+07	0	0
RGSN(N-Glycosylation)SSFFSR[5; 4; 2; 0]	1.59222e+07	0	0
RGSN(N-Glycosylation)SSFFSR[5; 4; 3; 0]	0	0	3.2845e+06
RGSN(N-Glycosylation)SSFFSR[5; 5; 0; 0]	2.97952e+08	2.91698e+08	3.11005e+08
RGSN(N-Glycosylation)SSFFSR[5; 5; 1; 0]	1562963810	1581729102	1885403769
RGSN(N-Glycosylation)SSFFSR[5; 5; 2; 0]	3.14774e+08	4.04977e+08	4.34825e+08
RGSN(N-Glycosylation)SSFFSR[5; 5; 3; 0]	3.23935e+07	5.57347e+07	45959922
RGSN(N-Glycosylation)SSFFSR[5; 6; 1; 0]	8.04949e+07	112125630	1.03971e+08
RGSN(N-Glycosylation)SSFFSR[5; 6; 2; 0]	1.16163e+07	2.87791e+07	2.61076e+07
RGSN(N-Glycosylation)SSFFSR[6; 10; 2; 0]	2973488	0	0
RGSN(N-Glycosylation)SSFFSR[6; 5; 0; 0]	247239585	166565030	226222480
RGSN(N-Glycosylation)SSFFSR[6; 5; 0; 3]	5.84282e+08	0	0
RGSN(N-Glycosylation)SSFFSR[6; 5; 1; 0]	4.41321e+07	5.81573e+07	0
RGSN(N-Glycosylation)SSFFSR[6; 5; 2; 2]	106153172	0	0
RGSN(N-Glycosylation)SSFFSR[6; 6; 0; 0]	0	14029014	18006162
RGSN(N-Glycosylation)SSFFSR[6; 6; 1; 0]	4.81366e+07	70370689	8.04686e+07
RGSN(N-Glycosylation)SSFFSR[6; 6; 2; 0]	0	3750887	0
RGSN(N-Glycosylation)SSFFSR[6; 6; 3; 1]	0	14666715	0
RGSN(N-Glycosylation)SSFFSR[7; 5; 1; 3]	0	27137228	3.18953e+07
RGSN(N-Glycosylation)SSFFSR[7; 7; 2; 0]	75777610	0	0
RGSN(N-Glycosylation)SSFFSR[7; 7; 3; 0]	31673648	0	0
RGSN(N-Glycosylation)SSFFSR[7; 8; 4; 0]	0	1.73069e+07	0
RGSN(N-Glycosylation)SSFFSR[8; 7; 1; 0]	55097238	28407820	0
RGSN(N-Glycosylation)SSFFSR[9; 3; 1; 2]	49907504	0	182277044
SEC(Carbamidomethyl)ITPN(N-Glycosylation)GSIPN(@Deamidation N-0.984016)DKPFQNVNR[2; 7; 0; 0]	334615491	5.64472e+08	2.59873e+08
SEC(Carbamidomethyl)ITPN(N-Glycosylation)GSIPN(@Deamidation N-0.984016)DKPFQNVNR[2; 8; 0; 0]	1.81472e+08	309087691	1.47317e+08
SEC(Carbamidomethyl)ITPN(N-Glycosylation)GSIPN(@Deamidation N-0.984016)DKPFQNVNR[2; 9; 0; 0]	2.43734e+08	5.28398e+08	1.85338e+08
SEC(Carbamidomethyl)ITPN(N-Glycosylation)GSIPNDKPFQNVNR[2; 5; 0; 0]	6.9018e+07	99901521	4.52748e+07
SEC(Carbamidomethyl)ITPN(N-Glycosylation)GSIPNDKPFQNVNR[2; 6; 0; 0]	2.2129e+08	2.53933e+08	250424707
SEC(Carbamidomethyl)ITPN(N-Glycosylation)GSIPNDKPFQNVNR[2; 7; 0; 0]	1580139986	1865681907	1940296367
SEC(Carbamidomethyl)ITPN(N-Glycosylation)GSIPNDKPFQNVNR[2; 8; 0; 0]	945314026	1088301935	8.7905e+08
SEC(Carbamidomethyl)ITPN(N-Glycosylation)GSIPNDKPFQNVNR[2; 9; 0; 0]	1438291226	1669704054	1000608970
SEC(Carbamidomethyl)ITPN(N-Glycosylation)GSIPNDKPFQNVNR[4; 3; 2; 1]	45567314	98926928	52242300
SEC(Carbamidomethyl)ITPN(N-Glycosylation)GSIPNDKPFQNVNR[7; 5; 2; 0]	1.33418e+06	0	0
SLVASSGTLEFN(@Deamidation N-0.984016)NESFNWAGVT-N(N-Glycosylation)GTSSSC(Carbamidomethyl)R[2; 7; 0; 0]	5.28787e+07	6.12037e+07	4.87144e+07
SLVASSGTLEFNNESFNWAGVT-N(N-Glycosylation)GTSSSC(Carbamidomethyl)R[2; 5; 0; 0]	1.73532e+08	1.73969e+08	160281993
SLVASSGTLEFNNESFNWAGVT-N(N-Glycosylation)GTSSSC(Carbamidomethyl)R[2; 6; 0; 0]	1.32643e+08	1.50309e+08	1.28386e+08
SLVASSGTLEFNNESFNWAGVT-N(N-Glycosylation)GTSSSC(Carbamidomethyl)R[2; 7; 0; 0]	545709218	6.21281e+08	525268509
SLVASSGTLEFNNESFNWAGVT-N(N-Glycosylation)GTSSSC(Carbamidomethyl)R[2; 8; 0; 0]	1.24604e+08	129750683	1.13405e+08
SLVASSGTLEFNNESFNWAGVT-N(N-Glycosylation)GTSSSC(Carbamidomethyl)R[3; 4; 0; 0]	2.77534e+07	3.10172e+07	0
SLVASSGTLEFNNESFNWAGVT-N(N-Glycosylation)GTSSSC(Carbamidomethyl)R[3; 5; 0; 0]	0	1.41678e+07	0
SLVASSGTLEFNNESFNWAGVT-N(N-Glycosylation)GTSSSC(Carbamidomethyl)R[3; 6; 0; 0]	6.15772e+07	66422693	0
SLVASSGTLEFNNESFNWAGVT-N(N-Glycosylation)GTSSSC(Carbamidomethyl)R[3; 6; 1; 0]	2.77932e+07	2.33941e+07	0
SLVASSGTLEFNNESFNWAGVT-N(N-Glycosylation)GTSSSC(Carbamidomethyl)R[3; 7; 0; 0]	47287778	3.86457e+07	4.24962e+07
SLVASSGTLEFNNESFNWAGVT-N(N-Glycosylation)GTSSSC(Carbamidomethyl)R[3; 7; 1; 0]	1.15451e+07	1.20747e+07	8929182
SLVASSGTLEFNNESFNWAGVT-N(N-Glycosylation)GTSSSC(Carbamidomethyl)R[4; 5; 0; 0]	0	0	4.64593e+07
SLVASSGTLEFNNESFNWAGVT-N(N-Glycosylation)GTSSSC(Carbamidomethyl)R[4; 6; 0; 0]	2.55092e+07	31636579	27457821
SLVASSGTLEFNNESFNWAGVT-N(N-Glycosylation)GTSSSC(Carbamidomethyl)R[4; 7; 0; 0]	4.36047e+07	40729189	3.57482e+07
SLVASSGTLEFNNESFNWAGVT-N(N-Glycosylation)GTSSSC(Carbamidomethyl)R[5; 5; 0; 0]	6.1876e+07	6.53596e+07	51946500
SLVASSGTLEFNNESFNWAGVT-N(N-Glycosylation)GTSSSC(Carbamidomethyl)R[6; 5; 1; 2]	1.70564e+07	0	0
SLVASSGTLEFNNESFNWAGVT-N(N-Glycosylation)GTSSSC(Carbamidomethyl)R[6; 6; 1; 2]	3.78564e+07	3.70866e+07	0
SLVASSGTLEFNNESFNWAGVT-N(N-Glycosylation)GTSSSC(Carbamidomethyl)R[6; 7; 1; 2]	4.68293e+07	6.84669e+07	5.21955e+07
SLVASSGTLEFNNESFNWAGVT-N(N-Glycosylation)GTSSSC(Carbamidomethyl)R[6; 7; 2; 1]	0	0	13761573
SLVASSGTLEFNNESFNWAGVT-N(N-Glycosylation)GTSSSC(Carbamidomethyl)R[6; 8; 1; 2]	0	2.94821e+07	0
SLVASSGTLEFNNESFNWAGVT-N(N-Glycosylation)GTSSSC(Carbamidomethyl)RR[2; 7; 0; 0]	0	0	1.68639e+07
TIVKPGDILLIN(N-Glycosylation)STGNLIAPR[2; 10; 0; 0]	1.65216e+07	16753469	21292575
TIVKPGDILLIN(N-Glycosylation)STGNLIAPR[2; 8; 0; 0]	5.21097e+07	5.77654e+07	6.07192e+07
TIVKPGDILLIN(N-Glycosylation)STGNLIAPR[2; 9; 0; 0]	4.87226e+08	6.1967e+08	6.08547e+08
TIVKPGDILLIN(N-Glycosylation)STGNLIAPR[4; 3; 2; 1]	44892842	5.87629e+07	7.94582e+07
TIVKPGDILLIN(N-Glycosylation)STGNLIAPR[5; 4; 4; 1]	5.22352e+07	0	0
YPALN(N-Glycosylation)VTM(Oxidation)PN(@Deamidation N-0.984016)NEQFDK[2; 7; 0; 0]	5.02183e+07	1.01053e+08	2.5124e+07
YPALN(N-Glycosylation)VTM(Oxidation)PN(@Deamidation N-0.984016)NEQFDK[2; 8; 0; 0]	3.20873e+08	573421083	2.04405e+08
YPALN(N-Glycosylation)VTM(Oxidation)PNNEQFDK[2; 5; 0; 0]	3.13215e+07	42231264	1.31296e+07
YPALN(N-Glycosylation)VTM(Oxidation)PNNEQFDK[2; 6; 0; 0]	4.20093e+07	4.11599e+07	2.38784e+07
YPALN(N-Glycosylation)VTM(Oxidation)PNNEQFDK[2; 7; 0; 0]	5.38883e+08	6.22243e+08	3.47901e+08
YPALN(N-Glycosylation)VTM(Oxidation)PNNEQFDK[2; 8; 0; 0]	2675289763	3428988211	1824529879
YPALN(N-Glycosylation)VTM(Oxidation)PNNEQFDK[2; 9; 0; 0]	2.31519e+08	308460708	1.57627e+08
YPALN(N-Glycosylation)VTM(Oxidation)PNNEQFDK[4; 3; 2; 1]	1.65303e+07	3.78039e+07	0
YPALN(N-Glycosylation)VTMPN(@Deamidation N-0.984016)NEQFDK[2; 8; 0; 0]	0	3.54638e+07	3.07316e+07
YPALN(N-Glycosylation)VTMPNNEQFDK[2; 6; 0; 0]	2.14402e+06	0	0
YPALN(N-Glycosylation)VTMPNNEQFDK[2; 7; 0; 0]	42516717	6.27132e+07	5.48091e+07
YPALN(N-Glycosylation)VTMPNNEQFDK[2; 8; 0; 0]	3.04602e+08	3.74543e+08	3.36763e+08
YPALN(N-Glycosylation)VTMPNNEQFDK[2; 9; 0; 0]	2.40289e+07	2.83208e+07	3.04536e+07
YPALN(N-Glycosylation)VTMPNNEQFDK[4; 3; 2; 1]	2.66124e+06	0	7.45873e+06

[truncated: 2 more sheets: SWZ13WTegg_chymo, SWZ13WTegg_tryp]
