# Supplementary material for: Measuring Site-specific Glycosylation Similarity between Influenza a Virus Variants with Statistical Certainty
Source: Mol Cell Proteomics. 2020 Nov 25;19(9):1533–45. doi: 10.1074/mcp.RA120.002031 (PMC8143645; doi:10.1074/mcp.RA120.002031)
Supplement: Supplementary file 2 [file mmc2.zip]

Archive with 6 entries (6 files):
- mmc2/159250_2_supp_555289_qcjklv.zip
- mmc2/159250_2_supp_555290_qcjklq.zip
- mmc2/159250_2_supp_555291_qcjklr.zip
- mmc2/159250_2_supp_555292_qcjkl5.zip
- mmc2/159250_2_supp_555293_qcjklw.zip
- mmc2/159250_2_supp_555327_qcjl6z.pdf
